# Supplementary material for: Tetra­kis(di­cyclo­hexyl­amido)­zirconium(IV)
Source: IUCrdata. 2020 Sep 4;5(Pt 9):x201145. doi: 10.1107/S2414314620011451 (PMC9462282; doi:10.1107/S2414314620011451)
Supplement: Supplementary file 1 [file x-05-x201145-sup1.cif]

##############################################################################
#                                                                            #
# This CIF contains the data for a data article accepted for                 #
# publication in IUCrData. It conforms to the requirements of                #
# Notes for Authors for IUCrData, and has been                               #
# peer reviewed under the auspices of IUCrData.                              #
#                                                                            #
# Full details of the Crystallographic Information File format               #
# are given in the paper "The Crystallographic Information File (CIF):       #
# a New Standard Archive File for Crystallography" by S. R. Hall, F. H.      #
# Allen and I. D. Brown [Acta Cryst. (1991), A47, 655-685].                  #
#                                                                            #
# The current version of the core CIF dictionary is obtainable from          #
# ftp://ftp.iucr.org/pub/cif_core.dic.                                       #
#                                                                            #
# Software is freely available for graphical display of the structure(s)     #
# in this CIF. For information consult the CIF software page                 #
# http://www.iucr.org/resources/cif/software.                                #
#                                                                            #
# This file may be used for bona fide research purposes within the           #
# scientific community so long as proper attribution is given to the data    # 
# article from which it was obtained.                                        #
#                                                                            #
##############################################################################
data_I
_database_code_depnum_ccdc_archive 'CCDC 2024547'
_audit_creation_method     'SHELXL-2018/3'
_journal_date_recd_electronic     2020-07-04
_journal_date_accepted     2020-08-20
_journal_name_full     'IUCrData'
_journal_year     2020
_journal_volume     5
_journal_issue      9
_journal_page_first     0
_journal_page_last     0
_journal_paper_category     HM
_journal_paper_doi     10.1107/S2414314620011451
_journal_coeditor_code     WM5575
_publ_contact_author_name     'R\"udiger Beckhaus'
_publ_contact_author_address
;
Carl von Ossietzky Universit\"at Oldenburg
Fakult\"at V
Institut f\"ur Chemie
Carl-von-Ossietzky-Strasse 9-11
D-26129 Oldenburg
;
_publ_contact_author_email     'ruediger.beckhaus@uol.de'
_publ_contact_author_fax     ?
_publ_contact_author_phone     ?
_publ_section_title
;
Tetrakis(dicyclohexylamido)zirconium(IV)
;
_publ_section_title_footnote     .
loop_
    _publ_author_name
    _publ_author_footnote
    _publ_author_address
    'Frerichs, Nils' .
;
Carl von Ossietzky Universit\"at Oldenburg
Fakult\"at V
Institut f\"ur Chemie
Carl-von-Ossietzky-Strasse 9-11
D-26129 Oldenburg
Germany
;
    'Schmidtmann, Marc' .
;
Carl von Ossietzky Universit\"at Oldenburg
Fakult\"at V
Institut f\"ur Chemie
Carl-von-Ossietzky-Strasse 9-11
D-26129 Oldenburg
Germany
;
    'Beckhaus, R\"udiger' .
;
Carl von Ossietzky Universit\"at Oldenburg
Fakult\"at V
Institut f\"ur Chemie
Carl-von-Ossietzky-Strasse 9-11
D-26129 Oldenburg
Germany
;
_publ_section_synopsis
;
The crystal structure of Zr(C~12~H~22~N)~4~ is isotypic with its cerium(IV)
analogue.
;
_chemical_name_systematic
;
Tetrakis(dicyclohexylamido)zirconium(IV)
;
_chemical_name_common     ?
_chemical_formula_moiety     'C48 H88 N4 Zr'
_chemical_formula_sum     'C48 H88 N4 Zr'
_chemical_formula_structural     'Zr(N(C6H11)2)4'
_chemical_formula_iupac     '[Zr (C12 H22 N1)4]'
_chemical_formula_weight     812.44
_chemical_melting_point     ?
_chemical_absolute_configuration     ?
_space_group_crystal_system     tetragonal
_space_group_name_H-M_alt     'P -4'
_space_group_name_Hall     'P -4'
loop_
    _space_group_symop_operation_xyz
    'x, y, z'
    '-x, -y, z'
    'y, -x, -z'
    '-y, x, -z'
_cell_length_a     21.0321(7)
_cell_length_b     21.0321(7)
_cell_length_c     10.2412(5)
_cell_angle_alpha     90
_cell_angle_beta     90
_cell_angle_gamma     90
_cell_volume     4530.2(4)
_cell_formula_units_Z     4
_cell_measurement_reflns_used     9855
_cell_measurement_theta_min     2.21
_cell_measurement_theta_max     36.27
_cell_measurement_temperature     100(2)
_exptl_crystal_description     'block'
_exptl_crystal_colour     'colourless'
_exptl_crystal_size_max     0.150
_exptl_crystal_size_mid     0.110
_exptl_crystal_size_min     0.070
_exptl_crystal_density_diffrn     1.191
_exptl_crystal_density_meas     ?
_exptl_crystal_density_method     ?
_exptl_crystal_F_000     1776
_exptl_absorpt_coefficient_mu     0.279
_exptl_absorpt_correction_type     multi-scan
_exptl_absorpt_process_details
;
(<i>SADABS</i>; Krause <i>et al.</i>, 2015)
;
_exptl_absorpt_correction_T_min     0.9358
_exptl_absorpt_correction_T_max     1.0000
_diffrn_ambient_temperature     100(2)
_diffrn_source     'I\mS microfocus'
_diffrn_radiation_type     MoK\a
_diffrn_radiation_wavelength     0.71073
_diffrn_measurement_device_type     'Bruker Photon III CPAD'
_diffrn_measurement_method     '\f and \w scans'
_diffrn_detector_area_resol_mean     ?
_diffrn_reflns_number     350034
_diffrn_reflns_av_R_equivalents     0.0467
_diffrn_reflns_av_unetI/netI     0.0183
_diffrn_reflns_theta_min     1.369
_diffrn_reflns_theta_max     36.318
_diffrn_reflns_theta_full     25.242
_diffrn_measured_fraction_theta_max     1.000
_diffrn_measured_fraction_theta_full     1.000
_diffrn_reflns_limit_h_min     -34
_diffrn_reflns_limit_h_max     35
_diffrn_reflns_limit_k_min     -35
_diffrn_reflns_limit_k_max     35
_diffrn_reflns_limit_l_min     -17
_diffrn_reflns_limit_l_max     17
_refine_special_details
;
 Refined as a 2-component inversion twin.
;
_reflns_number_total     21937
_reflns_number_gt     20806
_reflns_threshold_expression     'I > 2\s(I)'
_refine_ls_structure_factor_coef     Fsqd
_refine_ls_matrix_type     full
_refine_ls_R_factor_all     0.0332
_refine_ls_R_factor_gt     0.0301
_refine_ls_wR_factor_gt     0.0776
_refine_ls_wR_factor_ref     0.0796
_refine_ls_goodness_of_fit_ref     1.073
_refine_ls_restrained_S_all     1.073
_refine_ls_number_reflns     21937
_refine_ls_number_parameters     479
_refine_ls_number_restraints     0
_refine_ls_hydrogen_treatment     constr
_refine_ls_weighting_scheme     calc
_refine_ls_weighting_details
              'w=1/[\s^2^(Fo^2^)+(0.0450P)^2^+0.9000P] where P=(Fo^2^+2Fc^2^)/3'
_atom_sites_solution_hydrogens     difmap
_atom_sites_solution_primary     direct
_atom_sites_solution_secondary     difmap
_refine_ls_shift/su_max     0.000
_refine_ls_shift/su_mean     0.000
_refine_diff_density_max     2.495
_refine_diff_density_min     -0.419
_refine_ls_extinction_method     none
_refine_ls_extinction_coef     .
_refine_ls_abs_structure_details
;
 Refined as an inversion twin.
;
_refine_ls_abs_structure_Flack     0.491(17)
loop_
    _atom_type_symbol
    _atom_type_description
    _atom_type_scat_dispersion_real
    _atom_type_scat_dispersion_imag
    _atom_type_scat_source
    'C' 'C' 0.0033 0.0016
                         'International Tables Vol C Tables 4.2.6.8 and 6.1.1.4'
    'H' 'H' 0.0000 0.0000
                         'International Tables Vol C Tables 4.2.6.8 and 6.1.1.4'
    'N' 'N' 0.0061 0.0033
                         'International Tables Vol C Tables 4.2.6.8 and 6.1.1.4'
    'Zr' 'Zr' -2.9673 0.5597
                         'International Tables Vol C Tables 4.2.6.8 and 6.1.1.4'
_computing_data_collection
;
APEX3 (Bruker, 2015)
;
_computing_cell_refinement
;
SAINT (Bruker, 2015)
;
_computing_data_reduction
;
SAINT (Bruker, 2015)
;
_computing_structure_solution
;
SHELXS (Sheldrick, 2008)
;
_computing_structure_refinement
;
SHELXL (Sheldrick, 2015)
;
_computing_molecular_graphics
;
DIAMOND (Brandenburg, 2006)
;
_computing_publication_material
;
publCIF (Westrip, 2010)
;
loop_
    _atom_site_type_symbol
    _atom_site_label
    _atom_site_fract_x
    _atom_site_fract_y
    _atom_site_fract_z
    _atom_site_U_iso_or_equiv
    _atom_site_adp_type
    _atom_site_calc_flag
    _atom_site_occupancy
    _atom_site_disorder_assembly
    _atom_site_disorder_group
    Zr Zr1 0.500000 0.000000 0.15631(2) 0.00900(3) Uani d 1 . .
    N N1 0.42803(6) 0.03193(6) 0.03168(12) 0.01353(19) Uani d 1 . .
    N N2 0.53112(6) 0.07285(6) 0.27997(12) 0.01322(19) Uani d 1 . .
    C C1 0.39758(6) -0.02236(7) -0.03612(14) 0.0134(2) Uani d 1 . .
    H H1 0.413064 -0.061668 0.008681 0.016 Uiso calc 1 . .
    C C2 0.41569(7) -0.02952(7) -0.18129(15) 0.0163(2) Uani d 1 . .
    H H2A 0.401743 0.008770 -0.229671 0.020 Uiso calc 1 . .
    H H2B 0.462503 -0.032626 -0.189091 0.020 Uiso calc 1 . .
    C C3 0.38522(7) -0.08849(8) -0.24255(17) 0.0195(3) Uani d 1 . .
    H H3A 0.396690 -0.090539 -0.336209 0.023 Uiso calc 1 . .
    H H3B 0.402176 -0.127059 -0.199467 0.023 Uiso calc 1 . .
    C C4 0.31327(8) -0.08745(9) -0.22921(17) 0.0223(3) Uani d 1 . .
    H H4A 0.295261 -0.127056 -0.266107 0.027 Uiso calc 1 . .
    H H4B 0.295784 -0.051109 -0.279063 0.027 Uiso calc 1 . .
    C C5 0.29407(8) -0.08151(9) -0.08555(17) 0.0217(3) Uani d 1 . .
    H H5A 0.247231 -0.078131 -0.078933 0.026 Uiso calc 1 . .
    H H5B 0.307581 -0.120080 -0.037598 0.026 Uiso calc 1 . .
    C C6 0.32481(7) -0.02284(8) -0.02371(16) 0.0180(2) Uani d 1 . .
    H H6A 0.313233 -0.021210 0.069932 0.022 Uiso calc 1 . .
    H H6B 0.307492 0.015779 -0.066020 0.022 Uiso calc 1 . .
    C C7 0.40759(7) 0.09482(7) -0.01821(15) 0.0164(2) Uani d 1 . .
    H H7 0.387575 0.087786 -0.105595 0.020 Uiso calc 1 . .
    C C8 0.35773(8) 0.12664(8) 0.06910(16) 0.0203(3) Uani d 1 . .
    H H8A 0.319517 0.099238 0.073568 0.024 Uiso calc 1 . .
    H H8B 0.374995 0.130846 0.158614 0.024 Uiso calc 1 . .
    C C9 0.33865(11) 0.19220(10) 0.0188(2) 0.0315(4) Uani d 1 . .
    H H9A 0.308303 0.211950 0.080587 0.038 Uiso calc 1 . .
    H H9B 0.317119 0.187739 -0.066653 0.038 Uiso calc 1 . .
    C C10 0.39710(13) 0.23528(10) 0.0037(2) 0.0360(5) Uani d 1 . .
    H H10A 0.383906 0.276766 -0.033078 0.043 Uiso calc 1 . .
    H H10B 0.416321 0.243068 0.090488 0.043 Uiso calc 1 . .
    C C11 0.44601(12) 0.20469(9) -0.0856(2) 0.0321(4) Uani d 1 . .
    H H11A 0.484383 0.231896 -0.089201 0.039 Uiso calc 1 . .
    H H11B 0.428358 0.201710 -0.174997 0.039 Uiso calc 1 . .
    C C12 0.46478(8) 0.13813(7) -0.03852(17) 0.0205(3) Uani d 1 . .
    H H12A 0.493600 0.118537 -0.103513 0.025 Uiso calc 1 . .
    H H12B 0.488376 0.141923 0.044763 0.025 Uiso calc 1 . .
    C C13 0.47597(7) 0.10288(7) 0.34634(14) 0.0134(2) Uani d 1 . .
    H H13 0.437144 0.086612 0.300953 0.016 Uiso calc 1 . .
    C C14 0.47425(7) 0.17561(7) 0.33277(15) 0.0163(2) Uani d 1 . .
    H H14A 0.476775 0.186916 0.239075 0.020 Uiso calc 1 . .
    H H14B 0.511975 0.193844 0.376808 0.020 Uiso calc 1 . .
    C C15 0.41395(8) 0.20536(8) 0.39145(17) 0.0187(3) Uani d 1 . .
    H H15A 0.416967 0.252264 0.386074 0.022 Uiso calc 1 . .
    H H15B 0.376491 0.191799 0.339954 0.022 Uiso calc 1 . .
    C C16 0.40488(8) 0.18573(8) 0.53359(17) 0.0206(3) Uani d 1 . .
    H H16A 0.438860 0.204958 0.587585 0.025 Uiso calc 1 . .
    H H16B 0.363511 0.201918 0.565547 0.025 Uiso calc 1 . .
    C C17 0.40676(8) 0.11366(7) 0.54837(17) 0.0190(3) Uani d 1 . .
    H H17A 0.369648 0.094844 0.503191 0.023 Uiso calc 1 . .
    H H17B 0.403796 0.102488 0.642077 0.023 Uiso calc 1 . .
    C C18 0.46806(7) 0.08557(7) 0.49133(15) 0.0163(2) Uani d 1 . .
    H H18A 0.467168 0.038726 0.500637 0.020 Uiso calc 1 . .
    H H18B 0.505004 0.101798 0.541109 0.020 Uiso calc 1 . .
    C C19 0.59346(7) 0.09533(7) 0.32831(15) 0.0140(2) Uani d 1 . .
    H H19 0.585789 0.118139 0.412521 0.017 Uiso calc 1 . .
    C C20 0.62529(7) 0.14248(7) 0.23477(16) 0.0165(2) Uani d 1 . .
    H H20A 0.629973 0.122311 0.147959 0.020 Uiso calc 1 . .
    H H20B 0.597560 0.180189 0.224499 0.020 Uiso calc 1 . .
    C C21 0.69080(8) 0.16400(8) 0.28315(17) 0.0199(3) Uani d 1 . .
    H H21A 0.710560 0.191981 0.216860 0.024 Uiso calc 1 . .
    H H21B 0.685718 0.188867 0.364562 0.024 Uiso calc 1 . .
    C C22 0.73425(7) 0.10744(8) 0.30895(18) 0.0201(3) Uani d 1 . .
    H H22A 0.775288 0.122574 0.344652 0.024 Uiso calc 1 . .
    H H22B 0.742873 0.084843 0.226011 0.024 Uiso calc 1 . .
    C C23 0.70308(7) 0.06202(8) 0.40578(16) 0.0190(3) Uani d 1 . .
    H H23A 0.697908 0.083749 0.490876 0.023 Uiso calc 1 . .
    H H23B 0.731086 0.024760 0.419236 0.023 Uiso calc 1 . .
    C C24 0.63806(7) 0.03938(7) 0.35741(16) 0.0165(2) Uani d 1 . .
    H H24A 0.618450 0.011776 0.424551 0.020 Uiso calc 1 . .
    H H24B 0.643759 0.013773 0.277151 0.020 Uiso calc 1 . .
    Zr Zr2 0.000000 0.000000 0.500000 0.00830(5) Uani d 1 . .
    N N3 0.02989(5) 0.07316(5) 0.37512(13) 0.01094(19) Uani d 1 . .
    C C25 -0.02635(6) 0.10124(6) 0.30879(14) 0.01102(19) Uani d 1 . .
    H H25 -0.064700 0.083485 0.353538 0.013 Uiso calc 1 . .
    C C26 -0.03299(7) 0.08426(6) 0.16306(13) 0.0131(2) Uani d 1 . .
    H H26A 0.004274 0.100798 0.114754 0.016 Uiso calc 1 . .
    H H26B -0.033604 0.037445 0.153159 0.016 Uiso calc 1 . .
    C C27 -0.09397(8) 0.11227(7) 0.10426(16) 0.0173(2) Uani d 1 . .
    H H27A -0.096220 0.101243 0.010391 0.021 Uiso calc 1 . .
    H H27B -0.131371 0.093295 0.148158 0.021 Uiso calc 1 . .
    C C28 -0.09609(8) 0.18446(7) 0.11954(17) 0.0193(3) Uani d 1 . .
    H H28A -0.061017 0.203850 0.068839 0.023 Uiso calc 1 . .
    H H28B -0.136779 0.200844 0.084477 0.023 Uiso calc 1 . .
    C C29 -0.08982(8) 0.20312(7) 0.26268(16) 0.0170(2) Uani d 1 . .
    H H29A -0.127795 0.188354 0.311098 0.020 Uiso calc 1 . .
    H H29B -0.087898 0.250028 0.269813 0.020 Uiso calc 1 . .
    C C30 -0.02993(7) 0.17417(6) 0.32438(15) 0.0136(2) Uani d 1 . .
    H H30A -0.029115 0.184846 0.418515 0.016 Uiso calc 1 . .
    H H30B 0.008068 0.193517 0.283440 0.016 Uiso calc 1 . .
    C C31 0.09123(6) 0.09799(6) 0.32725(14) 0.0122(2) Uani d 1 . .
    H H31 0.082512 0.120210 0.242805 0.015 Uiso calc 1 . .
    C C32 0.12070(7) 0.14711(7) 0.41949(15) 0.0145(2) Uani d 1 . .
    H H32A 0.126836 0.127523 0.506477 0.017 Uiso calc 1 . .
    H H32B 0.090924 0.183228 0.429740 0.017 Uiso calc 1 . .
    C C33 0.18483(7) 0.17221(7) 0.36974(18) 0.0187(3) Uani d 1 . .
    H H33A 0.178124 0.196300 0.287836 0.022 Uiso calc 1 . .
    H H33B 0.203137 0.201631 0.435169 0.022 Uiso calc 1 . .
    C C34 0.23144(7) 0.11790(8) 0.34465(16) 0.0188(3) Uani d 1 . .
    H H34A 0.271448 0.135068 0.307915 0.023 Uiso calc 1 . .
    H H34B 0.241576 0.096291 0.427972 0.023 Uiso calc 1 . .
    C C35 0.20235(7) 0.07030(8) 0.24929(16) 0.0180(3) Uani d 1 . .
    H H35A 0.232214 0.034445 0.236673 0.022 Uiso calc 1 . .
    H H35B 0.196087 0.091219 0.163647 0.022 Uiso calc 1 . .
    C C36 0.13850(7) 0.04449(7) 0.29786(15) 0.0150(2) Uani d 1 . .
    H H36A 0.120230 0.015980 0.230724 0.018 Uiso calc 1 . .
    H H36B 0.145525 0.019146 0.378032 0.018 Uiso calc 1 . .
    Zr Zr3 0.500000 0.500000 0.500000 0.01251(5) Uani d 1 . .
    N N4 0.49034(6) 0.42185(6) 0.62514(14) 0.0149(2) Uani d 1 . .
    C C37 0.52996(7) 0.36924(7) 0.67418(16) 0.0166(2) Uani d 1 . .
    H H37 0.509870 0.353480 0.756545 0.020 Uiso calc 1 . .
    C C38 0.59725(8) 0.39077(8) 0.70820(17) 0.0202(3) Uani d 1 . .
    H H38A 0.595089 0.423826 0.776885 0.024 Uiso calc 1 . .
    H H38B 0.617112 0.410036 0.629997 0.024 Uiso calc 1 . .
    C C39 0.63894(8) 0.33570(9) 0.75637(18) 0.0236(3) Uani d 1 . .
    H H39A 0.682655 0.351483 0.771725 0.028 Uiso calc 1 . .
    H H39B 0.622067 0.319897 0.840579 0.028 Uiso calc 1 . .
    C C40 0.64117(9) 0.28090(9) 0.65863(18) 0.0237(3) Uani d 1 . .
    H H40A 0.666174 0.245312 0.695612 0.028 Uiso calc 1 . .
    H H40B 0.662338 0.295150 0.577397 0.028 Uiso calc 1 . .
    C C41 0.57382(9) 0.25823(8) 0.62754(19) 0.0233(3) Uani d 1 . .
    H H41A 0.554484 0.239663 0.707006 0.028 Uiso calc 1 . .
    H H41B 0.575640 0.224634 0.559928 0.028 Uiso calc 1 . .
    C C42 0.53237(8) 0.31323(7) 0.57869(17) 0.0194(3) Uani d 1 . .
    H H42A 0.549182 0.328324 0.493887 0.023 Uiso calc 1 . .
    H H42B 0.488620 0.297426 0.563883 0.023 Uiso calc 1 . .
    C C43 0.42730(7) 0.42635(7) 0.69037(16) 0.0168(2) Uani d 1 . .
    H H43 0.403459 0.460602 0.643590 0.020 Uiso calc 1 . .
    C C44 0.38717(8) 0.36572(8) 0.67626(18) 0.0211(3) Uani d 1 . .
    H H44A 0.409026 0.330265 0.721293 0.025 Uiso calc 1 . .
    H H44B 0.383867 0.354579 0.582577 0.025 Uiso calc 1 . .
    C C45 0.31995(8) 0.37302(10) 0.73308(19) 0.0266(3) Uani d 1 . .
    H H45A 0.295738 0.403788 0.679399 0.032 Uiso calc 1 . .
    H H45B 0.297744 0.331577 0.728571 0.032 Uiso calc 1 . .
    C C46 0.32096(9) 0.39577(10) 0.87375(19) 0.0253(3) Uani d 1 . .
    H H46A 0.338704 0.361896 0.930138 0.030 Uiso calc 1 . .
    H H46B 0.276953 0.404482 0.902988 0.030 Uiso calc 1 . .
    C C47 0.36079(8) 0.45570(9) 0.88819(19) 0.0244(3) Uani d 1 . .
    H H47A 0.363015 0.467713 0.981542 0.029 Uiso calc 1 . .
    H H47B 0.340163 0.490970 0.840199 0.029 Uiso calc 1 . .
    C C48 0.42844(8) 0.44587(8) 0.83523(16) 0.0203(3) Uani d 1 . .
    H H48A 0.450040 0.412428 0.886828 0.024 Uiso calc 1 . .
    H H48B 0.452947 0.485771 0.845052 0.024 Uiso calc 1 . .
loop_
    _atom_site_aniso_label
    _atom_site_aniso_U_11
    _atom_site_aniso_U_22
    _atom_site_aniso_U_33
    _atom_site_aniso_U_12
    _atom_site_aniso_U_13
    _atom_site_aniso_U_23
    Zr1 0.00815(7) 0.01012(8) 0.00874(6) -0.00008(6) 0.000 0.000
    N1 0.0123(4) 0.0157(5) 0.0125(4) 0.0019(4) -0.0011(4) 0.0002(4)
    N2 0.0118(4) 0.0142(5) 0.0137(5) -0.0003(4) -0.0008(4) -0.0020(4)
    C1 0.0111(5) 0.0170(5) 0.0120(5) 0.0009(4) -0.0015(4) 0.0005(4)
    C2 0.0138(5) 0.0207(6) 0.0144(5) -0.0005(5) 0.0003(5) -0.0002(5)
    C3 0.0145(6) 0.0245(7) 0.0196(6) 0.0006(5) -0.0016(5) -0.0062(5)
    C4 0.0141(6) 0.0334(8) 0.0194(7) -0.0025(5) -0.0041(5) -0.0048(6)
    C5 0.0137(6) 0.0308(8) 0.0205(7) -0.0053(5) -0.0012(5) -0.0016(6)
    C6 0.0122(5) 0.0261(7) 0.0155(6) -0.0005(5) 0.0003(5) -0.0007(5)
    C7 0.0167(6) 0.0176(6) 0.0148(6) 0.0042(5) -0.0003(5) 0.0003(5)
    C8 0.0184(6) 0.0239(7) 0.0187(6) 0.0075(5) 0.0002(5) -0.0021(5)
    C9 0.0356(10) 0.0307(9) 0.0282(9) 0.0200(8) -0.0068(8) -0.0043(7)
    C10 0.0607(15) 0.0201(8) 0.0271(9) 0.0162(9) 0.0058(9) 0.0028(6)
    C11 0.0532(13) 0.0188(7) 0.0243(8) 0.0049(8) 0.0107(9) 0.0047(6)
    C12 0.0258(7) 0.0151(6) 0.0205(7) 0.0020(5) 0.0085(6) 0.0005(5)
    C13 0.0130(5) 0.0136(5) 0.0135(5) 0.0004(4) -0.0010(4) -0.0011(4)
    C14 0.0189(6) 0.0143(6) 0.0156(6) 0.0013(4) 0.0004(5) -0.0004(4)
    C15 0.0205(7) 0.0169(6) 0.0188(6) 0.0045(5) -0.0001(5) -0.0017(5)
    C16 0.0250(7) 0.0169(6) 0.0201(7) 0.0021(5) 0.0040(6) -0.0033(5)
    C17 0.0204(6) 0.0166(6) 0.0200(7) 0.0009(5) 0.0058(5) -0.0004(5)
    C18 0.0172(6) 0.0169(6) 0.0148(6) 0.0010(5) 0.0008(4) 0.0004(4)
    C19 0.0130(5) 0.0144(5) 0.0146(5) -0.0015(4) -0.0002(4) -0.0005(4)
    C20 0.0153(6) 0.0156(6) 0.0186(6) -0.0022(4) -0.0002(5) 0.0020(5)
    C21 0.0175(6) 0.0189(6) 0.0232(7) -0.0053(5) -0.0002(5) -0.0007(5)
    C22 0.0137(6) 0.0256(7) 0.0208(7) -0.0032(5) -0.0009(5) -0.0013(6)
    C23 0.0145(6) 0.0238(7) 0.0187(6) -0.0011(5) -0.0032(5) 0.0015(5)
    C24 0.0127(5) 0.0170(6) 0.0197(6) -0.0004(4) -0.0016(5) 0.0023(5)
    Zr2 0.00851(6) 0.00851(6) 0.00787(10) 0.000 0.000 0.000
    N3 0.0097(4) 0.0107(4) 0.0124(5) -0.0004(3) 0.0007(4) 0.0017(4)
    C25 0.0125(5) 0.0089(5) 0.0116(5) 0.0001(4) 0.0009(4) 0.0004(4)
    C26 0.0164(5) 0.0107(5) 0.0122(5) 0.0001(4) -0.0007(4) -0.0001(4)
    C27 0.0208(6) 0.0139(5) 0.0173(6) 0.0003(5) -0.0063(5) 0.0011(5)
    C28 0.0268(7) 0.0128(5) 0.0182(6) 0.0022(5) -0.0060(5) 0.0026(5)
    C29 0.0194(6) 0.0125(5) 0.0192(6) 0.0032(5) -0.0019(5) 0.0002(5)
    C30 0.0154(5) 0.0101(5) 0.0152(5) -0.0002(4) -0.0003(4) -0.0001(4)
    C31 0.0114(5) 0.0118(5) 0.0135(5) -0.0022(4) -0.0002(4) -0.0011(4)
    C32 0.0145(5) 0.0136(5) 0.0154(6) -0.0024(4) 0.0010(4) -0.0019(4)
    C33 0.0158(6) 0.0155(6) 0.0249(7) -0.0045(4) 0.0002(5) -0.0006(5)
    C34 0.0133(6) 0.0227(7) 0.0203(7) -0.0029(5) 0.0007(5) 0.0007(5)
    C35 0.0143(6) 0.0228(7) 0.0170(6) 0.0001(5) 0.0031(5) -0.0015(5)
    C36 0.0152(5) 0.0146(5) 0.0152(6) 0.0003(4) 0.0019(4) -0.0018(4)
    Zr3 0.01181(7) 0.01181(7) 0.01390(12) 0.000 0.000 0.000
    N4 0.0132(5) 0.0144(5) 0.0170(5) 0.0013(4) 0.0008(4) 0.0030(4)
    C37 0.0163(6) 0.0166(6) 0.0170(6) 0.0008(4) -0.0007(5) 0.0009(5)
    C38 0.0180(6) 0.0190(6) 0.0237(7) 0.0016(5) -0.0041(5) -0.0027(5)
    C39 0.0211(7) 0.0252(7) 0.0244(7) 0.0050(6) -0.0062(6) -0.0023(6)
    C40 0.0221(7) 0.0220(7) 0.0269(8) 0.0058(6) -0.0012(6) -0.0002(6)
    C41 0.0268(8) 0.0160(6) 0.0271(8) 0.0026(5) -0.0026(6) 0.0000(6)
    C42 0.0215(7) 0.0151(6) 0.0214(7) 0.0003(5) -0.0037(5) -0.0003(5)
    C43 0.0152(5) 0.0189(6) 0.0162(5) 0.0002(4) 0.0001(5) 0.0033(5)
    C44 0.0180(6) 0.0231(7) 0.0222(7) -0.0040(5) 0.0010(5) 0.0023(6)
    C45 0.0182(7) 0.0359(9) 0.0258(8) -0.0066(6) 0.0015(6) 0.0037(7)
    C46 0.0205(7) 0.0312(8) 0.0242(8) -0.0012(6) 0.0029(6) 0.0075(7)
    C47 0.0203(7) 0.0286(8) 0.0245(7) 0.0019(6) 0.0054(6) 0.0004(6)
    C48 0.0180(6) 0.0240(7) 0.0188(7) 0.0009(5) 0.0012(5) 0.0003(5)
_geom_special_details
;
 All esds (except the esd in the dihedral angle between two l.s. planes)
 are estimated using the full covariance matrix.  The cell esds are taken
 into account individually in the estimation of esds in distances, angles
 and torsion angles; correlations between esds in cell parameters are only
 used when they are defined by crystal symmetry.  An approximate (isotropic)
 treatment of cell esds is used for estimating esds involving l.s. planes.
;
loop_
    _geom_bond_atom_site_label_1
    _geom_bond_atom_site_label_2
    _geom_bond_site_symmetry_2
    _geom_bond_distance
    _geom_bond_publ_flag
    Zr1 N1 2_655 2.0908(12) ?
    Zr1 N1 . 2.0908(12) ?
    Zr1 N2 . 2.0928(12) ?
    Zr1 N2 2_655 2.0929(12) ?
    N1 C7 . 1.4816(19) ?
    N1 C1 . 1.4821(19) ?
    N2 C19 . 1.4790(18) ?
    N2 C13 . 1.4854(19) ?
    C1 C6 . 1.536(2) ?
    C1 C2 . 1.542(2) ?
    C1 H1 . 1.0000 ?
    C2 C3 . 1.530(2) ?
    C2 H2A . 0.9900 ?
    C2 H2B . 0.9900 ?
    C3 C4 . 1.520(2) ?
    C3 H3A . 0.9900 ?
    C3 H3B . 0.9900 ?
    C4 C5 . 1.531(3) ?
    C4 H4A . 0.9900 ?
    C4 H4B . 0.9900 ?
    C5 C6 . 1.530(2) ?
    C5 H5A . 0.9900 ?
    C5 H5B . 0.9900 ?
    C6 H6A . 0.9900 ?
    C6 H6B . 0.9900 ?
    C7 C12 . 1.523(2) ?
    C7 C8 . 1.532(2) ?
    C7 H7 . 1.0000 ?
    C8 C9 . 1.526(3) ?
    C8 H8A . 0.9900 ?
    C8 H8B . 0.9900 ?
    C9 C10 . 1.535(4) ?
    C9 H9A . 0.9900 ?
    C9 H9B . 0.9900 ?
    C10 C11 . 1.519(3) ?
    C10 H10A . 0.9900 ?
    C10 H10B . 0.9900 ?
    C11 C12 . 1.532(2) ?
    C11 H11A . 0.9900 ?
    C11 H11B . 0.9900 ?
    C12 H12A . 0.9900 ?
    C12 H12B . 0.9900 ?
    C13 C14 . 1.536(2) ?
    C13 C18 . 1.538(2) ?
    C13 H13 . 1.0000 ?
    C14 C15 . 1.537(2) ?
    C14 H14A . 0.9900 ?
    C14 H14B . 0.9900 ?
    C15 C16 . 1.525(2) ?
    C15 H15A . 0.9900 ?
    C15 H15B . 0.9900 ?
    C16 C17 . 1.524(2) ?
    C16 H16A . 0.9900 ?
    C16 H16B . 0.9900 ?
    C17 C18 . 1.534(2) ?
    C17 H17A . 0.9900 ?
    C17 H17B . 0.9900 ?
    C18 H18A . 0.9900 ?
    C18 H18B . 0.9900 ?
    C19 C20 . 1.533(2) ?
    C19 C24 . 1.534(2) ?
    C19 H19 . 1.0000 ?
    C20 C21 . 1.532(2) ?
    C20 H20A . 0.9900 ?
    C20 H20B . 0.9900 ?
    C21 C22 . 1.523(2) ?
    C21 H21A . 0.9900 ?
    C21 H21B . 0.9900 ?
    C22 C23 . 1.525(2) ?
    C22 H22A . 0.9900 ?
    C22 H22B . 0.9900 ?
    C23 C24 . 1.530(2) ?
    C23 H23A . 0.9900 ?
    C23 H23B . 0.9900 ?
    C24 H24A . 0.9900 ?
    C24 H24B . 0.9900 ?
    Zr2 N3 2 2.0973(12) ?
    Zr2 N3 3_556 2.0973(12) ?
    Zr2 N3 4_556 2.0973(12) ?
    Zr2 N3 . 2.0973(12) ?
    N3 C31 . 1.4756(18) ?
    N3 C25 . 1.4863(18) ?
    C25 C26 . 1.541(2) ?
    C25 C30 . 1.5441(18) ?
    C25 H25 . 1.0000 ?
    C26 C27 . 1.534(2) ?
    C26 H26A . 0.9900 ?
    C26 H26B . 0.9900 ?
    C27 C28 . 1.527(2) ?
    C27 H27A . 0.9900 ?
    C27 H27B . 0.9900 ?
    C28 C29 . 1.523(2) ?
    C28 H28A . 0.9900 ?
    C28 H28B . 0.9900 ?
    C29 C30 . 1.535(2) ?
    C29 H29A . 0.9900 ?
    C29 H29B . 0.9900 ?
    C30 H30A . 0.9900 ?
    C30 H30B . 0.9900 ?
    C31 C32 . 1.531(2) ?
    C31 C36 . 1.531(2) ?
    C31 H31 . 1.0000 ?
    C32 C33 . 1.536(2) ?
    C32 H32A . 0.9900 ?
    C32 H32B . 0.9900 ?
    C33 C34 . 1.527(2) ?
    C33 H33A . 0.9900 ?
    C33 H33B . 0.9900 ?
    C34 C35 . 1.527(2) ?
    C34 H34A . 0.9900 ?
    C34 H34B . 0.9900 ?
    C35 C36 . 1.531(2) ?
    C35 H35A . 0.9900 ?
    C35 H35B . 0.9900 ?
    C36 H36A . 0.9900 ?
    C36 H36B . 0.9900 ?
    Zr3 N4 2_665 2.0940(13) ?
    Zr3 N4 3_566 2.0940(13) ?
    Zr3 N4 4_656 2.0940(13) ?
    Zr3 N4 . 2.0940(13) ?
    N4 C37 . 1.473(2) ?
    N4 C43 . 1.488(2) ?
    C37 C38 . 1.526(2) ?
    C37 C42 . 1.532(2) ?
    C37 H37 . 1.0000 ?
    C38 C39 . 1.534(2) ?
    C38 H38A . 0.9900 ?
    C38 H38B . 0.9900 ?
    C39 C40 . 1.527(3) ?
    C39 H39A . 0.9900 ?
    C39 H39B . 0.9900 ?
    C40 C41 . 1.528(3) ?
    C40 H40A . 0.9900 ?
    C40 H40B . 0.9900 ?
    C41 C42 . 1.532(2) ?
    C41 H41A . 0.9900 ?
    C41 H41B . 0.9900 ?
    C42 H42A . 0.9900 ?
    C42 H42B . 0.9900 ?
    C43 C44 . 1.536(2) ?
    C43 C48 . 1.539(2) ?
    C43 H43 . 1.0000 ?
    C44 C45 . 1.537(2) ?
    C44 H44A . 0.9900 ?
    C44 H44B . 0.9900 ?
    C45 C46 . 1.518(3) ?
    C45 H45A . 0.9900 ?
    C45 H45B . 0.9900 ?
    C46 C47 . 1.521(3) ?
    C46 H46A . 0.9900 ?
    C46 H46B . 0.9900 ?
    C47 C48 . 1.537(2) ?
    C47 H47A . 0.9900 ?
    C47 H47B . 0.9900 ?
    C48 H48A . 0.9900 ?
    C48 H48B . 0.9900 ?
loop_
    _geom_angle_atom_site_label_1
    _geom_angle_atom_site_label_2
    _geom_angle_atom_site_label_3
    _geom_angle_site_symmetry_1
    _geom_angle_site_symmetry_3
    _geom_angle
    _geom_angle_publ_flag
    N1 Zr1 N1 2_655 . 104.75(7) ?
    N1 Zr1 N2 2_655 . 112.22(5) ?
    N1 Zr1 N2 . . 111.14(5) ?
    N1 Zr1 N2 2_655 2_655 111.14(5) ?
    N1 Zr1 N2 . 2_655 112.22(5) ?
    N2 Zr1 N2 . 2_655 105.53(7) ?
    C7 N1 C1 . . 113.64(11) ?
    C7 N1 Zr1 . . 135.02(10) ?
    C1 N1 Zr1 . . 110.57(9) ?
    C19 N2 C13 . . 113.77(11) ?
    C19 N2 Zr1 . . 135.54(9) ?
    C13 N2 Zr1 . . 110.12(8) ?
    N1 C1 C6 . . 113.38(12) ?
    N1 C1 C2 . . 114.84(12) ?
    C6 C1 C2 . . 108.99(12) ?
    N1 C1 H1 . . 106.3 ?
    C6 C1 H1 . . 106.3 ?
    C2 C1 H1 . . 106.3 ?
    C3 C2 C1 . . 111.77(13) ?
    C3 C2 H2A . . 109.3 ?
    C1 C2 H2A . . 109.3 ?
    C3 C2 H2B . . 109.3 ?
    C1 C2 H2B . . 109.3 ?
    H2A C2 H2B . . 107.9 ?
    C4 C3 C2 . . 111.63(13) ?
    C4 C3 H3A . . 109.3 ?
    C2 C3 H3A . . 109.3 ?
    C4 C3 H3B . . 109.3 ?
    C2 C3 H3B . . 109.3 ?
    H3A C3 H3B . . 108.0 ?
    C3 C4 C5 . . 110.50(13) ?
    C3 C4 H4A . . 109.5 ?
    C5 C4 H4A . . 109.5 ?
    C3 C4 H4B . . 109.5 ?
    C5 C4 H4B . . 109.5 ?
    H4A C4 H4B . . 108.1 ?
    C6 C5 C4 . . 110.62(14) ?
    C6 C5 H5A . . 109.5 ?
    C4 C5 H5A . . 109.5 ?
    C6 C5 H5B . . 109.5 ?
    C4 C5 H5B . . 109.5 ?
    H5A C5 H5B . . 108.1 ?
    C5 C6 C1 . . 113.08(13) ?
    C5 C6 H6A . . 109.0 ?
    C1 C6 H6A . . 109.0 ?
    C5 C6 H6B . . 109.0 ?
    C1 C6 H6B . . 109.0 ?
    H6A C6 H6B . . 107.8 ?
    N1 C7 C12 . . 110.60(12) ?
    N1 C7 C8 . . 112.79(13) ?
    C12 C7 C8 . . 111.04(13) ?
    N1 C7 H7 . . 107.4 ?
    C12 C7 H7 . . 107.4 ?
    C8 C7 H7 . . 107.4 ?
    C9 C8 C7 . . 112.20(15) ?
    C9 C8 H8A . . 109.2 ?
    C7 C8 H8A . . 109.2 ?
    C9 C8 H8B . . 109.2 ?
    C7 C8 H8B . . 109.2 ?
    H8A C8 H8B . . 107.9 ?
    C8 C9 C10 . . 110.91(16) ?
    C8 C9 H9A . . 109.5 ?
    C10 C9 H9A . . 109.5 ?
    C8 C9 H9B . . 109.5 ?
    C10 C9 H9B . . 109.5 ?
    H9A C9 H9B . . 108.0 ?
    C11 C10 C9 . . 110.67(18) ?
    C11 C10 H10A . . 109.5 ?
    C9 C10 H10A . . 109.5 ?
    C11 C10 H10B . . 109.5 ?
    C9 C10 H10B . . 109.5 ?
    H10A C10 H10B . . 108.1 ?
    C10 C11 C12 . . 111.84(16) ?
    C10 C11 H11A . . 109.2 ?
    C12 C11 H11A . . 109.2 ?
    C10 C11 H11B . . 109.2 ?
    C12 C11 H11B . . 109.2 ?
    H11A C11 H11B . . 107.9 ?
    C7 C12 C11 . . 112.70(16) ?
    C7 C12 H12A . . 109.1 ?
    C11 C12 H12A . . 109.1 ?
    C7 C12 H12B . . 109.1 ?
    C11 C12 H12B . . 109.1 ?
    H12A C12 H12B . . 107.8 ?
    N2 C13 C14 . . 113.60(12) ?
    N2 C13 C18 . . 115.19(12) ?
    C14 C13 C18 . . 108.70(12) ?
    N2 C13 H13 . . 106.2 ?
    C14 C13 H13 . . 106.2 ?
    C18 C13 H13 . . 106.2 ?
    C13 C14 C15 . . 112.93(13) ?
    C13 C14 H14A . . 109.0 ?
    C15 C14 H14A . . 109.0 ?
    C13 C14 H14B . . 109.0 ?
    C15 C14 H14B . . 109.0 ?
    H14A C14 H14B . . 107.8 ?
    C16 C15 C14 . . 111.48(13) ?
    C16 C15 H15A . . 109.3 ?
    C14 C15 H15A . . 109.3 ?
    C16 C15 H15B . . 109.3 ?
    C14 C15 H15B . . 109.3 ?
    H15A C15 H15B . . 108.0 ?
    C17 C16 C15 . . 111.16(13) ?
    C17 C16 H16A . . 109.4 ?
    C15 C16 H16A . . 109.4 ?
    C17 C16 H16B . . 109.4 ?
    C15 C16 H16B . . 109.4 ?
    H16A C16 H16B . . 108.0 ?
    C16 C17 C18 . . 111.54(13) ?
    C16 C17 H17A . . 109.3 ?
    C18 C17 H17A . . 109.3 ?
    C16 C17 H17B . . 109.3 ?
    C18 C17 H17B . . 109.3 ?
    H17A C17 H17B . . 108.0 ?
    C17 C18 C13 . . 111.56(13) ?
    C17 C18 H18A . . 109.3 ?
    C13 C18 H18A . . 109.3 ?
    C17 C18 H18B . . 109.3 ?
    C13 C18 H18B . . 109.3 ?
    H18A C18 H18B . . 108.0 ?
    N2 C19 C20 . . 112.63(12) ?
    N2 C19 C24 . . 111.22(11) ?
    C20 C19 C24 . . 110.52(12) ?
    N2 C19 H19 . . 107.4 ?
    C20 C19 H19 . . 107.4 ?
    C24 C19 H19 . . 107.4 ?
    C21 C20 C19 . . 112.44(13) ?
    C21 C20 H20A . . 109.1 ?
    C19 C20 H20A . . 109.1 ?
    C21 C20 H20B . . 109.1 ?
    C19 C20 H20B . . 109.1 ?
    H20A C20 H20B . . 107.8 ?
    C22 C21 C20 . . 111.40(13) ?
    C22 C21 H21A . . 109.3 ?
    C20 C21 H21A . . 109.3 ?
    C22 C21 H21B . . 109.3 ?
    C20 C21 H21B . . 109.3 ?
    H21A C21 H21B . . 108.0 ?
    C21 C22 C23 . . 110.12(13) ?
    C21 C22 H22A . . 109.6 ?
    C23 C22 H22A . . 109.6 ?
    C21 C22 H22B . . 109.6 ?
    C23 C22 H22B . . 109.6 ?
    H22A C22 H22B . . 108.2 ?
    C22 C23 C24 . . 111.62(13) ?
    C22 C23 H23A . . 109.3 ?
    C24 C23 H23A . . 109.3 ?
    C22 C23 H23B . . 109.3 ?
    C24 C23 H23B . . 109.3 ?
    H23A C23 H23B . . 108.0 ?
    C23 C24 C19 . . 111.76(13) ?
    C23 C24 H24A . . 109.3 ?
    C19 C24 H24A . . 109.3 ?
    C23 C24 H24B . . 109.3 ?
    C19 C24 H24B . . 109.3 ?
    H24A C24 H24B . . 107.9 ?
    N3 Zr2 N3 2 3_556 111.83(4) ?
    N3 Zr2 N3 2 4_556 111.83(4) ?
    N3 Zr2 N3 3_556 4_556 104.85(7) ?
    N3 Zr2 N3 2 . 104.85(7) ?
    N3 Zr2 N3 3_556 . 111.83(4) ?
    N3 Zr2 N3 4_556 . 111.83(4) ?
    C31 N3 C25 . . 113.79(11) ?
    C31 N3 Zr2 . . 136.41(9) ?
    C25 N3 Zr2 . . 109.37(8) ?
    N3 C25 C26 . . 115.01(11) ?
    N3 C25 C30 . . 112.72(11) ?
    C26 C25 C30 . . 109.02(11) ?
    N3 C25 H25 . . 106.5 ?
    C26 C25 H25 . . 106.5 ?
    C30 C25 H25 . . 106.5 ?
    C27 C26 C25 . . 111.53(12) ?
    C27 C26 H26A . . 109.3 ?
    C25 C26 H26A . . 109.3 ?
    C27 C26 H26B . . 109.3 ?
    C25 C26 H26B . . 109.3 ?
    H26A C26 H26B . . 108.0 ?
    C28 C27 C26 . . 111.46(12) ?
    C28 C27 H27A . . 109.3 ?
    C26 C27 H27A . . 109.3 ?
    C28 C27 H27B . . 109.3 ?
    C26 C27 H27B . . 109.3 ?
    H27A C27 H27B . . 108.0 ?
    C29 C28 C27 . . 110.63(13) ?
    C29 C28 H28A . . 109.5 ?
    C27 C28 H28A . . 109.5 ?
    C29 C28 H28B . . 109.5 ?
    C27 C28 H28B . . 109.5 ?
    H28A C28 H28B . . 108.1 ?
    C28 C29 C30 . . 111.40(13) ?
    C28 C29 H29A . . 109.3 ?
    C30 C29 H29A . . 109.3 ?
    C28 C29 H29B . . 109.3 ?
    C30 C29 H29B . . 109.3 ?
    H29A C29 H29B . . 108.0 ?
    C29 C30 C25 . . 113.05(11) ?
    C29 C30 H30A . . 109.0 ?
    C25 C30 H30A . . 109.0 ?
    C29 C30 H30B . . 109.0 ?
    C25 C30 H30B . . 109.0 ?
    H30A C30 H30B . . 107.8 ?
    N3 C31 C32 . . 112.82(11) ?
    N3 C31 C36 . . 111.90(11) ?
    C32 C31 C36 . . 110.75(11) ?
    N3 C31 H31 . . 107.0 ?
    C32 C31 H31 . . 107.0 ?
    C36 C31 H31 . . 107.0 ?
    C31 C32 C33 . . 112.51(12) ?
    C31 C32 H32A . . 109.1 ?
    C33 C32 H32A . . 109.1 ?
    C31 C32 H32B . . 109.1 ?
    C33 C32 H32B . . 109.1 ?
    H32A C32 H32B . . 107.8 ?
    C34 C33 C32 . . 111.26(12) ?
    C34 C33 H33A . . 109.4 ?
    C32 C33 H33A . . 109.4 ?
    C34 C33 H33B . . 109.4 ?
    C32 C33 H33B . . 109.4 ?
    H33A C33 H33B . . 108.0 ?
    C35 C34 C33 . . 109.93(13) ?
    C35 C34 H34A . . 109.7 ?
    C33 C34 H34A . . 109.7 ?
    C35 C34 H34B . . 109.7 ?
    C33 C34 H34B . . 109.7 ?
    H34A C34 H34B . . 108.2 ?
    C34 C35 C36 . . 112.09(13) ?
    C34 C35 H35A . . 109.2 ?
    C36 C35 H35A . . 109.2 ?
    C34 C35 H35B . . 109.2 ?
    C36 C35 H35B . . 109.2 ?
    H35A C35 H35B . . 107.9 ?
    C31 C36 C35 . . 111.88(12) ?
    C31 C36 H36A . . 109.2 ?
    C35 C36 H36A . . 109.2 ?
    C31 C36 H36B . . 109.2 ?
    C35 C36 H36B . . 109.2 ?
    H36A C36 H36B . . 107.9 ?
    N4 Zr3 N4 2_665 3_566 112.00(4) ?
    N4 Zr3 N4 2_665 4_656 112.00(4) ?
    N4 Zr3 N4 3_566 4_656 104.53(8) ?
    N4 Zr3 N4 2_665 . 104.53(8) ?
    N4 Zr3 N4 3_566 . 112.00(4) ?
    N4 Zr3 N4 4_656 . 112.00(4) ?
    C37 N4 C43 . . 113.49(12) ?
    C37 N4 Zr3 . . 138.00(10) ?
    C43 N4 Zr3 . . 108.15(9) ?
    N4 C37 C38 . . 112.30(13) ?
    N4 C37 C42 . . 112.25(13) ?
    C38 C37 C42 . . 110.07(13) ?
    N4 C37 H37 . . 107.3 ?
    C38 C37 H37 . . 107.3 ?
    C42 C37 H37 . . 107.3 ?
    C37 C38 C39 . . 112.30(14) ?
    C37 C38 H38A . . 109.1 ?
    C39 C38 H38A . . 109.1 ?
    C37 C38 H38B . . 109.1 ?
    C39 C38 H38B . . 109.1 ?
    H38A C38 H38B . . 107.9 ?
    C40 C39 C38 . . 112.12(14) ?
    C40 C39 H39A . . 109.2 ?
    C38 C39 H39A . . 109.2 ?
    C40 C39 H39B . . 109.2 ?
    C38 C39 H39B . . 109.2 ?
    H39A C39 H39B . . 107.9 ?
    C39 C40 C41 . . 110.09(14) ?
    C39 C40 H40A . . 109.6 ?
    C41 C40 H40A . . 109.6 ?
    C39 C40 H40B . . 109.6 ?
    C41 C40 H40B . . 109.6 ?
    H40A C40 H40B . . 108.2 ?
    C40 C41 C42 . . 111.09(14) ?
    C40 C41 H41A . . 109.4 ?
    C42 C41 H41A . . 109.4 ?
    C40 C41 H41B . . 109.4 ?
    C42 C41 H41B . . 109.4 ?
    H41A C41 H41B . . 108.0 ?
    C37 C42 C41 . . 113.01(14) ?
    C37 C42 H42A . . 109.0 ?
    C41 C42 H42A . . 109.0 ?
    C37 C42 H42B . . 109.0 ?
    C41 C42 H42B . . 109.0 ?
    H42A C42 H42B . . 107.8 ?
    N4 C43 C44 . . 113.25(13) ?
    N4 C43 C48 . . 115.83(13) ?
    C44 C43 C48 . . 108.70(13) ?
    N4 C43 H43 . . 106.1 ?
    C44 C43 H43 . . 106.1 ?
    C48 C43 H43 . . 106.1 ?
    C43 C44 C45 . . 112.76(15) ?
    C43 C44 H44A . . 109.0 ?
    C45 C44 H44A . . 109.0 ?
    C43 C44 H44B . . 109.0 ?
    C45 C44 H44B . . 109.0 ?
    H44A C44 H44B . . 107.8 ?
    C46 C45 C44 . . 112.21(15) ?
    C46 C45 H45A . . 109.2 ?
    C44 C45 H45A . . 109.2 ?
    C46 C45 H45B . . 109.2 ?
    C44 C45 H45B . . 109.2 ?
    H45A C45 H45B . . 107.9 ?
    C45 C46 C47 . . 111.17(15) ?
    C45 C46 H46A . . 109.4 ?
    C47 C46 H46A . . 109.4 ?
    C45 C46 H46B . . 109.4 ?
    C47 C46 H46B . . 109.4 ?
    H46A C46 H46B . . 108.0 ?
    C46 C47 C48 . . 111.36(15) ?
    C46 C47 H47A . . 109.4 ?
    C48 C47 H47A . . 109.4 ?
    C46 C47 H47B . . 109.4 ?
    C48 C47 H47B . . 109.4 ?
    H47A C47 H47B . . 108.0 ?
    C47 C48 C43 . . 111.19(14) ?
    C47 C48 H48A . . 109.4 ?
    C43 C48 H48A . . 109.4 ?
    C47 C48 H48B . . 109.4 ?
    C43 C48 H48B . . 109.4 ?
    H48A C48 H48B . . 108.0 ?
loop_
    _geom_torsion_atom_site_label_1
    _geom_torsion_atom_site_label_2
    _geom_torsion_atom_site_label_3
    _geom_torsion_atom_site_label_4
    _geom_torsion_site_symmetry_1
    _geom_torsion_site_symmetry_2
    _geom_torsion_site_symmetry_3
    _geom_torsion_site_symmetry_4
    _geom_torsion
    _geom_torsion_publ_flag
    C7 N1 C1 C6 . . . . -60.51(16) ?
    Zr1 N1 C1 C6 . . . . 128.03(11) ?
    C7 N1 C1 C2 . . . . 65.70(15) ?
    Zr1 N1 C1 C2 . . . . -105.76(11) ?
    N1 C1 C2 C3 . . . . 177.00(12) ?
    C6 C1 C2 C3 . . . . -54.55(16) ?
    C1 C2 C3 C4 . . . . 56.96(18) ?
    C2 C3 C4 C5 . . . . -56.6(2) ?
    C3 C4 C5 C6 . . . . 55.6(2) ?
    C4 C5 C6 C1 . . . . -56.12(19) ?
    N1 C1 C6 C5 . . . . -175.90(13) ?
    C2 C1 C6 C5 . . . . 54.84(17) ?
    C1 N1 C7 C12 . . . . -134.13(13) ?
    Zr1 N1 C7 C12 . . . . 34.53(19) ?
    C1 N1 C7 C8 . . . . 100.85(15) ?
    Zr1 N1 C7 C8 . . . . -90.50(16) ?
    N1 C7 C8 C9 . . . . 178.24(14) ?
    C12 C7 C8 C9 . . . . 53.45(19) ?
    C7 C8 C9 C10 . . . . -56.0(2) ?
    C8 C9 C10 C11 . . . . 56.4(2) ?
    C9 C10 C11 C12 . . . . -55.2(3) ?
    N1 C7 C12 C11 . . . . -177.98(14) ?
    C8 C7 C12 C11 . . . . -51.97(19) ?
    C10 C11 C12 C7 . . . . 53.7(2) ?
    C19 N2 C13 C14 . . . . 59.28(16) ?
    Zr1 N2 C13 C14 . . . . -127.95(10) ?
    C19 N2 C13 C18 . . . . -67.03(15) ?
    Zr1 N2 C13 C18 . . . . 105.75(12) ?
    N2 C13 C14 C15 . . . . 174.94(12) ?
    C18 C13 C14 C15 . . . . -55.41(16) ?
    C13 C14 C15 C16 . . . . 54.66(18) ?
    C14 C15 C16 C17 . . . . -53.20(19) ?
    C15 C16 C17 C18 . . . . 55.06(19) ?
    C16 C17 C18 C13 . . . . -57.60(18) ?
    N2 C13 C18 C17 . . . . -174.76(12) ?
    C14 C13 C18 C17 . . . . 56.47(16) ?
    C13 N2 C19 C20 . . . . -103.47(14) ?
    Zr1 N2 C19 C20 . . . . 86.23(16) ?
    C13 N2 C19 C24 . . . . 131.82(13) ?
    Zr1 N2 C19 C24 . . . . -38.48(19) ?
    N2 C19 C20 C21 . . . . -178.17(12) ?
    C24 C19 C20 C21 . . . . -53.08(17) ?
    C19 C20 C21 C22 . . . . 55.22(18) ?
    C20 C21 C22 C23 . . . . -56.17(18) ?
    C21 C22 C23 C24 . . . . 56.95(18) ?
    C22 C23 C24 C19 . . . . -56.19(18) ?
    N2 C19 C24 C23 . . . . 179.23(12) ?
    C20 C19 C24 C23 . . . . 53.35(17) ?
    C31 N3 C25 C26 . . . . 66.47(15) ?
    Zr2 N3 C25 C26 . . . . -107.23(11) ?
    C31 N3 C25 C30 . . . . -59.35(15) ?
    Zr2 N3 C25 C30 . . . . 126.95(10) ?
    N3 C25 C26 C27 . . . . 177.03(11) ?
    C30 C25 C26 C27 . . . . -55.26(14) ?
    C25 C26 C27 C28 . . . . 57.80(17) ?
    C26 C27 C28 C29 . . . . -56.56(18) ?
    C27 C28 C29 C30 . . . . 54.61(18) ?
    C28 C29 C30 C25 . . . . -54.78(17) ?
    N3 C25 C30 C29 . . . . -176.80(12) ?
    C26 C25 C30 C29 . . . . 54.21(15) ?
    C25 N3 C31 C32 . . . . 102.30(13) ?
    Zr2 N3 C31 C32 . . . . -86.34(15) ?
    C25 N3 C31 C36 . . . . -132.02(12) ?
    Zr2 N3 C31 C36 . . . . 39.35(18) ?
    N3 C31 C32 C33 . . . . 179.41(12) ?
    C36 C31 C32 C33 . . . . 53.10(16) ?
    C31 C32 C33 C34 . . . . -55.50(18) ?
    C32 C33 C34 C35 . . . . 56.09(18) ?
    C33 C34 C35 C36 . . . . -56.52(18) ?
    N3 C31 C36 C35 . . . . -179.52(12) ?
    C32 C31 C36 C35 . . . . -52.70(16) ?
    C34 C35 C36 C31 . . . . 55.46(17) ?
    C43 N4 C37 C38 . . . . -130.74(14) ?
    Zr3 N4 C37 C38 . . . . 41.3(2) ?
    C43 N4 C37 C42 . . . . 104.61(15) ?
    Zr3 N4 C37 C42 . . . . -83.35(18) ?
    N4 C37 C38 C39 . . . . -178.72(14) ?
    C42 C37 C38 C39 . . . . -52.88(18) ?
    C37 C38 C39 C40 . . . . 55.3(2) ?
    C38 C39 C40 C41 . . . . -55.7(2) ?
    C39 C40 C41 C42 . . . . 55.5(2) ?
    N4 C37 C42 C41 . . . . 179.54(13) ?
    C38 C37 C42 C41 . . . . 53.66(18) ?
    C40 C41 C42 C37 . . . . -55.8(2) ?
    C37 N4 C43 C44 . . . . -58.69(18) ?
    Zr3 N4 C43 C44 . . . . 126.91(12) ?
    C37 N4 C43 C48 . . . . 67.88(17) ?
    Zr3 N4 C43 C48 . . . . -106.52(13) ?
    N4 C43 C44 C45 . . . . -174.77(14) ?
    C48 C43 C44 C45 . . . . 54.97(18) ?
    C43 C44 C45 C46 . . . . -53.7(2) ?
    C44 C45 C46 C47 . . . . 52.7(2) ?
    C45 C46 C47 C48 . . . . -55.2(2) ?
    C46 C47 C48 C43 . . . . 58.40(19) ?
    N4 C43 C48 C47 . . . . 174.08(13) ?
    C44 C43 C48 C47 . . . . -57.09(17) ?
_shelx_space_group_comment
;
The symmetry employed for this shelxl refinement is uniquely defined
by the following loop, which should always be used as a source of
symmetry information in preference to the above space-group names.
They are only intended as comments.
;
_shelx_estimated_absorpt_T_min     0.959
_shelx_estimated_absorpt_T_max     0.981
_shelx_hkl_file
;
  -1   1   0    0.00    0.01
  -1   1   0    0.01    0.01
  -1   1   0    0.00    0.01
   1  -1   0    0.02    0.01
   1  -1   0    0.00    0.01
   1  -1   0    0.00    0.01
   1   1   0    0.00    0.01
   1   1   0    0.02    0.01
   1   1   0    0.01    0.01
   1   1   0    0.02    0.01
   1   1   0    0.00    0.00
   1   1   0    0.01    0.01
  -1  -1   0    0.01    0.01
  -1  -1   0    0.00    0.01
  -1  -1   0    0.02    0.01
   2   1   0    0.02    0.01
   2   1   0    0.02    0.02
   2   1   0    0.01    0.02
   2   1   0   -0.01    0.01
   2   1   0    0.02    0.02
   2   1   0    0.01    0.01
  -2  -1   0   -0.01    0.01
  -2  -1   0   -0.01    0.02
  -2  -1   0    0.00    0.01
   1  -2   0   -0.01    0.02
   1  -2   0    0.02    0.02
   1  -2   0    0.00    0.02
   1  -2   0    0.01    0.02
   1  -2   0    0.02    0.02
   1  -2   0    0.00    0.01
  -2  -1   0    0.00    0.02
  -2  -1   0   -0.01    0.02
  -2  -1   0    0.02    0.01
   2   1   0   -0.01    0.02
   2   1   0    0.02    0.01
   2   1   0   -0.02    0.01
   2   1   0    0.01    0.01
  -2  -1   0    0.00    0.01
  -1   2   0    0.02    0.02
  -1   2   0    0.00    0.02
  -1   2   0    0.00    0.02
  -1   2   0   -0.01    0.02
  -1   2   0    0.01    0.02
  -1   2   0    0.00    0.01
  -1   2   0    0.02    0.02
  -1   2   0    0.01    0.02
  -2  -1   0    0.00    0.02
  -2  -1   0    0.01    0.02
  -2  -1   0    0.01    0.01
   1  -2   0   -0.01    0.02
   1  -2   0    0.01    0.02
  -2   0   0  564.78   12.09
  -1  -2   0    0.02    0.02
   1   2   0   -0.02    0.01
   1   2   0    0.03    0.02
   1   2   0    0.00    0.01
   1   2   0    0.03    0.02
  -2   1   0   -0.02    0.02
  -2   1   0    0.02    0.02
  -2   1   0    0.01    0.01
  -2   1   0   -0.01    0.01
  -2   1   0    0.00    0.02
  -2   1   0   -0.01    0.01
  -2   1   0    0.03    0.02
  -2   1   0   -0.02    0.02
  -2   1   0    0.01    0.01
  -2   1   0    0.01    0.02
  -1  -2   0    0.01    0.01
   2  -1   0    0.02    0.01
   2  -1   0    0.01    0.02
   2  -1   0   -0.02    0.01
   2  -1   0   -0.02    0.01
   2  -1   0   -0.01    0.02
   2  -1   0    0.00    0.01
   2  -1   0    0.02    0.02
   2  -1   0    0.03    0.02
   2  -1   0   -0.01    0.01
  -1  -2   0    0.01    0.02
  -1  -2   0    0.03    0.01
  -1  -2   0    0.02    0.02
   1   2   0    0.00    0.01
  -1  -2   0    0.05    0.02
  -1  -2   0    0.01    0.02
  -1  -2   0    0.03    0.02
   1   2   0    0.00    0.02
   1   2   0    0.02    0.02
   1   2   0    0.01    0.02
   1   2   0    0.01    0.01
  -2  -2   0   70.44    1.47
  -2  -2   0   68.36    1.46
  -2  -2   0   69.56    1.49
   2  -2   0   67.07    1.50
   2   2   0   68.05    1.48
   2   2   0   65.89    1.46
   2   2   0   71.17    1.49
   2   2   0   69.29    1.46
   2   2   0   72.86    1.49
  -2   2   0   71.03    1.50
  -2   2   0   71.10    1.49
  -2   2   0   70.12    1.48
  -2  -2   0   69.39    1.48
  -2  -2   0   69.94    1.50
  -2  -2   0   70.37    1.50
  -2  -2   0   69.89    1.49
   2  -2   0   72.33    1.49
   2  -2   0   70.45    1.49
   2  -2   0   68.94    1.49
  -2  -2   0   68.98    1.50
  -2  -2   0   68.06    1.48
   2  -2   0   69.09    1.48
  -2  -2   0   67.52    1.46
   2  -2   0   68.66    1.51
   2   2   0   71.52    1.49
   2   2   0   70.30    1.50
   2  -2   0   68.78    1.49
   2   2   0   69.32    1.50
  -2   2   0   65.86    1.50
   2   2   0   68.30    1.49
  -2   2   0   68.95    1.51
  -2   2   0   70.24    1.51
  -2   2   0   68.25    1.48
  -2   2   0   70.74    1.49
   2  -2   0   68.86    1.48
  -2   2   0   69.13    1.49
   2  -3   0    0.11    0.03
   2  -3   0    0.13    0.04
  -3  -2   0    0.11    0.03
   2  -3   0    0.12    0.04
   2  -3   0    0.08    0.03
   3   2   0    0.08    0.04
   3   2   0    0.11    0.03
   3   2   0    0.10    0.04
  -3  -2   0    0.17    0.04
  -3  -2   0    0.11    0.03
   2  -3   0    0.08    0.03
  -2   3   0    0.11    0.04
  -2   3   0    0.07    0.03
  -2   3   0    0.12    0.04
  -2   3   0    0.06    0.03
  -2   3   0    0.08    0.03
  -2   3   0    0.13    0.03
  -3  -2   0    0.08    0.03
   3   2   0    0.07    0.03
  -3  -2   0    0.12    0.04
  -3  -2   0    0.07    0.04
  -3  -2   0    0.07    0.03
  -3  -2   0    0.12    0.03
  -3  -2   0    0.11    0.02
  -3  -2   0    0.09    0.03
  -3  -2   0    0.09    0.03
   3   2   0    0.13    0.03
  -2   3   0    0.09    0.04
  -2   3   0    0.08    0.03
   2  -3   0    0.10    0.04
  -3  -2   0    0.07    0.03
   2  -3   0    0.12    0.03
   2  -3   0    0.08    0.04
   3   2   0    0.07    0.04
   3   2   0    0.08    0.03
   3   2   0    0.09    0.02
   3   1   0    1.51    0.09
   1  -3   0    1.56    0.09
  -3  -1   0    1.47    0.07
  -3  -1   0    1.61    0.06
  -3  -1   0    1.43    0.06
  -1   3   0    1.57    0.08
  -1   3   0    1.67    0.08
   3   1   0    1.57    0.08
   3   1   0    1.56    0.06
   3   1   0    1.46    0.07
   3   1   0    1.50    0.06
   3   1   0    1.46    0.05
  -1   3   0    1.45    0.08
  -3  -1   0    1.55    0.05
   3   1   0    1.57    0.06
   1  -3   0    1.58    0.08
   1  -3   0    1.62    0.08
   1  -3   0    1.48    0.06
   1  -3   0    1.75    0.09
   3   1   0    1.46    0.08
   1  -3   0    1.61    0.08
  -1   3   0    1.46    0.08
  -1   3   0    1.78    0.07
   3   1   0    1.58    0.08
   3   1   0    1.66    0.07
  -3  -1   0    1.70    0.06
   1  -3   0    1.66    0.07
  -3  -1   0    1.60    0.07
  -3  -1   0    1.51    0.06
   1  -3   0    1.53    0.08
   1  -3   0    1.46    0.09
  -1   3   0    1.46    0.06
  -1   3   0    1.60    0.08
  -3  -1   0    1.62    0.07
  -3  -1   0    1.57    0.08
  -3  -1   0    1.51    0.06
  -3  -1   0    1.49    0.09
  -3  -1   0    1.64    0.09
  -3   0   0    0.09    0.03
  -3   0   0    0.09    0.03
   3   0   0    0.08    0.02
  -3   0   0    0.06    0.02
   0   3   0    0.05    0.02
   0   3   0    0.11    0.03
   0   3   0    0.07    0.02
  -3   0   0    0.09    0.03
   3   0   0    0.09    0.03
   3   0   0    0.06    0.02
   0  -3   0    0.11    0.03
   0  -3   0    0.10    0.03
   0  -3   0    0.10    0.02
   0  -3   0    0.08    0.04
   0  -3   0    0.05    0.03
   3   0   0    0.10    0.02
   3   0   0    0.08    0.02
   3   0   0    0.08    0.01
  -3   0   0    0.11    0.04
  -3   0   0    0.09    0.03
   0  -3   0    0.07    0.03
   0   3   0    0.07    0.03
  -3   0   0    0.08    0.02
  -3   0   0    0.08    0.02
   0   3   0    0.10    0.03
   0   3   0    0.14    0.03
   0   3   0    0.09    0.02
  -3   0   0    0.09    0.03
   0  -3   0    0.07    0.02
   0  -3   0    0.11    0.03
   3   0   0    0.10    0.03
  -3   0   0    0.07    0.03
   3   0   0    0.15    0.04
   3   0   0    0.09    0.04
   3   0   0    0.09    0.03
   0   3   0    0.07    0.03
  -3   0   0    0.09    0.02
   0  -3   0    0.05    0.03
   3  -1   0    0.01    0.02
  -1  -3   0    0.03    0.03
  -3   1   0    0.01    0.01
  -3   1   0    0.03    0.02
  -3   1   0   -0.02    0.02
  -3   1   0    0.00    0.02
  -1  -3   0    0.04    0.03
  -3   1   0    0.05    0.03
  -1  -3   0    0.01    0.02
   1   3   0    0.02    0.03
   1   3   0    0.01    0.02
   1   3   0    0.03    0.02
   1   3   0    0.04    0.03
   1   3   0    0.03    0.03
   1   3   0    0.00    0.02
   1   3   0    0.01    0.02
   1   3   0    0.03    0.03
  -1  -3   0    0.01    0.03
  -1  -3   0   -0.02    0.02
  -1  -3   0    0.05    0.02
  -3   1   0    0.02    0.03
  -1  -3   0    0.00    0.02
  -3   1   0   -0.01    0.02
  -3   1   0    0.03    0.02
   3  -1   0   -0.04    0.02
   3  -1   0    0.00    0.02
   3  -1   0    0.02    0.03
   3  -1   0    0.00    0.01
   3  -1   0   -0.01    0.02
   3  -1   0    0.02    0.02
   3  -1   0    0.03    0.02
   3  -1   0    0.02    0.02
  -3   1   0    0.01    0.03
  -1  -3   0    0.01    0.02
  -3   1   0    0.04    0.02
  -3   1   0   -0.03    0.02
   2   3   0    0.29    0.05
   2   3   0    0.31    0.03
   2   3   0    0.42    0.05
  -2  -3   0    0.33    0.04
  -2  -3   0    0.41    0.05
  -3   2   0    0.38    0.04
  -2  -3   0    0.37    0.03
  -2  -3   0    0.46    0.06
  -2  -3   0    0.29    0.05
   3  -2   0    0.36    0.04
  -3   2   0    0.30    0.05
   2   3   0    0.32    0.05
  -3   2   0    0.36    0.06
  -2  -3   0    0.36    0.03
   2   3   0    0.30    0.05
  -3   2   0    0.39    0.05
   3  -2   0    0.34    0.04
   3  -2   0    0.32    0.05
  -2  -3   0    0.34    0.05
  -2  -3   0    0.30    0.05
  -3   2   0    0.38    0.06
  -3   2   0    0.41    0.05
  -3   2   0    0.32    0.04
  -3   2   0    0.49    0.07
  -3   2   0    0.32    0.04
   2   3   0    0.31    0.03
   3  -2   0    0.35    0.05
   2   3   0    0.39    0.06
   3  -2   0    0.41    0.05
   3  -2   0    0.42    0.05
  -2  -3   0    0.35    0.05
   3  -2   0    0.38    0.06
   2   3   0    0.33    0.04
   2   3   0    0.41    0.06
  -2  -3   0    0.32    0.04
   3  -2   0    0.36    0.04
   3  -2   0    0.34    0.05
  -2  -3   0    0.40    0.05
   2   3   0    0.38    0.04
   3   3   0    7.76    0.22
  -3   3   0    7.39    0.24
  -3  -3   0    8.21    0.25
   3  -3   0    7.01    0.24
   3   3   0    7.90    0.19
   3   3   0    7.42    0.25
   3   3   0    7.78    0.25
   3   3   0    8.36    0.23
   3   3   0    7.98    0.19
   3  -3   0    8.46    0.23
  -3   3   0    7.59    0.23
  -3  -3   0    8.00    0.24
  -3   3   0    8.61    0.26
   3   3   0    7.72    0.23
   3  -3   0    7.47    0.25
   3  -3   0    8.35    0.24
  -3  -3   0    7.78    0.23
  -3  -3   0    7.74    0.22
  -3   3   0    8.59    0.24
  -3  -3   0    7.47    0.23
  -3  -3   0    7.35    0.24
  -3  -3   0    8.73    0.24
   3  -3   0    8.38    0.23
   3   3   0    7.61    0.24
  -3   3   0    7.80    0.26
  -3   3   0    8.51    0.24
  -3  -3   0    7.86    0.20
   3  -3   0    8.69    0.26
   3  -3   0    7.88    0.23
   3  -3   0    8.08    0.24
   3   3   0    8.61    0.20
  -3   3   0    8.15    0.23
  -3   3   0    7.91    0.25
   3   3   0    7.46    0.24
  -3  -3   0    8.33    0.21
  -3  -3   0    7.79    0.24
  -3   4   0    0.73    0.08
  -4  -3   0    0.77    0.04
   3  -4   0    0.88    0.08
   3  -4   0    0.95    0.08
   3  -4   0    0.80    0.07
   3  -4   0    0.77    0.07
  -4  -3   0    0.74    0.06
  -4  -3   0    0.76    0.07
   3  -4   0    1.04    0.09
  -4  -3   0    0.79    0.07
  -3   4   0    0.77    0.09
  -4  -3   0    0.87    0.06
   4   3   0    0.75    0.08
   4   3   0    0.88    0.10
   3  -4   0    0.82    0.07
   3  -4   0    0.84    0.08
  -4  -3   0    0.86    0.08
   4   3   0    0.83    0.07
  -3   4   0    0.82    0.08
   4   3   0    0.72    0.09
  -4  -3   0    0.74    0.07
  -4  -3   0    0.82    0.08
   4   3   0    0.71    0.07
   3  -4   0    0.75    0.08
  -4  -3   0    0.65    0.06
  -3   4   0    0.83    0.07
  -3   4   0    0.76    0.07
  -4  -3   0    0.67    0.07
   4   3   0    0.89    0.06
  -3   4   0    0.79    0.07
  -3   4   0    0.78    0.07
  -3   4   0    0.80    0.09
  -4  -3   0    0.75    0.07
   4   3   0    0.76    0.05
   4   3   0    0.73    0.07
  -2   4   0  982.15   20.77
   2  -4   0 1000.00   20.80
  -4  -2   0  962.79   21.02
   4   2   0  953.31   20.98
  -4  -2   0  987.38   20.99
  -4  -1   0    0.98    0.08
  -4  -1   0    0.96    0.08
   4   1   0    1.02    0.07
  -1   4   0    1.14    0.08
   4   1   0    1.23    0.07
  -4  -1   0    1.08    0.07
  -1   4   0    1.12    0.08
  -4  -1   0    1.07    0.06
   4   1   0    1.12    0.06
  -4  -1   0    1.06    0.05
  -4  -1   0    1.05    0.06
   4   1   0    1.02    0.08
  -4  -1   0    1.08    0.07
   4   1   0    1.04    0.06
   4   1   0    1.16    0.09
   1  -4   0    1.12    0.06
  -1   4   0    1.05    0.08
  -1   4   0    1.10    0.06
  -1   4   0    1.04    0.06
  -1   4   0    1.09    0.08
  -4  -1   0    1.03    0.07
   4   1   0    1.07    0.08
   4   1   0    1.01    0.06
   1  -4   0    1.14    0.08
   1  -4   0    0.96    0.08
  -4  -1   0    1.07    0.07
   1  -4   0    1.00    0.08
  -1   4   0    1.20    0.08
  -4  -1   0    1.05    0.06
   1  -4   0    0.94    0.08
   4   1   0    0.94    0.07
   1  -4   0    0.94    0.07
   1  -4   0    1.26    0.09
   1  -4   0    1.09    0.08
   1  -4   0    1.01    0.06
  -1   4   0    1.17    0.08
  -4  -1   0    1.13    0.05
  -4  -1   0    1.07    0.05
  -4  -1   0    1.11    0.07
  -4   0   0   83.82    1.72
   0   4   0   77.15    1.75
   0  -4   0   80.71    1.75
   0   4   0   82.25    1.74
   0  -4   0   80.73    1.76
   0  -4   0   81.94    1.75
   0  -4   0   80.80    1.77
   4   0   0   80.67    1.70
  -4   0   0   81.93    1.70
   0  -4   0   79.12    1.77
  -4   0   0   83.17    1.76
   4   0   0   81.70    1.74
   4   0   0   84.33    1.73
  -4   0   0   81.56    1.73
  -4   0   0   79.48    1.74
  -4   0   0   80.81    1.78
   4   0   0   79.92    1.75
   0   4   0   81.81    1.75
   4   0   0   84.49    1.72
   0  -4   0   80.48    1.74
  -4   0   0   84.62    1.76
  -4   0   0   81.63    1.74
  -4   0   0   83.83    1.74
  -4   0   0   78.12    1.75
   0   4   0   79.17    1.78
   0   4   0   80.62    1.77
   0   4   0   80.99    1.70
   0  -4   0   81.30    1.78
   4   0   0   80.13    1.76
   0   4   0   80.54    1.76
   4   0   0   81.52    1.77
   0  -4   0   81.17    1.76
   4   0   0   82.49    1.74
   4   0   0   80.10    1.72
   4   0   0   79.61    1.78
   0   4   0   79.08    1.75
  -4   0   0   81.30    1.72
   1   4   0   -0.03    0.03
  -1  -4   0   -0.05    0.03
  -4   1   0   -0.01    0.02
  -4   1   0   -0.03    0.03
   1   4   0   -0.02    0.03
   4  -1   0    0.02    0.02
   1   4   0   -0.01    0.03
   1   4   0    0.01    0.02
   1   4   0    0.00    0.02
   4  -1   0    0.02    0.03
   4  -1   0    0.00    0.04
   4  -1   0   -0.01    0.03
   4  -1   0   -0.01    0.02
  -1  -4   0    0.03    0.03
   4  -1   0    0.03    0.03
   4  -1   0    0.03    0.03
  -1  -4   0    0.00    0.04
  -1  -4   0    0.02    0.03
   1   4   0    0.05    0.03
   4  -1   0    0.02    0.01
  -4   1   0    0.00    0.02
  -1  -4   0    0.01    0.03
   1   4   0    0.00    0.04
  -1  -4   0    0.00    0.03
  -1  -4   0   -0.01    0.02
  -1  -4   0   -0.03    0.03
  -4   1   0    0.02    0.03
   4  -1   0    0.00    0.03
   4  -1   0    0.04    0.02
  -4   1   0   -0.02    0.02
  -4   1   0    0.01    0.02
   4  -1   0    0.00    0.02
   1   4   0   -0.01    0.02
  -4   1   0    0.02    0.03
  -4   1   0    0.01    0.04
  -4   1   0    0.05    0.03
  -4   1   0    0.01    0.02
  -4   1   0    0.03    0.04
   4  -1   0   -0.01    0.02
   4  -2   0  112.31    2.48
   2   4   0  111.68    2.48
   2   4   0  113.76    2.48
   2   4   0  114.97    2.39
  -4   2   0  113.26    2.47
  -4   2   0  117.64    2.44
  -2  -4   0  114.99    2.47
  -4   2   0  121.52    2.42
  -4   2   0  119.80    2.46
   2   4   0  115.14    2.45
  -2  -4   0  115.96    2.49
   2   4   0  113.51    2.44
   2   4   0  117.95    2.48
  -2  -4   0  114.80    2.48
  -2  -4   0  113.14    2.47
  -2  -4   0  113.73    2.45
  -2  -4   0  114.64    2.45
   2   4   0  118.38    2.50
  -2  -4   0  113.47    2.46
   4  -2   0  116.16    2.43
  -4   2   0  113.33    2.45
   2   4   0  116.79    2.47
   4  -2   0  118.13    2.42
   2   4   0  113.97    2.46
  -4   2   0  117.54    2.49
  -2  -4   0  117.06    2.43
  -2  -4   0  116.33    2.43
   4  -2   0  116.08    2.46
  -4   2   0  113.27    2.43
  -4   2   0  111.02    2.48
  -2  -4   0  114.23    2.49
   4  -2   0  112.68    2.45
   4  -2   0  114.67    2.50
   4  -2   0  116.98    2.43
   4  -2   0  114.47    2.47
   2   4   0  112.89    2.43
  -4   2   0  114.55    2.50
  -4   2   0  112.68    2.44
  -4   3   0    0.90    0.09
  -3  -4   0    0.92    0.08
   4  -3   0    0.90    0.08
  -3  -4   0    0.89    0.05
   4  -3   0    1.16    0.08
   3   4   0    1.03    0.06
  -3  -4   0    0.99    0.08
   4  -3   0    0.96    0.07
   3   4   0    1.05    0.08
   3   4   0    1.10    0.08
   3   4   0    1.04    0.09
  -3  -4   0    1.10    0.09
  -3  -4   0    0.82    0.08
  -4   3   0    0.91    0.07
  -4   3   0    0.94    0.07
  -3  -4   0    1.00    0.08
  -3  -4   0    0.92    0.05
   4  -3   0    0.97    0.07
   3   4   0    1.00    0.05
   4  -3   0    0.97    0.10
  -4   3   0    0.90    0.09
   4  -3   0    0.86    0.09
  -3  -4   0    0.96    0.07
   3   4   0    0.83    0.08
  -3  -4   0    0.95    0.07
  -4   3   0    0.95    0.07
  -3  -4   0    0.95    0.08
   4  -3   0    0.97    0.09
   4  -3   0    0.89    0.07
   4  -3   0    1.01    0.08
   3   4   0    0.89    0.05
  -3  -4   0    1.03    0.06
   3   4   0    0.88    0.08
   3   4   0    0.93    0.06
   3   4   0    0.91    0.07
  -4   3   0    0.93    0.08
  -4   3   0    0.95    0.07
  -4   3   0    1.07    0.10
  -4   3   0    1.01    0.07
   3   4   0    1.10    0.09
  -4  -4   0   19.55    0.46
  -4  -4   0   19.58    0.50
  -4   4   0   19.73    0.54
   4   4   0   19.92    0.50
  -4  -4   0   20.09    0.51
   4   4   0   19.75    0.52
   4   4   0   20.23    0.53
  -4  -4   0   19.90    0.50
   4  -4   0   19.98    0.50
   4   4   0   19.17    0.44
  -4   4   0   18.20    0.49
  -4   4   0   19.18    0.49
   4   4   0   19.37    0.53
  -4   4   0   20.07    0.50
  -4   4   0   19.45    0.52
   4   4   0   18.89    0.50
   4  -4   0   19.75    0.50
   4  -4   0   19.60    0.51
  -4  -4   0   19.08    0.51
  -4  -4   0   20.52    0.56
  -4  -4   0   19.65    0.44
   4  -4   0   20.87    0.51
  -4   4   0   19.18    0.50
   4  -4   0   19.68    0.53
   4   4   0   19.60    0.44
   4   4   0   20.29    0.48
   4   4   0   20.27    0.46
  -4  -4   0   19.41    0.46
  -4  -4   0   19.91    0.48
  -4  -4   0   19.66    0.51
   4  -4   0   19.42    0.49
  -4   4   0   19.84    0.54
   4   4   0   20.20    0.52
  -4  -4   0   19.21    0.50
   4  -4   0   19.33    0.51
  -4   5   0    4.33    0.20
  -5  -4   0    4.56    0.19
  -5  -4   0    4.80    0.17
   4  -5   0    4.68    0.18
  -5  -4   0    4.51    0.14
   4  -5   0    4.55    0.18
  -4   5   0    4.55    0.21
   4  -5   0    4.67    0.21
   5   4   0    4.59    0.15
   5   4   0    4.43    0.17
   4  -5   0    4.62    0.19
   4  -5   0    4.62    0.21
   5   4   0    4.43    0.18
   5   4   0    4.36    0.20
  -5  -4   0    4.27    0.15
   5   4   0    4.65    0.20
   5   4   0    4.45    0.20
  -4   5   0    4.28    0.18
   4  -5   0    4.60    0.19
  -5  -4   0    4.46    0.17
  -5  -4   0    4.20    0.18
  -4   5   0    4.74    0.18
  -4   5   0    4.72    0.20
  -4   5   0    4.49    0.18
   5   4   0    4.71    0.19
  -5  -4   0    4.44    0.19
   4  -5   0    4.34    0.18
  -4   5   0    4.34    0.20
   5   4   0    4.31    0.14
  -5  -4   0    4.66    0.19
   4  -5   0    4.22    0.18
  -4   5   0    4.58    0.19
  -5  -4   0    4.40    0.17
  -5  -4   0    4.36    0.16
   4  -5   0    4.79    0.22
  -5  -3   0    1.37    0.08
  -5  -3   0    1.16    0.08
   5   3   0    1.35    0.11
  -5  -3   0    1.27    0.08
   5   3   0    1.19    0.09
   5   3   0    1.09    0.09
   5   3   0    1.05    0.06
   3  -5   0    1.20    0.10
   3  -5   0    1.21    0.11
  -5  -3   0    1.24    0.07
   5   3   0    1.20    0.08
  -3   5   0    1.18    0.11
  -3   5   0    1.16    0.09
  -5  -3   0    1.23    0.11
  -5  -3   0    1.27    0.05
   3  -5   0    1.18    0.09
  -5  -3   0    1.23    0.09
   5   3   0    1.43    0.08
   3  -5   0    1.31    0.10
   3  -5   0    1.19    0.10
   3  -5   0    1.22    0.09
  -3   5   0    1.30    0.08
  -3   5   0    1.55    0.11
  -3   5   0    1.26    0.11
  -3   5   0    1.10    0.10
   5   3   0    1.18    0.10
  -5  -3   0    1.11    0.09
  -5  -3   0    1.24    0.08
   3  -5   0    1.32    0.08
  -3   5   0    1.47    0.11
   5   3   0    1.31    0.10
  -5  -3   0    1.04    0.07
  -5  -3   0    1.26    0.09
  -5  -3   0    1.24    0.10
   2  -5   0    2.14    0.12
  -5  -2   0    2.30    0.09
  -5  -2   0    2.09    0.12
   5   2   0    2.35    0.12
  -2   5   0    2.25    0.13
  -2   5   0    2.23    0.13
   5   2   0    2.24    0.13
   2  -5   0    2.03    0.12
   2  -5   0    2.10    0.13
   2  -5   0    2.24    0.12
  -5  -2   0    2.16    0.11
   5   2   0    2.32    0.12
  -2   5   0    2.14    0.12
   5   2   0    2.27    0.10
   5   2   0    1.96    0.08
  -2   5   0    2.22    0.12
   5   2   0    2.28    0.11
  -2   5   0    2.18    0.12
  -5  -2   0    2.17    0.07
  -2   5   0    2.26    0.13
   2  -5   0    2.25    0.13
   5   2   0    2.28    0.09
  -5  -2   0    2.40    0.13
  -5  -2   0    2.05    0.08
  -2   5   0    2.28    0.10
   2  -5   0    2.44    0.12
   5   2   0    1.93    0.12
   2  -5   0    2.31    0.10
  -5  -2   0    2.28    0.10
  -5  -2   0    2.23    0.07
  -5  -2   0    1.96    0.11
  -2   5   0    2.17    0.09
  -5  -2   0    2.20    0.11
  -2   5   0    2.31    0.13
  -5  -2   0    2.19    0.09
   5   2   0    2.13    0.12
   5   2   0    1.99    0.07
  -5  -2   0    2.16    0.11
  -5  -2   0    2.14    0.09
   5   2   0    2.15    0.09
   2  -5   0    2.27    0.13
  -5  -1   0    4.92    0.17
  -5  -1   0    4.54    0.15
   5   1   0    5.02    0.14
  -1   5   0    5.26    0.19
   1  -5   0    4.65    0.19
   5   1   0    5.06    0.15
  -5  -1   0    5.12    0.16
  -1   5   0    5.34    0.20
  -5  -1   0    5.42    0.13
  -5  -1   0    4.95    0.19
  -1   5   0    5.24    0.16
   1  -5   0    5.03    0.15
  -5  -1   0    5.24    0.18
   5   1   0    5.14    0.15
  -5  -1   0    4.88    0.20
   1  -5   0    5.28    0.19
   1  -5   0    5.08    0.19
   5   1   0    4.88    0.18
  -5  -1   0    5.14    0.18
  -1   5   0    4.93    0.15
   1  -5   0    5.07    0.16
  -1   5   0    4.79    0.19
  -1   5   0    4.95    0.20
  -1   5   0    5.07    0.20
   5   1   0    4.83    0.17
   5   1   0    5.32    0.16
  -5  -1   0    4.84    0.17
   1  -5   0    5.22    0.20
   1  -5   0    5.15    0.19
  -5  -1   0    4.70    0.15
   5   1   0    5.36    0.18
  -5  -1   0    4.75    0.17
  -5  -1   0    4.83    0.13
   5   1   0    4.88    0.18
  -1   5   0    5.09    0.18
   5   1   0    5.26    0.21
   5   1   0    5.26    0.20
  -5  -1   0    5.09    0.14
   1  -5   0    5.54    0.19
  -5   0   0    0.73    0.07
   0  -5   0    0.64    0.08
  -1  -5   0    0.00    0.03
  -5   1   0    0.01    0.02
   1   5   0    0.03    0.03
  -5   1   0    0.01    0.05
   1   5   0    0.00    0.04
   5  -1   0    0.01    0.04
  -5   1   0    0.02    0.03
  -5   1   0   -0.01    0.02
   5  -1   0    0.00    0.02
   5  -1   0    0.01    0.03
  -5   1   0    0.01    0.03
  -5   1   0    0.02    0.03
   1   5   0   -0.02    0.03
   1   5   0   -0.01    0.03
  -5   1   0    0.06    0.05
  -5   1   0    0.06    0.03
   5  -1   0    0.03    0.03
  -1  -5   0    0.05    0.03
   5  -1   0   -0.01    0.03
  -5   1   0    0.03    0.02
   5  -1   0    0.02    0.03
  -1  -5   0    0.03    0.04
   1   5   0    0.01    0.01
   1   5   0    0.02    0.03
  -1  -5   0    0.09    0.04
   1   5   0   -0.02    0.03
  -1  -5   0   -0.02    0.04
  -5   1   0   -0.01    0.03
   5  -1   0    0.03    0.03
  -5   1   0   -0.04    0.03
  -1  -5   0   -0.04    0.03
   5  -1   0    0.01    0.01
  -1  -5   0    0.02    0.03
   5  -1   0    0.01    0.01
   1   5   0    0.02    0.03
   5  -1   0   -0.02    0.04
   1   5   0   -0.02    0.03
   5  -1   0    0.00    0.03
  -1  -5   0    0.00    0.04
  -2  -5   0   -0.02    0.04
   2   5   0    0.01    0.03
   5  -2   0    0.02    0.04
   5  -2   0    0.00    0.02
   2   5   0    0.00    0.03
  -5   2   0    0.00    0.03
   5  -2   0    0.03    0.03
  -2  -5   0    0.01    0.03
  -5   2   0    0.03    0.03
  -2  -5   0    0.07    0.04
  -2  -5   0    0.02    0.03
   5  -2   0   -0.01    0.04
  -2  -5   0   -0.04    0.03
  -2  -5   0   -0.02    0.03
   2   5   0    0.02    0.03
   2   5   0    0.05    0.04
  -5   2   0    0.02    0.02
  -5   2   0   -0.01    0.03
  -5   2   0   -0.04    0.02
  -5   2   0   -0.01    0.03
  -5   2   0    0.09    0.05
   5  -2   0   -0.02    0.03
   2   5   0    0.02    0.03
   2   5   0    0.01    0.03
   5  -2   0   -0.02    0.02
  -2  -5   0    0.01    0.04
  -2  -5   0   -0.04    0.03
  -5   2   0    0.01    0.03
   5  -2   0   -0.01    0.03
   5  -2   0    0.04    0.02
  -5   2   0    0.01    0.02
   5  -2   0    0.03    0.03
   5  -2   0    0.01    0.03
  -5   2   0    0.08    0.05
  -5   2   0    0.02    0.02
   2   5   0    0.01    0.03
  -2  -5   0    0.00    0.03
   3   5   0    1.51    0.10
   5  -3   0    1.46    0.08
  -5   3   0    1.59    0.12
   3   5   0    1.78    0.11
   3   5   0    1.66    0.08
   5  -3   0    1.41    0.07
  -3  -5   0    1.52    0.10
  -3  -5   0    1.65    0.12
  -5   3   0    1.60    0.09
  -3  -5   0    1.61    0.11
   3   5   0    1.52    0.12
   3   5   0    1.60    0.10
   3   5   0    1.54    0.08
  -5   3   0    1.66    0.12
  -5   3   0    1.71    0.13
   3   5   0    1.41    0.10
   3   5   0    1.49    0.11
   3   5   0    1.55    0.11
   3   5   0    1.60    0.08
  -3  -5   0    1.42    0.11
   5  -3   0    1.49    0.10
   5  -3   0    1.44    0.10
  -3  -5   0    1.57    0.09
   5  -3   0    1.57    0.08
   5  -3   0    1.26    0.08
  -5   3   0    1.46    0.10
  -3  -5   0    1.37    0.09
   5  -3   0    1.60    0.10
   5  -3   0    1.44    0.12
  -3  -5   0    1.41    0.11
  -3  -5   0    1.55    0.07
   5  -3   0    1.59    0.11
  -5   3   0    1.60    0.10
  -5   3   0    1.60    0.09
  -5   3   0    1.37    0.09
  -4  -5   0    1.84    0.08
  -5   4   0    1.69    0.10
   4   5   0    1.56    0.12
  -5   4   0    1.65    0.13
   5  -4   0    1.93    0.11
  -5   4   0    1.81    0.11
   5  -4   0    1.86    0.12
   4   5   0    1.84    0.07
   4   5   0    1.68    0.08
   4   5   0    1.75    0.10
  -4  -5   0    1.78    0.11
  -4  -5   0    1.93    0.13
   4   5   0    1.79    0.08
   5  -4   0    1.67    0.11
  -4  -5   0    1.67    0.11
  -4  -5   0    1.67    0.11
  -4  -5   0    1.53    0.13
   4   5   0    1.86    0.12
  -4  -5   0    1.81    0.11
   4   5   0    1.76    0.12
  -4  -5   0    1.84    0.10
  -4  -5   0    1.74    0.07
  -4  -5   0    1.86    0.12
   5  -4   0    1.82    0.11
  -4  -5   0    1.78    0.11
   5  -4   0    1.87    0.10
   4   5   0    1.93    0.12
   4   5   0    1.66    0.08
   4   5   0    1.79    0.12
  -5   4   0    2.03    0.12
   5  -4   0    1.81    0.13
   5  -4   0    1.93    0.13
   4   5   0    1.79    0.11
  -5   4   0    1.70    0.12
  -5   4   0    1.67    0.11
  -5   4   0    2.02    0.14
   5  -4   0    1.72    0.10
  -5   4   0    1.92    0.11
  -4  -5   0    1.70    0.09
  -5  -5   0    0.07    0.03
  -5   5   0    0.12    0.04
  -5   5   0    0.16    0.06
  -5  -5   0    0.15    0.05
  -5  -5   0    0.15    0.04
   5   5   0    0.13    0.03
   5  -5   0    0.10    0.05
  -5   5   0    0.05    0.05
  -5  -5   0    0.10    0.05
   5  -5   0    0.12    0.05
   5   5   0    0.11    0.02
   5  -5   0    0.13    0.05
  -5  -5   0    0.09    0.04
   5  -5   0    0.11    0.04
  -5  -5   0    0.11    0.05
  -5  -5   0    0.11    0.03
   5  -5   0    0.13    0.06
   5   5   0    0.13    0.05
   5   5   0    0.08    0.05
   5   5   0    0.12    0.05
   5   5   0    0.16    0.06
  -5  -5   0    0.16    0.06
   5  -5   0    0.14    0.06
  -5   5   0    0.11    0.04
  -5   5   0    0.12    0.05
   5   5   0    0.19    0.06
  -5   5   0    0.17    0.04
  -5  -5   0    0.09    0.04
  -5   5   0    0.17    0.05
   5  -5   0    0.11    0.05
   5   5   0    0.17    0.03
  -5  -5   0    0.19    0.03
  -5   5   0    0.15    0.05
   5   5   0    0.11    0.05
   5  -5   0    0.12    0.05
   5   5   0    0.14    0.04
  -5   5   0    0.08    0.05
  -5  -5   0    0.18    0.05
  -5   6   0    5.80    0.25
  -6  -5   0    5.86    0.20
  -6  -5   0    6.04    0.18
  -5   6   0    5.59    0.22
  -5   6   0    5.98    0.23
  -5   6   0    5.99    0.24
   6   5   0    5.95    0.23
   5  -6   0    6.28    0.24
   6   5   0    5.50    0.16
   5  -6   0    6.15    0.23
  -5   6   0    6.26    0.27
   5  -6   0    6.10    0.26
   5  -6   0    5.86    0.23
  -5   6   0    5.50    0.22
  -6  -5   0    6.17    0.22
   5  -6   0    5.90    0.23
   6   5   0    6.01    0.26
  -5   6   0    5.82    0.26
   6   5   0    5.86    0.25
   6   5   0    5.88    0.22
   6   5   0    5.89    0.24
  -6  -5   0    5.68    0.23
   6   5   0    6.21    0.19
   5  -6   0    5.47    0.25
  -6  -5   0    6.04    0.19
  -6  -5   0    5.99    0.24
  -6  -5   0    6.24    0.23
  -6  -5   0    6.12    0.22
  -6  -5   0    5.67    0.22
  -5   6   0    6.18    0.24
   5  -6   0    5.60    0.24
  -6  -5   0    6.16    0.24
  -6  -5   0    5.75    0.24
   5  -6   0    6.41    0.25
   4  -6   0    9.89    0.34
  -4   6   0    9.60    0.31
   4  -6   0    9.41    0.32
  -6  -4   0    9.87    0.33
   6   4   0   10.39    0.33
  -6  -4   0    9.96    0.28
  -4   6   0    9.76    0.35
   6   4   0    9.61    0.28
   4  -6   0    9.75    0.31
   6   4   0    9.83    0.24
  -4   6   0    9.99    0.34
   6   4   0    9.26    0.29
  -6  -4   0    9.87    0.29
  -4   6   0    9.20    0.32
  -6  -4   0   10.14    0.33
  -4   6   0    9.41    0.32
  -6  -4   0   10.09    0.29
   4  -6   0    9.67    0.33
   4  -6   0    9.57    0.34
   4  -6   0    9.43    0.32
  -6  -4   0    9.71    0.31
   4  -6   0    9.54    0.32
  -6  -4   0   10.17    0.34
   4  -6   0   10.19    0.30
   6   4   0    9.86    0.33
  -4   6   0    8.90    0.32
   4  -6   0    9.70    0.32
  -6  -4   0    9.52    0.32
  -6  -4   0    9.61    0.28
  -4   6   0    9.81    0.32
   6   4   0    9.48    0.31
   6   4   0    9.62    0.33
  -6  -4   0    9.72    0.30
   6   4   0    9.68    0.34
  -6  -4   0    9.92    0.29
   6   3   0    0.82    0.07
  -6  -3   0    0.74    0.03
  -6  -3   0    0.90    0.07
  -6  -3   0    0.82    0.03
  -6  -3   0    0.79    0.06
  -3   6   0    0.81    0.07
  -6  -3   0    0.76    0.07
  -6  -3   0    0.82    0.09
  -6  -3   0    0.86    0.11
   3  -6   0    0.82    0.10
   6   3   0    0.97    0.11
  -3   6   0    0.96    0.11
   6   3   0    0.89    0.11
  -6  -3   0    0.83    0.08
   3  -6   0    0.86    0.08
   3  -6   0    0.87    0.11
   3  -6   0    0.83    0.07
  -3   6   0    0.96    0.12
  -3   6   0    0.69    0.09
   6   3   0    0.94    0.08
   6   3   0    0.94    0.10
  -3   6   0    0.62    0.08
   3  -6   0    0.76    0.09
  -6  -3   0    0.74    0.07
  -3   6   0    0.77    0.08
  -6  -3   0    0.77    0.06
  -3   6   0    0.76    0.06
   3  -6   0    0.88    0.10
   3  -6   0    0.80    0.08
   3  -6   0    0.82    0.10
  -6  -3   0    0.87    0.08
   6   3   0    0.83    0.10
  -3   6   0    0.95    0.09
   6   3   0    0.73    0.09
   6   3   0    0.82    0.05
  -3   6   0    0.68    0.09
   2  -6   0   35.74    0.87
  -2   6   0   37.39    0.83
  -6  -2   0   36.28    0.78
   2  -6   0   37.49    0.89
  -2   6   0   36.22    0.83
  -6  -2   0   37.59    0.82
   6   2   0   35.49    0.90
   2  -6   0   36.72    0.90
  -2   6   0   36.15    0.87
   2  -6   0   35.85    0.89
   6   2   0   37.63    0.90
   6   2   0   37.66    0.87
   6   2   0   35.72    0.85
   2  -6   0   36.45    0.90
  -6  -2   0   37.23    0.83
   6   2   0   35.35    0.80
  -6  -2   0   36.63    0.80
  -6  -2   0   36.24    0.85
  -6  -2   0   35.97    0.85
  -2   6   0   35.98    0.90
   6   2   0   36.93    0.87
  -2   6   0   37.05    0.90
   2  -6   0   35.96    0.90
  -6  -2   0   37.82    0.85
  -2   6   0   35.09    0.88
  -2   6   0   37.31    0.88
   2  -6   0   36.48    0.87
  -6  -2   0   35.52    0.79
  -6  -2   0   37.59    0.87
  -2   6   0   34.45    0.87
  -6  -2   0   36.41    0.88
   6   2   0   36.27    0.82
   6   2   0   37.76    0.82
  -2   6   0   35.84    0.90
   6   2   0   37.10    0.79
   6   2   0   36.58    0.87
  -6  -2   0   37.45    0.80
  -6  -2   0   36.18    0.82
   2  -6   0   36.57    0.83
  -6  -2   0   35.94    0.93
   6   1   0    0.06    0.04
  -6  -1   0    0.06    0.03
   6   1   0    0.04    0.03
  -6  -1   0    0.07    0.04
   6   1   0    0.06    0.03
   1  -6   0    0.05    0.05
  -6  -1   0    0.05    0.03
   1  -6   0    0.08    0.03
  -6  -1   0    0.11    0.03
   6   1   0    0.05    0.03
   1  -6   0    0.02    0.04
  -6  -1   0    0.10    0.03
   6   1   0    0.07    0.05
   6   1   0    0.12    0.03
   6   1   0    0.11    0.04
   6   1   0    0.04    0.03
  -6  -1   0    0.01    0.04
  -1   6   0    0.10    0.05
  -1   6   0    0.11    0.04
   6   1   0    0.11    0.06
   1  -6   0    0.07    0.04
  -6  -1   0    0.07    0.02
   1  -6   0    0.08    0.04
  -1   6   0    0.13    0.05
  -6  -1   0    0.10    0.03
  -6  -1   0    0.10    0.04
   1  -6   0    0.16    0.05
  -6  -1   0    0.10    0.04
  -6  -1   0    0.13    0.04
   1  -6   0    0.10    0.03
  -6  -1   0    0.08    0.04
  -1   6   0    0.08    0.03
  -6  -1   0    0.10    0.02
   6   1   0    0.00    0.04
  -1   6   0    0.07    0.05
  -1   6   0    0.09    0.05
  -1   6   0    0.03    0.04
   1  -6   0    0.06    0.04
   0  -6   0    5.02    0.19
  -6   0   0    5.47    0.17
   6   0   0    5.24    0.21
   6   0   0    4.86    0.19
   0  -6   0    4.94    0.20
   0  -6   0    5.35    0.20
  -6   0   0    4.76    0.18
   0  -6   0    4.45    0.17
   0  -6   0    4.96    0.14
   0   6   0    4.62    0.21
  -6   0   0    5.71    0.13
   0   6   0    4.25    0.18
   0  -6   0    4.94    0.20
   0   6   0    4.60    0.14
  -6   0   0    4.40    0.15
  -6   0   0    5.10    0.20
  -6   0   0    4.84    0.12
   6   0   0    4.97    0.16
   6   0   0    4.82    0.13
   6  -1   0    0.59    0.07
  -6   1   0    0.58    0.07
   6  -1   0    0.58    0.05
   1   6   0    0.62    0.08
   6  -1   0    0.54    0.03
  -6   1   0    0.61    0.05
  -1  -6   0    0.56    0.08
  -1  -6   0    0.69    0.08
   1   6   0    0.65    0.09
   6  -1   0    0.57    0.05
  -6   1   0    0.65    0.05
  -1  -6   0    0.60    0.07
  -6   1   0    0.57    0.04
  -6   1   0    0.56    0.07
   1   6   0    0.59    0.03
   1   6   0    0.52    0.07
  -1  -6   0    0.58    0.09
   6  -1   0    0.66    0.08
  -6   1   0    0.64    0.06
   6  -1   0    0.64    0.07
   6  -1   0    0.67    0.10
   6  -1   0    0.71    0.09
   6  -1   0    0.60    0.03
   6  -1   0    0.62    0.03
  -1  -6   0    0.51    0.07
   1   6   0    0.54    0.07
  -6   1   0    0.64    0.05
  -6   1   0    0.58    0.04
  -1  -6   0    0.69    0.09
  -6   1   0    0.58    0.09
  -1  -6   0    0.66    0.07
   1   6   0    0.60    0.07
  -1  -6   0    0.56    0.08
  -1  -6   0    0.66    0.08
   1   6   0    0.57    0.07
   1   6   0    0.68    0.09
   6  -1   0    0.52    0.07
  -6   1   0    0.74    0.08
  -6   1   0    0.63    0.09
  -6   1   0    0.72    0.08
   1   6   0    0.50    0.07
   6  -2   0   64.65    1.35
  -6   2   0   63.86    1.37
  -2  -6   0   63.59    1.47
  -2  -6   0   63.82    1.45
  -2  -6   0   62.15    1.44
  -6   2   0   64.35    1.42
  -6   2   0   62.93    1.37
   2   6   0   65.09    1.43
  -6   2   0   61.58    1.43
   6  -2   0   64.05    1.36
   6  -2   0   63.11    1.41
   6  -2   0   63.75    1.36
   6  -2   0   62.27    1.47
   6  -2   0   66.51    1.37
  -6   2   0   61.98    1.40
   2   6   0   63.32    1.45
   2   6   0   62.41    1.40
   6  -2   0   62.32    1.43
  -6   2   0   61.95    1.46
   6  -2   0   62.91    1.44
   6  -2   0   64.99    1.39
   6  -2   0   64.68    1.41
   2   6   0   62.24    1.42
  -6   2   0   65.61    1.42
   6  -2   0   65.18    1.37
  -6   2   0   64.12    1.38
   2   6   0   64.63    1.44
   2   6   0   61.47    1.39
  -2  -6   0   63.80    1.46
  -2  -6   0   62.99    1.41
  -6   2   0   63.67    1.45
   2   6   0   60.43    1.45
  -6   2   0   61.83    1.36
  -2  -6   0   64.24    1.40
  -6   2   0   61.84    1.43
  -2  -6   0   63.88    1.40
  -2  -6   0   61.77    1.41
  -6   2   0   60.84    1.47
   3   6   0    3.99    0.15
  -6   3   0    3.59    0.14
  -3  -6   0    3.58    0.15
   6  -3   0    3.64    0.16
   3   6   0    3.69    0.15
  -3  -6   0    3.89    0.14
   6  -3   0    3.56    0.13
   3   6   0    3.69    0.18
   3   6   0    3.80    0.17
   3   6   0    3.80    0.17
   6  -3   0    3.82    0.15
   3   6   0    3.75    0.16
   3   6   0    3.78    0.18
  -6   3   0    3.49    0.19
  -3  -6   0    3.57    0.19
   6  -3   0    3.78    0.16
  -3  -6   0    3.43    0.18
   6  -3   0    3.76    0.15
  -3  -6   0    3.82    0.17
  -6   3   0    3.72    0.16
  -6   3   0    3.53    0.16
   6  -3   0    3.61    0.17
   6  -3   0    3.81    0.13
  -3  -6   0    3.86    0.18
   3   6   0    3.43    0.13
  -6   3   0    3.92    0.19
  -3  -6   0    3.86    0.16
   6  -3   0    3.50    0.18
   6  -3   0    3.64    0.14
  -6   3   0    3.58    0.17
  -3  -6   0    3.73    0.14
  -3  -6   0    3.66    0.17
   3   6   0    3.80    0.18
  -6   3   0    3.53    0.14
  -3  -6   0    4.03    0.19
   6  -3   0    3.60    0.20
  -6   3   0    3.62    0.14
  -6   3   0    3.48    0.15
  -4  -6   0   39.22    0.95
  -6   4   0   38.07    0.94
  -6   4   0   37.30    0.96
  -6   4   0   38.22    0.91
   4   6   0   38.71    0.96
  -4  -6   0   38.67    0.91
   6  -4   0   41.45    0.87
  -4  -6   0   39.66    0.97
   6  -4   0   39.97    0.92
   4   6   0   38.29    0.88
  -6   4   0   39.09    0.99
   6  -4   0   39.75    0.99
   4   6   0   37.60    0.95
  -6   4   0   40.00    0.92
  -4  -6   0   39.50    0.87
   4   6   0   38.12    0.87
   6  -4   0   38.53    0.93
   4   6   0   39.67    0.96
   6  -4   0   39.62    0.94
  -4  -6   0   41.00    0.98
  -6   4   0   37.78    0.91
  -4  -6   0   39.48    0.95
  -4  -6   0   38.10    0.90
  -4  -6   0   38.78    0.93
  -4  -6   0   39.27    0.95
  -4  -6   0   39.26    0.95
  -6   4   0   36.34    0.93
  -6   4   0   39.75    0.98
   6  -4   0   40.30    0.90
   4   6   0   39.03    0.84
  -6   4   0   40.15    0.94
   4   6   0   39.78    0.94
   6  -4   0   37.66    0.96
   4   6   0   39.80    0.94
   4   6   0   37.85    0.88
   4   6   0   40.49    0.99
   4   6   0   40.08    0.92
   6  -4   0   40.36    0.91
   6  -4   0   39.15    0.94
   6  -5   0    1.40    0.11
   5   6   0    1.41    0.10
  -5  -6   0    1.30    0.11
  -5  -6   0    1.15    0.10
   5   6   0    1.41    0.07
   6  -5   0    1.38    0.10
  -6   5   0    1.26    0.12
   6  -5   0    1.36    0.11
  -5  -6   0    1.46    0.11
  -6   5   0    1.41    0.10
  -5  -6   0    1.33    0.11
   5   6   0    1.41    0.11
   5   6   0    1.29    0.12
  -6   5   0    1.66    0.14
  -5  -6   0    1.55    0.13
  -6   5   0    1.39    0.11
  -6   5   0    1.41    0.10
  -6   5   0    1.51    0.11
   6  -5   0    1.14    0.10
   6  -5   0    1.45    0.11
   6  -5   0    1.33    0.12
  -6   5   0    1.36    0.10
  -6   5   0    1.40    0.12
  -5  -6   0    1.20    0.11
  -5  -6   0    1.43    0.11
  -5  -6   0    1.43    0.09
   5   6   0    1.48    0.08
   6  -5   0    1.34    0.13
   6  -5   0    1.46    0.11
   5   6   0    1.28    0.11
  -5  -6   0    1.43    0.07
  -5  -6   0    1.51    0.07
   5   6   0    1.45    0.07
  -5  -6   0    1.34    0.09
   5   6   0    1.27    0.11
  -5  -6   0    1.28    0.10
  -6   5   0    1.34    0.12
   5   6   0    1.34    0.13
   5   6   0    1.52    0.12
  -6   6   0  162.20    3.62
   6   6   0  168.63    3.66
   6   6   0  172.24    3.65
   6  -6   0  164.85    3.62
  -6  -6   0  166.98    3.52
   6  -6   0  167.27    3.67
   6  -6   0  173.03    3.62
  -6  -6   0  165.31    3.56
  -6   6   0  168.11    3.65
   6  -6   0  166.51    3.64
  -6  -6   0  165.56    3.58
   6   6   0  160.30    3.62
  -6  -6   0  167.55    3.54
   6   6   0  167.92    3.52
  -6  -6   0  167.01    3.63
   6   6   0  168.23    3.54
   6   6   0  166.36    3.52
  -6   6   0  171.78    3.66
  -6   6   0  164.26    3.62
  -6  -6   0  165.71    3.61
  -6  -6   0  169.22    3.65
   6   6   0  168.97    3.68
   6   6   0  170.40    3.63
   6  -6   0  168.75    3.62
  -6  -6   0  167.94    3.62
  -6   6   0  172.41    3.62
   6  -6   0  165.99    3.61
  -6  -6   0  170.69    3.63
   6  -6   0  168.06    3.65
   6   6   0  169.20    3.68
  -6   6   0  168.72    3.69
   6   6   0  174.30    3.59
  -6  -6   0  163.41    3.63
   6  -7   0    7.95    0.30
   7   6   0    7.89    0.32
  -7  -6   0    7.93    0.31
  -7  -6   0    7.71    0.29
   6  -7   0    7.80    0.31
  -6   7   0    7.77    0.33
  -7  -6   0    7.44    0.24
  -7  -6   0    8.07    0.28
  -7  -6   0    7.83    0.28
  -6   7   0    8.17    0.30
   6  -7   0    8.03    0.29
  -6   7   0    8.37    0.32
  -7  -6   0    7.54    0.30
  -6   7   0    8.11    0.32
  -7  -6   0    7.47    0.25
   6  -7   0    7.94    0.30
  -7  -6   0    7.53    0.27
   7   6   0    7.82    0.21
  -6   7   0    7.68    0.30
   6  -7   0    7.91    0.33
   6  -7   0    7.70    0.31
   7   6   0    8.29    0.29
   7   6   0    7.81    0.33
   7   6   0    7.69    0.21
  -7  -6   0    8.00    0.24
   7   6   0    8.20    0.25
  -7  -6   0    7.97    0.20
   6  -7   0    8.60    0.30
   7   6   0    7.93    0.31
  -7  -6   0    7.93    0.28
   7   6   0    8.09    0.30
   7   6   0    7.52    0.32
  -5   7   0    4.08    0.22
   5  -7   0    4.13    0.20
   7   5   0    3.83    0.17
  -7  -5   0    3.90    0.20
  -7  -5   0    3.92    0.13
   7   5   0    3.95    0.16
  -7  -5   0    3.93    0.16
   7   5   0    3.71    0.21
  -7  -5   0    3.75    0.18
  -7  -5   0    3.96    0.19
  -7  -5   0    3.56    0.16
  -7  -5   0    3.93    0.17
  -7  -5   0    3.60    0.16
   7   5   0    3.78    0.20
  -5   7   0    3.53    0.18
   5  -7   0    3.73    0.19
   5  -7   0    3.78    0.19
   5  -7   0    3.71    0.19
   7   5   0    3.56    0.20
   7   5   0    3.75    0.19
   7   5   0    3.60    0.12
   7   5   0    3.91    0.21
  -5   7   0    3.87    0.20
   5  -7   0    3.55    0.20
   5  -7   0    3.92    0.22
  -5   7   0    3.68    0.20
   5  -7   0    4.08    0.18
  -7  -5   0    4.06    0.17
  -5   7   0    3.79    0.17
   5  -7   0    3.68    0.18
  -7  -5   0    3.57    0.21
  -7  -5   0    3.57    0.19
  -4   7   0    0.06    0.05
   7   4   0    0.06    0.04
  -7  -4   0    0.05    0.04
  -4   7   0   -0.01    0.04
   4  -7   0    0.05    0.04
   7   4   0    0.04    0.05
  -4   7   0    0.10    0.06
   7   4   0    0.06    0.05
   4  -7   0    0.06    0.05
  -7  -4   0    0.07    0.04
   7   4   0    0.13    0.04
  -7  -4   0    0.05    0.04
  -7  -4   0    0.07    0.05
   7   4   0    0.04    0.03
  -7  -4   0    0.06    0.05
  -7  -4   0    0.11    0.04
  -4   7   0    0.05    0.05
  -4   7   0    0.04    0.03
  -7  -4   0    0.12    0.04
   7   4   0    0.07    0.03
   7   4   0    0.12    0.06
  -7  -4   0    0.09    0.04
   4  -7   0    0.11    0.05
   4  -7   0    0.03    0.03
   4  -7   0    0.06    0.05
  -4   7   0    0.08    0.04
   4  -7   0    0.06    0.05
   4  -7   0    0.05    0.05
   7   4   0   -0.02    0.04
  -7  -4   0    0.06    0.05
  -7  -4   0    0.07    0.04
  -4   7   0   -0.04    0.05
  -7  -4   0    0.11    0.02
  -7  -4   0    0.19    0.04
   7   3   0    1.30    0.09
   3  -7   0    1.30    0.12
   7   3   0    1.14    0.11
  -3   7   0    1.23    0.11
  -3   7   0    1.42    0.13
  -3   7   0    1.32    0.09
  -7  -3   0    1.17    0.07
   3  -7   0    1.23    0.12
  -7  -3   0    1.19    0.07
  -7  -3   0    1.22    0.11
   7   3   0    1.20    0.11
  -7  -3   0    1.01    0.07
  -3   7   0    1.15    0.12
  -7  -3   0    1.20    0.05
  -7  -3   0    1.11    0.08
   3  -7   0    1.21    0.11
  -7  -3   0    1.11    0.09
  -3   7   0    1.14    0.10
   3  -7   0    1.20    0.11
  -3   7   0    1.31    0.10
  -7  -3   0    1.21    0.11
   7   3   0    1.13    0.10
   3  -7   0    1.12    0.11
   7   3   0    1.26    0.14
  -7  -3   0    1.17    0.09
  -7  -3   0    1.03    0.09
   3  -7   0    1.17    0.10
   3  -7   0    1.12    0.12
   7   3   0    1.18    0.08
   7   3   0    0.94    0.12
  -3   7   0    1.12    0.08
  -7  -3   0    1.16    0.07
   7   3   0    1.24    0.07
  -3   7   0    1.18    0.11
  -3   7   0    1.09    0.11
   3  -7   0    1.13    0.09
  -7  -2   0    2.48    0.16
  -2   7   0    2.58    0.11
  -7  -2   0    2.55    0.11
   7   2   0    2.45    0.11
  -7  -2   0    2.58    0.14
  -2   7   0    3.01    0.17
  -7  -2   0    2.70    0.15
  -2   7   0    2.52    0.15
   2  -7   0    3.20    0.17
  -7  -2   0    2.75    0.09
   7   2   0    2.72    0.15
  -7  -2   0    2.69    0.09
  -7  -2   0    2.61    0.13
   7   2   0    2.69    0.14
  -2   7   0    2.69    0.16
  -7  -2   0    2.75    0.09
   7   2   0    2.75    0.12
  -7  -2   0    2.52    0.13
   7   2   0    2.81    0.15
   2  -7   0    2.82    0.15
   2  -7   0    2.67    0.16
   2  -7   0    2.68    0.12
   7   2   0    2.73    0.17
   2  -7   0    2.75    0.15
   2  -7   0    2.48    0.15
  -7  -2   0    2.55    0.11
  -2   7   0    2.57    0.14
   7   2   0    2.71    0.14
  -2   7   0    2.47    0.15
  -2   7   0    2.60    0.17
  -7  -2   0    2.59    0.09
   7   2   0    2.86    0.16
   7   2   0    2.61    0.09
  -2   7   0    2.83    0.12
  -7  -2   0    2.49    0.13
  -7  -2   0    2.64    0.12
   2  -7   0    2.43    0.14
   2  -7   0    2.50    0.16
   7   1   0    0.16    0.06
   7   1   0    0.25    0.05
   1  -7   0    0.20    0.06
  -7  -1   0    0.14    0.04
  -1   7   0    0.21    0.06
   7   1   0    0.13    0.05
  -7  -1   0    0.20    0.05
  -1   7   0    0.24    0.04
  -1   7   0    0.21    0.05
  -1   7   0    0.19    0.05
   7   1   0    0.16    0.06
  -1   7   0    0.27    0.07
  -7  -1   0    0.27    0.04
   7   1   0    0.23    0.04
   1  -7   0    0.21    0.06
   1  -7   0    0.16    0.05
   7   1   0    0.21    0.04
   1  -7   0    0.23    0.06
   1  -7   0    0.26    0.06
   7   1   0    0.15    0.04
  -1   7   0    0.29    0.06
  -7  -1   0    0.27    0.06
  -7  -1   0    0.22    0.05
  -1   7   0    0.37    0.08
   1  -7   0    0.18    0.06
   1  -7   0    0.21    0.04
   7   1   0    0.23    0.07
  -7  -1   0    0.25    0.04
  -7  -1   0    0.11    0.06
  -7  -1   0    0.25    0.06
  -1   7   0    0.21    0.05
   7   1   0    0.27    0.06
   1  -7   0    0.23    0.07
  -7  -1   0    0.21    0.05
  -7  -1   0    0.30    0.05
  -7  -1   0    0.24    0.06
   1  -7   0    0.13    0.04
  -7   0   0   10.30    0.29
   0  -7   0   10.89    0.32
   0  -7   0    9.52    0.30
   0   7   0   10.07    0.30
  -7   0   0   10.48    0.36
   0  -7   0    9.95    0.35
  -7   0   0   10.14    0.24
   0  -7   0    9.22    0.32
   7   0   0   11.21    0.35
   7   0   0   11.12    0.37
   0   7   0   10.17    0.31
  -7   0   0   10.13    0.33
   0  -7   0   10.36    0.33
   7   0   0   10.40    0.31
   7   0   0   10.34    0.28
   0  -7   0    9.49    0.33
  -7   0   0   10.24    0.32
  -7   0   0   10.29    0.24
   0   7   0   10.15    0.34
   0  -7   0    9.71    0.25
   0   7   0   10.12    0.25
   0   7   0    9.94    0.32
   0   7   0    9.69    0.33
   7   0   0   10.07    0.24
   7   0   0   10.08    0.29
   0  -7   0   10.54    0.33
   7   0   0   10.08    0.30
   7   0   0   10.01    0.32
  -7   0   0   10.02    0.27
   0  -7   0   10.12    0.33
  -7   0   0    9.92    0.31
   7   0   0    9.97    0.34
  -7   0   0    9.74    0.30
   0  -7   0    9.93    0.34
  -7   0   0   10.58    0.31
  -7   0   0    9.83    0.27
  -7   0   0   10.13    0.26
   7   0   0   10.71    0.28
  -1  -7   0    3.64    0.18
  -1  -7   0    4.02    0.19
  -1  -7   0    3.41    0.16
   7  -1   0    3.16    0.09
  -1  -7   0    3.21    0.15
  -7   1   0    3.39    0.18
  -7   1   0    3.53    0.14
   7  -1   0    3.43    0.17
  -7   1   0    3.30    0.12
  -1  -7   0    3.75    0.17
  -7   1   0    3.24    0.13
  -7   1   0    3.34    0.15
   7  -1   0    3.37    0.17
   1   7   0    3.33    0.17
   1   7   0    3.54    0.10
   7  -1   0    3.19    0.15
  -7   1   0    3.57    0.19
  -1  -7   0    3.43    0.19
  -1  -7   0    3.65    0.19
   7  -1   0    3.45    0.14
   7  -1   0    3.42    0.13
   1   7   0    3.58    0.19
  -1  -7   0    3.64    0.16
  -7   1   0    3.53    0.16
   7  -1   0    3.66    0.16
   1   7   0    3.58    0.16
   1   7   0    3.32    0.17
   1   7   0    3.23    0.16
  -7   1   0    3.55    0.16
  -7   1   0    3.41    0.13
  -7   1   0    3.56    0.12
   1   7   0    3.60    0.18
   7  -1   0    3.39    0.14
  -1  -7   0    3.52    0.18
  -7   1   0    3.52    0.10
   1   7   0    3.37    0.17
   7  -1   0    3.67    0.20
   1   7   0    3.70    0.18
  -2  -7   0   -0.03    0.04
  -7   2   0    0.02    0.04
   2   7   0    0.01    0.04
  -7   2   0    0.00    0.02
  -2  -7   0    0.03    0.04
  -7   2   0    0.03    0.03
  -7   2   0    0.04    0.03
  -7   2   0    0.07    0.05
  -2  -7   0   -0.01    0.06
   7  -2   0    0.04    0.02
  -2  -7   0    0.02    0.05
   2   7   0    0.08    0.05
   7  -2   0    0.00    0.06
  -2  -7   0    0.03    0.04
  -7   2   0   -0.04    0.04
   2   7   0    0.02    0.05
  -7   2   0    0.06    0.03
   7  -2   0    0.04    0.04
   7  -2   0   -0.02    0.03
   7  -2   0    0.03    0.04
   7  -2   0    0.01    0.02
   7  -2   0    0.01    0.02
  -2  -7   0    0.02    0.04
  -7   2   0    0.03    0.05
  -7   2   0    0.02    0.04
   2   7   0    0.02    0.03
   7  -2   0   -0.02    0.02
  -7   2   0    0.09    0.05
   2   7   0   -0.02    0.03
   2   7   0    0.04    0.04
  -2  -7   0    0.06    0.04
  -2  -7   0    0.05    0.04
   7  -2   0    0.00    0.02
   2   7   0   -0.01    0.05
   7  -2   0    0.02    0.04
  -2  -7   0    0.09    0.04
  -7   2   0    0.01    0.03
   7  -2   0    0.00    0.03
  -7   2   0    0.04    0.03
  -7   3   0    0.00    0.03
   7  -3   0    0.01    0.02
  -3  -7   0    0.00    0.03
   7  -3   0    0.01    0.03
   3   7   0    0.00    0.03
  -3  -7   0   -0.01    0.03
   3   7   0    0.04    0.03
  -3  -7   0    0.06    0.04
  -7   3   0    0.02    0.03
  -3  -7   0    0.02    0.03
   7  -3   0   -0.03    0.02
   7  -3   0    0.09    0.04
  -7   3   0    0.02    0.04
  -3  -7   0    0.00    0.03
  -3  -7   0    0.03    0.05
   3   7   0    0.02    0.05
   3   7   0    0.07    0.05
   3   7   0    0.03    0.03
  -7   3   0    0.04    0.03
   3   7   0   -0.04    0.04
   3   7   0   -0.01    0.04
   7  -3   0    0.00    0.05
  -7   3   0    0.00    0.04
  -7   3   0    0.06    0.05
  -3  -7   0    0.02    0.03
   7  -3   0   -0.01    0.04
   3   7   0    0.07    0.05
   7  -3   0   -0.01    0.03
  -7   3   0    0.00    0.03
  -7   3   0   -0.01    0.03
   3   7   0    0.02    0.04
  -7   3   0    0.01    0.04
   7  -3   0    0.04    0.06
  -3  -7   0    0.07    0.04
  -7   3   0    0.10    0.06
   7  -3   0   -0.04    0.03
   7  -3   0    0.00    0.04
  -3  -7   0    0.02    0.05
   4   7   0    1.04    0.10
  -7   4   0    0.99    0.08
   7  -4   0    1.02    0.09
  -4  -7   0    0.89    0.09
  -7   4   0    1.05    0.10
   7  -4   0    0.98    0.06
  -4  -7   0    1.03    0.13
  -7   4   0    0.81    0.11
  -4  -7   0    0.93    0.07
   4   7   0    1.01    0.10
   4   7   0    0.97    0.08
  -7   4   0    0.82    0.08
  -7   4   0    1.12    0.09
   4   7   0    0.89    0.10
  -7   4   0    1.01    0.09
  -7   4   0    1.12    0.12
  -4  -7   0    1.14    0.09
   4   7   0    1.02    0.11
   7  -4   0    0.98    0.08
   4   7   0    1.06    0.13
  -4  -7   0    0.88    0.09
  -4  -7   0    0.88    0.08
   7  -4   0    0.75    0.12
  -7   4   0    0.91    0.10
   4   7   0    0.95    0.07
  -4  -7   0    0.84    0.09
   7  -4   0    1.02    0.10
  -4  -7   0    0.87    0.11
   7  -4   0    1.04    0.08
   4   7   0    0.94    0.07
   7  -4   0    0.87    0.09
   4   7   0    0.99    0.05
   4   7   0    1.03    0.11
  -4  -7   0    1.10    0.11
   7  -4   0    0.94    0.11
  -7   5   0    0.87    0.08
   7  -5   0    0.55    0.06
   7  -5   0    0.73    0.11
   5   7   0    0.76    0.05
  -5  -7   0    0.74    0.11
   5   7   0    0.80    0.10
  -5  -7   0    0.89    0.13
   5   7   0    0.73    0.09
   7  -5   0    0.76    0.09
   5   7   0    0.67    0.10
   5   7   0    0.59    0.10
   7  -5   0    0.78    0.11
   7  -5   0    0.54    0.08
   5   7   0    0.75    0.12
   7  -5   0    0.75    0.10
  -5  -7   0    0.79    0.09
  -7   5   0    0.99    0.14
  -5  -7   0    0.86    0.08
   5   7   0    0.72    0.06
   5   7   0    0.75    0.11
   7  -5   0    0.81    0.09
  -7   5   0    0.86    0.10
  -7   5   0    0.85    0.08
  -7   5   0    0.53    0.09
  -5  -7   0    0.68    0.08
  -5  -7   0    0.74    0.10
   5   7   0    0.57    0.10
  -5  -7   0    0.71    0.06
  -5  -7   0    0.66    0.10
   7  -5   0    0.73    0.09
   5   7   0    0.66    0.06
   5   7   0    0.65    0.06
  -5  -7   0    0.75    0.10
  -7   5   0    0.71    0.10
   7  -6   0    0.11    0.05
  -7   6   0    0.02    0.05
   6   7   0    0.01    0.05
   7  -6   0    0.05    0.05
   6   7   0   -0.01    0.06
  -6  -7   0    0.06    0.05
   6   7   0    0.09    0.06
  -7   6   0    0.05    0.06
  -6  -7   0    0.08    0.03
  -6  -7   0    0.08    0.04
   6   7   0    0.01    0.05
  -6  -7   0    0.10    0.05
   7  -6   0    0.05    0.05
   7  -6   0    0.00    0.05
  -6  -7   0    0.06    0.03
  -6  -7   0    0.00    0.05
  -7   6   0    0.09    0.05
  -7   6   0    0.02    0.05
   7  -6   0    0.05    0.06
   6   7   0    0.04    0.03
   7  -6   0    0.05    0.05
   6   7   0   -0.04    0.06
   6   7   0   -0.01    0.05
  -6  -7   0    0.12    0.05
  -6  -7   0    0.06    0.05
   6   7   0    0.13    0.06
  -6  -7   0    0.03    0.04
   7  -6   0    0.03    0.05
   6   7   0    0.04    0.03
   6   7   0    0.03    0.03
   7   7   0    2.88    0.19
  -7  -7   0    3.12    0.18
   7   7   0    2.86    0.16
  -7  -7   0    3.03    0.19
  -7   7   0    3.12    0.21
  -7  -7   0    3.03    0.13
  -7  -7   0    2.79    0.14
   7  -7   0    2.63    0.18
  -7   7   0    3.01    0.17
   7   7   0    2.82    0.17
  -7  -7   0    2.67    0.16
   7   7   0    2.72    0.19
  -7  -7   0    2.88    0.16
  -7  -7   0    2.85    0.17
  -7  -7   0    3.04    0.10
  -7   7   0    2.92    0.19
   7   7   0    2.70    0.19
   7   7   0    2.95    0.10
   7  -7   0    3.05    0.20
   7  -7   0    3.41    0.19
   7   7   0    2.86    0.12
   7  -7   0    2.68    0.16
   7   7   0    2.71    0.10
  -7   7   0    3.08    0.17
   7   7   0    2.79    0.20
  -7  -7   0    2.79    0.14
   7  -7   0    2.98    0.17
   7  -7   0    3.02    0.17
   7   7   0    3.22    0.18
   8   7   0    0.03    0.07
   8   7   0    0.07    0.08
   8   7   0    0.14    0.03
   7  -8   0    0.18    0.07
  -8  -7   0    0.16    0.07
  -7   8   0    0.14    0.06
   8   7   0    0.13    0.03
   8   7   0    0.13    0.07
   7  -8   0    0.15    0.06
  -8  -7   0    0.15    0.05
  -8  -7   0    0.15    0.06
   8   7   0    0.20    0.05
   7  -8   0    0.09    0.06
  -8  -7   0    0.10    0.05
  -7   8   0    0.00    0.05
   7  -8   0    0.23    0.08
  -8  -7   0    0.11    0.05
  -8  -7   0    0.12    0.02
   7  -8   0    0.04    0.08
   7  -8   0    0.36    0.15
  -8  -7   0    0.15    0.05
   8   7   0    0.21    0.09
  -8  -7   0    0.20    0.05
  -8  -7   0    0.12    0.06
   8   7   0    0.16    0.06
  -7   8   0    0.00    0.07
   8   7   0    0.18    0.08
   8   6   0    0.60    0.12
  -8  -6   0    0.55    0.10
   6  -8   0    0.59    0.10
   8   6   0    0.64    0.11
   8   6   0    0.54    0.08
   6  -8   0    0.44    0.09
   6  -8   0    0.45    0.10
   6  -8   0    0.50    0.10
   8   6   0    0.57    0.09
   6  -8   0    0.75    0.11
   8   6   0    0.47    0.10
   6  -8   0    0.78    0.11
  -6   8   0    0.59    0.13
  -8  -6   0    0.58    0.09
  -8  -6   0    0.55    0.06
  -8  -6   0    0.62    0.08
   8   6   0    0.41    0.10
   8   6   0    0.42    0.10
  -8  -6   0    0.60    0.08
  -8  -6   0    0.54    0.08
  -6   8   0    0.56    0.10
  -6   8   0    0.65    0.11
  -8  -6   0    0.51    0.08
   8   6   0    0.46    0.04
  -8  -6   0    0.55    0.10
   5  -8   0    1.77    0.14
   5  -8   0    1.83    0.15
  -8  -5   0    1.74    0.12
   5  -8   0    1.53    0.14
  -5   8   0    1.67    0.10
  -5   8   0    1.85    0.14
   8   5   0    1.73    0.15
   8   5   0    1.65    0.14
   8   5   0    1.79    0.15
  -8  -5   0    1.73    0.11
  -8  -5   0    1.63    0.14
   5  -8   0    1.80    0.12
  -8  -5   0    1.70    0.13
  -5   8   0    1.81    0.12
   5  -8   0    1.60    0.13
   8   5   0    1.91    0.12
  -5   8   0    1.82    0.16
   8   5   0    1.74    0.16
  -8  -5   0    1.75    0.08
  -8  -5   0    1.84    0.12
  -8  -5   0    1.67    0.11
   8   5   0    1.79    0.15
   8   5   0    1.65    0.08
  -8  -5   0    1.84    0.11
  -8  -5   0    1.81    0.11
   5  -8   0    1.65    0.15
  -8  -5   0    1.79    0.13
   8   5   0    1.68    0.11
   5  -8   0    1.87    0.15
  -5   8   0    1.80    0.15
   8   4   0   19.33    0.55
  -8  -4   0   19.04    0.55
  -4   8   0   18.64    0.54
   4  -8   0   18.57    0.54
  -4   8   0   18.67    0.47
   8   4   0   18.71    0.55
  -8  -4   0   18.62    0.51
  -4   8   0   17.62    0.50
  -4   8   0   18.43    0.58
  -8  -4   0   19.30    0.49
  -8  -4   0   18.80    0.54
  -8  -4   0   19.15    0.48
   4  -8   0   18.39    0.54
  -8  -4   0   18.40    0.50
   4  -8   0   18.12    0.54
   8   4   0   18.80    0.50
   4  -8   0   18.12    0.56
   8   4   0   18.38    0.58
  -8  -4   0   18.75    0.52
  -8  -4   0   18.59    0.49
  -8  -4   0   18.78    0.42
  -4   8   0   18.52    0.57
   8   4   0   18.43    0.48
   4  -8   0   19.33    0.50
   4  -8   0   18.64    0.57
  -8  -4   0   18.52    0.47
   8   4   0   18.87    0.45
   8   4   0   19.22    0.53
   8   4   0   18.77    0.57
  -8  -3   0    9.80    0.31
   8   3   0    9.85    0.31
   3  -8   0    9.48    0.29
   3  -8   0    9.50    0.35
   3  -8   0    9.95    0.34
  -3   8   0    9.54    0.29
  -8  -3   0   10.08    0.27
   8   3   0    9.99    0.37
  -8  -3   0    9.85    0.31
  -8  -3   0    9.75    0.24
  -8  -3   0    9.90    0.27
  -8  -3   0    9.79    0.23
   8   3   0    9.44    0.36
  -8  -3   0    9.38    0.35
  -8  -3   0    9.53    0.28
  -8  -3   0    9.84    0.30
  -3   8   0   10.29    0.37
  -3   8   0   10.00    0.37
   8   3   0    9.81    0.24
   8   3   0    9.48    0.27
  -8  -3   0    9.65    0.33
   3  -8   0    9.85    0.34
   3  -8   0   10.45    0.37
   8   3   0   10.40    0.35
   3  -8   0    9.46    0.34
  -3   8   0    9.82    0.30
   8   3   0    9.56    0.34
   8   3   0    9.93    0.33
  -8  -3   0    9.88    0.27
  -3   8   0    9.95    0.35
   2  -8   0  234.49    5.02
   8   2   0  235.70    4.88
   2  -8   0  236.26    5.00
  -2   8   0  228.65    4.92
  -8  -2   0  235.62    4.97
   8   2   0  226.25    4.92
  -8  -2   0  236.68    4.87
  -8  -2   0  228.64    5.02
  -8  -2   0  240.71    4.92
  -2   8   0  232.16    5.01
   2  -8   0  231.23    5.01
  -8  -2   0  231.73    4.88
  -8  -2   0  244.78    4.97
  -8  -2   0  236.00    4.87
  -8  -2   0  230.09    5.00
   8   2   0  232.73    5.04
   2  -8   0  233.26    5.03
  -8  -2   0  229.67    4.97
   2  -8   0  237.72    4.92
  -8  -2   0  237.70    4.91
  -2   8   0  236.93    4.94
   8   2   0  238.90    4.98
   8   2   0  241.62    4.91
   2  -8   0  232.68    4.99
  -2   8   0  223.19    5.00
   2  -8   0  224.85    5.02
  -2   8   0  234.83    5.03
  -8  -2   0  230.42    4.96
  -2   8   0  229.96    5.03
  -2   8   0  227.48    4.99
  -8  -2   0  228.32    4.89
  -8  -2   0  236.87    4.96
   8   2   0  234.31    4.99
   8   2   0  236.28    4.99
  -8  -2   0  226.34    4.92
   8   2   0  243.17    5.04
  -8  -1   0    1.00    0.09
  -8  -1   0    0.83    0.10
  -1   8   0    0.69    0.09
   8   1   0    0.94    0.11
  -1   8   0    0.84    0.08
   1  -8   0    1.01    0.11
  -8  -1   0    0.91    0.12
   1  -8   0    1.11    0.11
  -1   8   0    0.97    0.12
  -1   8   0    0.78    0.10
   8   1   0    0.92    0.10
   1  -8   0    0.88    0.09
  -8  -1   0    0.93    0.09
  -1   8   0    0.70    0.06
  -8  -1   0    1.10    0.10
   8   1   0    0.78    0.07
   1  -8   0    0.79    0.10
  -1   8   0    0.96    0.09
  -8  -1   0    0.90    0.07
  -8  -1   0    0.91    0.06
   1  -8   0    0.81    0.06
  -8  -1   0    0.95    0.06
   1  -8   0    0.79    0.10
   1  -8   0    1.03    0.11
   8   1   0    0.87    0.08
  -8  -1   0    0.92    0.10
   8   1   0    0.90    0.09
   8   1   0    1.01    0.13
  -8  -1   0    0.85    0.09
  -1   8   0    0.69    0.12
  -8  -1   0    0.82    0.06
   8   1   0    0.91    0.12
   1  -8   0    0.76    0.11
  -8  -1   0    0.84    0.08
  -1   8   0    0.75    0.10
   8   1   0    0.93    0.06
   0  -8   0   26.10    0.74
   8   0   0   24.86    0.59
  -8   0   0   25.09    0.66
  -8   0   0   25.03    0.58
  -8   0   0   23.94    0.55
   0  -8   0   24.02    0.69
  -8   0   0   24.71    0.59
   8   0   0   24.58    0.67
   0   8   0   24.50    0.64
   8   0   0   25.49    0.59
   0  -8   0   25.50    0.71
   0   8   0   24.07    0.65
   0   8   0   24.70    0.74
   0  -8   0   26.02    0.56
  -8   0   0   25.49    0.63
   0  -8   0   25.24    0.64
   0  -8   0   24.13    0.66
   0   8   0   24.54    0.67
   8   0   0   24.35    0.55
  -8   0   0   25.59    0.55
  -8   0   0   23.91    0.69
  -8   0   0   23.94    0.64
   8   0   0   24.68    0.70
  -8   0   0   24.29    0.63
   0  -8   0   24.80    0.62
   0  -8   0   24.42    0.67
   0  -8   0   25.02    0.66
   0   8   0   24.28    0.67
   8   0   0   24.46    0.62
  -8   0   0   24.86    0.66
   8   0   0   25.31    0.62
  -8   0   0   25.57    0.63
   0   8   0   23.15    0.64
   0  -8   0   24.12    0.65
   0   8   0   24.35    0.56
   0   8   0   25.06    0.63
   8   0   0   25.12    0.68
  -8   0   0   24.60    0.61
  -8   0   0   25.00    0.56
   8   0   0   23.70    0.62
   8   0   0   24.73    0.65
   1   8   0    0.28    0.03
  -8   1   0    0.32    0.06
  -1  -8   0    0.21    0.08
   8  -1   0    0.23    0.06
  -1  -8   0    0.37    0.07
   1   8   0    0.33    0.07
  -1  -8   0    0.28    0.07
  -1  -8   0    0.37    0.09
   1   8   0    0.30    0.06
  -1  -8   0    0.30    0.07
  -8   1   0    0.31    0.08
   1   8   0    0.33    0.08
  -1  -8   0    0.26    0.06
  -1  -8   0    0.36    0.09
   8  -1   0    0.31    0.07
   1   8   0    0.33    0.07
   1   8   0    0.39    0.07
  -1  -8   0    0.52    0.08
  -8   1   0    0.34    0.07
   8  -1   0    0.26    0.07
   8  -1   0    0.24    0.05
  -8   1   0    0.35    0.04
  -8   1   0    0.36    0.07
  -8   1   0    0.25    0.08
  -8   1   0    0.23    0.05
   8  -1   0    0.25    0.08
   8  -1   0    0.34    0.08
   1   8   0    0.30    0.08
  -8   1   0    0.31    0.07
  -1  -8   0    0.35    0.07
   8  -1   0    0.39    0.06
  -8   1   0    0.35    0.05
   1   8   0    0.38    0.07
   1   8   0    0.36    0.07
  -8   1   0    0.31    0.07
  -8   1   0    0.37    0.05
   8  -1   0    0.29    0.05
  -2  -8   0    9.21    0.31
   8  -2   0    9.23    0.33
  -2  -8   0   10.14    0.36
  -2  -8   0   10.24    0.39
   8  -2   0    9.49    0.27
   2   8   0    9.64    0.31
   2   8   0    9.53    0.33
   2   8   0   10.63    0.40
   2   8   0    8.85    0.30
  -8   2   0    9.73    0.36
   8  -2   0    9.61    0.24
  -8   2   0    9.91    0.34
   2   8   0    9.74    0.33
   8  -2   0    9.72    0.31
  -2  -8   0    9.38    0.31
  -2  -8   0    9.18    0.36
   8  -2   0    9.53    0.23
  -8   2   0    9.38    0.27
  -2  -8   0    9.12    0.32
   2   8   0    9.90    0.34
  -8   2   0    9.74    0.30
   8  -2   0    9.58    0.33
   8  -2   0    9.33    0.24
   8  -2   0    9.90    0.29
  -8   2   0    9.33    0.33
  -8   2   0    9.98    0.31
  -2  -8   0    9.64    0.30
  -8   2   0    9.78    0.27
   8  -2   0    9.59    0.30
  -8   2   0    9.89    0.28
   2   8   0    9.32    0.35
  -2  -8   0    9.16    0.31
  -8   2   0    9.32    0.25
   8  -3   0    1.20    0.07
  -8   3   0    1.23    0.09
   8  -3   0    1.08    0.07
   8  -3   0    1.14    0.09
  -3  -8   0    1.18    0.09
   8  -3   0    1.20    0.10
  -3  -8   0    1.07    0.14
   3   8   0    1.34    0.12
  -3  -8   0    1.17    0.10
  -8   3   0    1.22    0.08
   8  -3   0    1.18    0.06
   3   8   0    1.29    0.14
   8  -3   0    1.17    0.07
   3   8   0    1.12    0.12
  -8   3   0    1.32    0.12
   8  -3   0    1.29    0.10
  -8   3   0    1.35    0.10
  -8   3   0    1.12    0.09
  -3  -8   0    1.13    0.09
  -8   3   0    1.11    0.07
   8  -3   0    1.27    0.12
   8  -3   0    1.25    0.16
   3   8   0    1.23    0.11
  -8   3   0    0.96    0.10
  -8   3   0    1.30    0.13
   3   8   0    1.15    0.12
   3   8   0    1.19    0.10
   3   8   0    1.04    0.08
  -3  -8   0    1.20    0.12
  -8   3   0    1.17    0.09
   8  -3   0    1.16    0.11
  -3  -8   0    1.17    0.10
  -8   3   0    1.27    0.13
  -3  -8   0    1.16    0.10
   3   8   0    1.31    0.11
   8  -3   0    1.29    0.08
   3   8   0    1.24    0.11
   4   8   0    8.18    0.33
   4   8   0    8.76    0.32
   8  -4   0    8.21    0.31
   4   8   0    7.95    0.26
   8  -4   0    8.74    0.36
   8  -4   0    8.49    0.26
   4   8   0    8.78    0.31
  -8   4   0    8.86    0.29
   4   8   0    8.16    0.27
   8  -4   0    8.25    0.30
   8  -4   0    8.70    0.28
   4   8   0    8.82    0.37
  -4  -8   0    7.86    0.34
   4   8   0    8.24    0.27
  -8   4   0    8.21    0.33
  -4  -8   0    8.24    0.26
  -4  -8   0    8.17    0.32
   8  -4   0    8.64    0.26
  -8   4   0    8.35    0.29
  -4  -8   0    8.54    0.29
   8  -4   0    8.26    0.33
   4   8   0    8.46    0.32
  -4  -8   0    8.46    0.32
  -8   4   0    8.37    0.27
   8  -4   0    8.85    0.27
  -8   4   0    7.99    0.27
   4   8   0    8.59    0.30
   8  -4   0    8.48    0.24
  -8   4   0    8.58    0.30
  -8   4   0    8.43    0.26
   8  -4   0    8.28    0.30
   5   8   0    4.84    0.17
  -8   5   0    5.04    0.26
   5   8   0    4.82    0.24
   8  -5   0    4.60    0.22
  -8   5   0    4.96    0.21
  -8   5   0    4.67    0.20
   8  -5   0    5.24    0.20
   5   8   0    5.12    0.28
   5   8   0    5.12    0.14
   5   8   0    4.99    0.19
  -5  -8   0    5.22    0.24
  -5  -8   0    5.14    0.18
   8  -5   0    4.88    0.21
   8  -5   0    4.73    0.22
  -5  -8   0    5.08    0.26
   5   8   0    5.03    0.25
   5   8   0    4.99    0.23
  -8   5   0    4.68    0.19
   8  -5   0    4.66    0.26
  -8   5   0    5.18    0.23
   8  -5   0    4.83    0.25
   5   8   0    5.08    0.23
   8  -5   0    4.67    0.19
  -5  -8   0    5.33    0.21
   8  -5   0    4.66    0.16
  -8   5   0    4.69    0.22
   5   8   0    4.99    0.19
  -5  -8   0    4.88    0.22
   8  -5   0    4.62    0.23
   5   8   0    5.15    0.22
   8  -6   0  147.74    3.16
   6   8   0  148.37    3.20
  -8   6   0  149.82    3.20
  -8   6   0  146.33    3.15
  -6  -8   0  144.03    3.23
  -8   6   0  148.13    3.25
   6   8   0  146.77    3.15
   8  -6   0  149.42    3.08
   8  -6   0  142.61    3.23
   8  -6   0  138.28    3.19
  -6  -8   0  142.54    3.07
   6   8   0  143.37    3.09
   8  -6   0  142.31    3.14
  -6  -8   0  146.68    3.20
   6   8   0  144.82    3.22
   8  -6   0  143.59    3.13
   6   8   0  146.86    3.27
   8  -6   0  142.58    3.18
   6   8   0  147.34    3.19
  -6  -8   0  143.58    3.17
  -6  -8   0  146.40    3.22
   6   8   0  143.06    3.05
   6   8   0  142.51    3.07
   8  -6   0  147.06    3.19
  -6  -8   0  145.02    3.12
   6   8   0  141.62    3.23
  -8   6   0  139.37    3.14
   8  -7   0    4.37    0.17
  -7  -8   0    4.28    0.16
   8  -7   0    4.52    0.25
   7   8   0    5.12    0.25
   8  -7   0    4.61    0.24
   7   8   0    4.95    0.26
  -8   7   0    5.20    0.25
   7   8   0    4.58    0.21
   8  -7   0    4.71    0.21
  -7  -8   0    4.62    0.21
   7   8   0    4.96    0.27
   8  -7   0    4.69    0.22
   7   8   0    4.54    0.15
  -8   7   0    4.79    0.22
   8  -7   0    4.67    0.30
   7   8   0    4.78    0.27
   7   8   0    4.36    0.30
  -8   7   0    4.58    0.22
   7   8   0    4.57    0.16
  -7  -8   0    4.69    0.19
   7   8   0    4.68    0.16
   8  -7   0    4.97    0.23
  -7  -8   0    4.52    0.24
  -7  -8   0    4.64    0.23
   7   8   0    4.78    0.24
  -7  -8   0    4.85    0.16
  -8   8   0  116.03    2.61
  -8  -8   0  112.47    2.49
  -8  -8   0  116.11    2.61
   8  -8   0  113.66    2.64
   8  -8   0  118.87    2.55
   8   8   0  115.15    2.58
   8  -8   0  110.40    2.63
  -8   8   0  116.11    2.66
   8   8   0  111.10    2.46
   8   8   0  113.79    2.61
  -8  -8   0  114.42    2.42
   8   8   0  110.40    2.57
   8   8   0  117.31    2.65
   8  -8   0  115.48    2.57
   8   8   0  113.15    2.41
  -8  -8   0  113.30    2.56
   8  -8   0  115.14    2.56
  -8   8   0  114.94    2.56
   8   8   0  110.46    2.42
   8   8   0  115.77    2.61
   8  -8   0  115.08    2.59
  -8  -8   0  113.82    2.46
   8   8   0  116.19    2.65
   9   8   0    0.83    0.15
   8  -9   0    0.92    0.13
  -8   9   0    0.94    0.13
   8  -9   0    0.70    0.11
  -9  -8   0    0.81    0.05
   9   8   0    0.87    0.05
  -9  -8   0    1.14    0.14
   8  -9   0    1.05    0.13
   8  -9   0    0.83    0.12
   9   8   0    0.97    0.16
   9   8   0    0.94    0.14
  -9  -8   0    0.82    0.08
  -9  -8   0    0.84    0.08
  -9  -8   0    1.04    0.15
   9   8   0    1.16    0.16
   8  -9   0    0.88    0.13
   9   8   0    0.95    0.13
  -8   9   0    1.00    0.17
  -9  -8   0    1.12    0.11
  -8   9   0    0.90    0.15
   9   8   0    0.84    0.05
   8  -9   0    1.03    0.17
   9   8   0    0.80    0.13
   9   8   0    0.97    0.08
  -9  -8   0    0.96    0.05
   7  -9   0    0.94    0.12
  -9  -7   0    1.09    0.14
   9   7   0    1.08    0.11
  -9  -7   0    1.08    0.10
   7  -9   0    0.79    0.12
  -7   9   0    1.33    0.13
   9   7   0    0.94    0.13
  -9  -7   0    1.12    0.09
  -7   9   0    1.15    0.17
   7  -9   0    1.12    0.14
  -9  -7   0    0.91    0.11
   9   7   0    1.01    0.05
   9   7   0    1.01    0.16
   7  -9   0    0.97    0.13
   9   7   0    0.89    0.14
   9   7   0    1.04    0.15
   9   7   0    0.98    0.06
   7  -9   0    0.99    0.15
   9   7   0    1.15    0.09
  -7   9   0    1.17    0.16
  -9  -7   0    0.85    0.11
  -9  -7   0    1.06    0.10
  -9  -7   0    1.05    0.11
   7  -9   0    0.88    0.12
   9   7   0    1.49    0.18
  -9  -7   0    1.15    0.08
   9   6   0    6.79    0.31
   9   6   0    6.27    0.23
  -9  -6   0    6.75    0.28
  -9  -6   0    6.09    0.24
   6  -9   0    6.62    0.26
   9   6   0    5.92    0.30
  -9  -6   0    6.23    0.25
  -9  -6   0    6.56    0.24
   9   6   0    6.72    0.30
   6  -9   0    6.62    0.30
   9   6   0    6.15    0.28
  -9  -6   0    6.46    0.24
  -6   9   0    6.35    0.30
  -9  -6   0    5.79    0.23
   6  -9   0    6.17    0.29
  -6   9   0    6.22    0.31
   9   6   0    6.54    0.29
  -6   9   0    6.32    0.28
   6  -9   0    6.70    0.29
   6  -9   0    5.97    0.30
   9   6   0    5.80    0.27
  -6   9   0    6.43    0.22
   9   6   0    6.12    0.18
  -9  -6   0    6.44    0.20
  -9  -6   0    6.30    0.23
   5  -9   0    0.77    0.18
  -9  -5   0    0.75    0.10
   5  -9   0    0.77    0.10
  -5   9   0    0.81    0.12
   9   5   0    0.79    0.12
  -9  -5   0    0.86    0.08
  -9  -5   0    0.91    0.09
  -5   9   0    0.64    0.12
   9   5   0    0.74    0.13
  -5   9   0    0.75    0.08
   5  -9   0    0.98    0.13
  -5   9   0    0.84    0.16
  -9  -5   0    0.76    0.09
   9   5   0    0.76    0.09
   9   5   0    0.80    0.12
   9   5   0    0.88    0.06
  -5   9   0    0.83    0.10
   5  -9   0    0.87    0.13
   5  -9   0    0.71    0.11
   9   5   0    0.90    0.14
  -9  -5   0    0.72    0.10
   5  -9   0    0.85    0.12
   9   5   0    0.93    0.09
   9   5   0    0.76    0.11
  -9  -5   0    0.84    0.08
  -9  -5   0    0.77    0.08
  -9  -5   0    0.75    0.09
  -9  -5   0    0.84    0.07
   9   4   0   12.29    0.42
  -9  -4   0   12.44    0.39
   9   4   0   12.58    0.45
  -9  -4   0   12.87    0.35
   9   4   0   12.30    0.35
   4  -9   0   12.71    0.43
   9   4   0   12.65    0.43
   4  -9   0   13.52    0.46
  -9  -4   0   12.33    0.39
   9   4   0   12.71    0.39
   4  -9   0   12.66    0.42
  -9  -4   0   12.41    0.36
   4  -9   0   12.58    0.44
  -9  -4   0   12.37    0.38
  -4   9   0   12.62    0.46
  -9  -4   0   12.57    0.35
  -4   9   0   12.13    0.37
   4  -9   0   12.85    0.38
   9   4   0   12.72    0.33
  -4   9   0   13.16    0.43
  -4   9   0   12.69    0.36
  -9  -4   0   12.68    0.30
   9   4   0   12.90    0.46
  -9  -4   0   12.84    0.38
  -4   9   0   12.74    0.45
   9   4   0   12.27    0.41
  -9  -3   0    2.99    0.18
  -9  -3   0    2.82    0.11
  -9  -3   0    2.64    0.13
   3  -9   0    3.11    0.18
  -9  -3   0    2.76    0.10
  -3   9   0    2.75    0.18
   3  -9   0    3.10    0.14
  -3   9   0    2.66    0.19
   9   3   0    2.69    0.19
  -9  -3   0    2.58    0.15
  -9  -3   0    2.88    0.17
  -3   9   0    2.57    0.19
   9   3   0    2.64    0.19
  -9  -3   0    2.82    0.16
  -9  -3   0    2.51    0.13
  -3   9   0    2.95    0.16
   3  -9   0    2.72    0.17
   9   3   0    2.67    0.17
  -9  -3   0    2.87    0.09
   9   3   0    2.91    0.13
  -3   9   0    2.68    0.14
   9   3   0    2.75    0.10
   9   3   0    2.59    0.17
   3  -9   0    2.58    0.18
  -9  -3   0    2.58    0.15
  -9  -3   0    2.77    0.13
   9   3   0    2.98    0.16
  -9  -3   0    2.99    0.11
   9   3   0    2.68    0.17
  -9  -2   0    0.13    0.06
  -9  -2   0    0.07    0.03
  -2   9   0    0.10    0.08
   9   2   0    0.16    0.05
  -9  -2   0    0.09    0.02
  -9  -2   0    0.07    0.04
   9   2   0    0.10    0.04
  -9  -2   0    0.15    0.04
   9   2   0    0.09    0.07
   9   2   0    0.06    0.06
  -2   9   0    0.13    0.04
   2  -9   0    0.13    0.07
  -9  -2   0    0.05    0.03
   2  -9   0    0.11    0.04
  -9  -2   0    0.08    0.04
   2  -9   0    0.17    0.07
   9   2   0    0.05    0.05
  -9  -2   0    0.08    0.04
   9   2   0    0.18    0.07
  -9  -2   0    0.15    0.05
  -9  -2   0    0.10    0.05
  -2   9   0    0.06    0.04
  -9  -2   0    0.09    0.06
   9   2   0    0.11    0.03
   9   2   0    0.06    0.07
   2  -9   0    0.07    0.07
   2  -9   0    0.14    0.06
  -2   9   0    0.02    0.05
   9   2   0    0.10    0.08
   2  -9   0    0.08    0.04
   1  -9   0    1.00    0.14
  -9  -1   0    0.67    0.06
  -9  -1   0    0.89    0.06
  -9  -1   0    0.77    0.06
   9   1   0    0.85    0.09
  -1   9   0    0.74    0.06
  -1   9   0    0.70    0.10
   9   1   0    0.84    0.07
   1  -9   0    0.90    0.12
  -9  -1   0    0.88    0.10
   9   1   0    0.85    0.13
   1  -9   0    0.95    0.14
  -9  -1   0    0.88    0.09
  -1   9   0    0.64    0.11
  -9  -1   0    0.71    0.04
  -9  -1   0    0.75    0.08
   1  -9   0    0.71    0.10
   1  -9   0    0.81    0.11
  -9  -1   0    0.98    0.13
   9   1   0    0.90    0.14
   9   1   0    0.88    0.12
   9   1   0    0.84    0.11
   1  -9   0    0.69    0.11
   9   1   0    0.68    0.09
  -9  -1   0    0.74    0.07
  -9  -1   0    0.77    0.09
  -9  -1   0    0.76    0.04
   1  -9   0    0.79    0.06
  -1   9   0    0.80    0.08
   9   1   0    0.67    0.06
  -1   9   0    0.93    0.13
   1  -9   0    0.86    0.08
  -9  -1   0    0.95    0.12
   9   0   0    3.77    0.21
   0   9   0    3.57    0.20
  -9   0   0    3.54    0.17
   0  -9   0    3.84    0.20
  -9   0   0    3.42    0.14
   9   0   0    3.61    0.20
  -9   0   0    3.68    0.15
   0  -9   0    3.64    0.18
   0   9   0    3.58    0.12
  -9   0   0    3.47    0.12
   9   0   0    4.20    0.24
   9   0   0    3.74    0.15
   0  -9   0    3.63    0.12
  -9   0   0    3.33    0.17
   9   0   0    3.60    0.15
   0   9   0    3.40    0.17
   0  -9   0    4.13    0.23
   0  -9   0    3.43    0.17
   9   0   0    3.77    0.19
  -9   0   0    3.50    0.16
  -9   0   0    3.61    0.11
   0  -9   0    3.54    0.22
  -9   0   0    3.48    0.19
   9   0   0    3.75    0.18
  -9   0   0    3.48    0.17
   0  -9   0    3.88    0.20
   0   9   0    3.46    0.20
   0  -9   0    3.43    0.19
   9   0   0    3.71    0.17
  -9   0   0    3.66    0.11
   0  -9   0    3.59    0.21
   0   9   0    3.46    0.18
   0   9   0    3.86    0.21
   0   9   0    3.75    0.18
   9   0   0    3.36    0.17
  -9   0   0    3.65    0.16
   9  -1   0   10.34    0.35
  -1  -9   0   10.00    0.34
   9  -1   0    8.98    0.28
   1   9   0    9.77    0.33
  -9   1   0    8.95    0.31
   9  -1   0   10.29    0.34
   9  -1   0    9.37    0.35
   9  -1   0    9.56    0.29
  -9   1   0    9.62    0.26
   9  -1   0    9.46    0.38
  -1  -9   0    9.26    0.31
   1   9   0    9.47    0.33
  -9   1   0    9.21    0.27
   9  -1   0    9.10    0.29
  -9   1   0    8.85    0.31
   1   9   0    9.94    0.23
   9  -1   0    8.80    0.31
  -9   1   0    9.82    0.35
   1   9   0    9.89    0.33
  -9   1   0    9.51    0.27
  -9   1   0    9.43    0.33
  -1  -9   0    9.48    0.34
   1   9   0    9.39    0.35
  -9   1   0    9.97    0.33
   1   9   0    9.40    0.36
  -9   1   0    9.23    0.28
  -1  -9   0    9.99    0.37
  -1  -9   0   10.06    0.32
  -1  -9   0    9.90    0.39
   1   9   0    9.29    0.35
  -1  -9   0   10.31    0.34
   2   9   0    1.86    0.13
  -2  -9   0    2.27    0.15
  -9   2   0    1.97    0.12
  -9   2   0    2.07    0.11
  -9   2   0    2.35    0.16
   2   9   0    1.77    0.15
  -9   2   0    2.26    0.09
   9  -2   0    1.91    0.11
   9  -2   0    2.15    0.15
  -9   2   0    2.01    0.16
   2   9   0    2.09    0.16
  -9   2   0    1.87    0.14
  -9   2   0    2.08    0.14
   2   9   0    2.35    0.14
  -2  -9   0    1.95    0.17
   2   9   0    1.96    0.15
   9  -2   0    2.29    0.16
   9  -2   0    2.17    0.08
   9  -2   0    1.91    0.17
   9  -2   0    2.10    0.08
  -2  -9   0    2.16    0.18
  -2  -9   0    2.01    0.14
   9  -2   0    2.02    0.12
   2   9   0    1.94    0.13
   9  -2   0    1.99    0.13
  -9   2   0    2.17    0.14
  -2  -9   0    2.02    0.14
  -9   2   0    2.00    0.11
   9  -2   0    1.88    0.13
  -2  -9   0    2.13    0.14
  -2  -9   0    2.09    0.13
   9  -2   0    2.09    0.08
   2   9   0    2.24    0.15
  -9   3   0    0.23    0.05
  -3  -9   0    0.20    0.06
   9  -3   0    0.12    0.03
  -9   3   0    0.14    0.05
   9  -3   0    0.07    0.08
  -9   3   0    0.16    0.06
   9  -3   0    0.13    0.06
  -3  -9   0    0.17    0.05
   9  -3   0    0.16    0.03
   9  -3   0    0.16    0.07
   3   9   0    0.10    0.06
   9  -3   0    0.05    0.04
  -3  -9   0    0.11    0.06
  -9   3   0    0.11    0.04
   9  -3   0    0.12    0.05
   9  -3   0    0.08    0.06
   3   9   0    0.16    0.06
  -9   3   0    0.19    0.05
  -9   3   0    0.14    0.07
   3   9   0    0.14    0.07
  -9   3   0    0.11    0.05
   3   9   0    0.12    0.05
   9  -3   0    0.11    0.03
  -3  -9   0    0.14    0.08
   3   9   0    0.14    0.05
   9  -3   0    0.11    0.03
  -3  -9   0    0.03    0.07
   3   9   0    0.02    0.06
   9  -3   0    0.13    0.05
   3   9   0    0.13    0.05
  -9   3   0    0.16    0.07
   9  -3   0    0.11    0.03
   3   9   0    0.06    0.06
  -3  -9   0    0.12    0.05
  -9   3   0    0.10    0.04
  -4  -9   0    9.11    0.29
  -4  -9   0    9.35    0.36
   9  -4   0    8.62    0.26
  -4  -9   0    8.90    0.30
  -9   4   0    9.25    0.38
   4   9   0    8.78    0.34
  -4  -9   0    9.52    0.32
   4   9   0    8.89    0.33
  -4  -9   0    8.77    0.37
  -9   4   0    9.15    0.30
   4   9   0    9.22    0.36
   9  -4   0    9.17    0.28
   4   9   0    8.93    0.34
   4   9   0    9.09    0.35
  -4  -9   0    8.76    0.31
   9  -4   0    9.18    0.27
   9  -4   0    9.43    0.33
  -9   4   0    8.79    0.32
   9  -4   0    9.04    0.27
   9  -4   0    9.05    0.33
   9  -4   0    9.41    0.31
  -9   4   0    9.52    0.37
   9  -4   0    8.91    0.39
   4   9   0    9.42    0.33
  -9   4   0    8.80    0.29
   9  -4   0    9.87    0.36
   9  -4   0    9.42    0.27
  -9   4   0    9.37    0.28
  -9   4   0    9.39    0.32
   4   9   0    9.19    0.29
   9  -4   0    8.83    0.34
  -5  -9   0    8.93    0.36
   5   9   0    9.07    0.34
   9  -5   0    8.97    0.34
   9  -5   0    8.64    0.30
   5   9   0    8.28    0.35
   9  -5   0    8.25    0.32
  -5  -9   0    9.03    0.27
   9  -5   0    8.59    0.46
   9  -5   0    8.16    0.25
  -5  -9   0    8.88    0.31
  -9   5   0    8.94    0.29
   9  -5   0    8.22    0.29
   5   9   0    8.63    0.27
  -9   5   0    8.15    0.32
   5   9   0    8.39    0.35
  -9   5   0    8.68    0.30
   5   9   0    8.71    0.34
  -5  -9   0    8.71    0.30
   9  -5   0    9.01    0.36
   5   9   0    8.44    0.28
   5   9   0    9.11    0.32
   5   9   0    9.30    0.29
   9  -5   0    8.68    0.28
  -5  -9   0    9.23    0.38
   9  -5   0    8.77    0.28
   9  -5   0    8.94    0.33
  -9   5   0    9.06    0.37
   9  -5   0    8.41    0.28
  -9   6   0    2.88    0.16
   9  -6   0    2.91    0.21
  -9   6   0    2.54    0.23
   9  -6   0    2.80    0.18
   9  -6   0    2.87    0.17
   6   9   0    2.68    0.17
   6   9   0    2.73    0.19
   9  -6   0    2.82    0.16
   6   9   0    2.97    0.21
  -6  -9   0    2.90    0.13
  -9   6   0    2.94    0.17
  -6  -9   0    3.02    0.16
   6   9   0    2.73    0.14
   6   9   0    3.03    0.10
  -6  -9   0    3.12    0.16
  -6  -9   0    2.92    0.21
   9  -6   0    2.70    0.15
   6   9   0    2.92    0.13
   6   9   0    2.66    0.18
  -9   6   0    2.92    0.18
   9  -6   0    2.92    0.15
  -6  -9   0    2.67    0.19
   6   9   0    3.04    0.20
   9  -6   0    2.98    0.13
   9  -6   0    2.81    0.21
  -9   6   0    2.89    0.19
   9  -7   0    0.49    0.09
   7   9   0    0.47    0.11
   9  -7   0    0.49    0.10
  -7  -9   0    0.55    0.12
   9  -7   0    0.46    0.11
   7   9   0    0.35    0.09
   9  -7   0    0.43    0.08
   7   9   0    0.32    0.10
   9  -7   0    0.50    0.09
   7   9   0    0.53    0.09
   9  -7   0    0.43    0.10
  -7  -9   0    0.47    0.08
   7   9   0    0.50    0.05
   7   9   0    0.46    0.06
  -9   7   0    0.51    0.10
   9  -7   0    0.54    0.08
   9  -7   0    0.37    0.06
  -9   7   0    0.51    0.09
  -7  -9   0    0.55    0.11
  -7  -9   0    0.38    0.07
  -7  -9   0    0.45    0.06
   7   9   0    0.46    0.06
  -9   7   0    0.41    0.11
  -9   7   0    0.45    0.09
   9  -8   0    2.17    0.16
   9  -8   0    2.14    0.16
   8   9   0    2.37    0.15
   9  -8   0    2.15    0.17
   9  -8   0    2.27    0.20
  -9   8   0    2.43    0.21
  -8  -9   0    2.05    0.16
   8   9   0    2.17    0.18
  -9   8   0    2.01    0.15
   8   9   0    2.13    0.10
  -8  -9   0    2.40    0.14
  -8  -9   0    2.39    0.14
   8   9   0    2.18    0.17
   9  -8   0    2.67    0.16
   8   9   0    2.08    0.11
  -8  -9   0    2.54    0.22
   9  -8   0    2.36    0.17
   8   9   0    2.30    0.20
   8   9   0    2.35    0.19
  -9   8   0    2.42    0.18
  -8  -9   0    2.22    0.10
   8   9   0    2.19    0.09
   9  -8   0    2.26    0.12
   9  -9   0    0.09    0.06
  -9  -9   0    0.09    0.05
   9   9   0    0.02    0.06
   9   9   0    0.14    0.04
   9  -9   0    0.20    0.07
  -9   9   0    0.16    0.07
   9  -9   0    0.13    0.07
   9   9   0    0.13    0.06
  -9  -9   0    0.16    0.05
  -9  -9   0    0.04    0.02
  -9   9   0    0.11    0.05
   9   9   0    0.01    0.05
  -9  -9   0    0.06    0.06
   9  -9   0    0.26    0.09
   9   9   0    0.04    0.03
  -9   9   0    0.03    0.05
   9  -9   0    0.01    0.05
  -9  -9   0    0.03    0.05
   9   9   0    0.09    0.02
  -9  -9   0    0.04    0.06
   9   9   0    0.12    0.08
   9  -9   0    0.18    0.07
   9  -9   0    0.08    0.06
 -10  -9   0    0.10    0.06
 -10  -9   0    0.17    0.06
  10   9   0    0.14    0.08
  10   9   0    0.10    0.08
  -9  10   0    0.19    0.08
   9 -10   0    0.09    0.06
 -10  -9   0    0.01    0.06
   9 -10   0    0.06    0.06
 -10  -9   0    0.09    0.05
 -10  -9   0    0.10    0.04
  10   9   0    0.06    0.10
   9 -10   0    0.07    0.07
   9 -10   0    0.06    0.06
 -10  -9   0    0.23    0.06
   9 -10   0    0.14    0.09
  10   9   0    0.13    0.05
  10   9   0    0.02    0.08
  -9  10   0    0.24    0.09
   9 -10   0    0.26    0.09
  -9  10   0    0.15    0.07
  10   8   0   52.07    1.20
  10   8   0   52.48    1.30
 -10  -8   0   51.36    1.21
  10   8   0   52.20    1.38
   8 -10   0   51.62    1.32
 -10  -8   0   51.81    1.26
  10   8   0   49.58    1.27
  -8  10   0   53.05    1.35
   8 -10   0   53.19    1.31
   8 -10   0   51.98    1.28
   8 -10   0   50.64    1.36
  -8  10   0   52.44    1.38
  -8  10   0   51.38    1.29
   8 -10   0   51.93    1.30
 -10  -8   0   53.73    1.26
   8 -10   0   51.16    1.28
 -10  -8   0   50.50    1.20
  10   8   0   50.98    1.42
 -10  -8   0   52.89    1.31
 -10  -8   0   51.77    1.19
  10   8   0   51.83    1.36
  10   7   0    4.27    0.27
   7 -10   0    3.79    0.20
   7 -10   0    3.69    0.24
   7 -10   0    4.38    0.24
 -10  -7   0    3.99    0.19
  10   7   0    3.99    0.24
  10   7   0    4.25    0.25
  10   7   0    3.89    0.12
  -7  10   0    3.67    0.16
   7 -10   0    4.01    0.24
  10   7   0    4.00    0.18
 -10  -7   0    3.71    0.19
 -10  -7   0    3.84    0.18
 -10  -7   0    3.75    0.22
  -7  10   0    3.77    0.24
   7 -10   0    4.21    0.22
 -10  -7   0    3.97    0.16
  10   7   0    3.90    0.20
   7 -10   0    3.57    0.22
  10   7   0    3.78    0.22
  -7  10   0    3.92    0.22
  10   7   0    3.85    0.25
  -7  10   0    4.03    0.26
   7 -10   0    3.96    0.27
  -6  10   0    0.08    0.04
   6 -10   0    0.06    0.06
 -10  -6   0    0.02    0.03
  10   6   0    0.05    0.05
  -6  10   0    0.04    0.06
  10   6   0    0.10    0.07
   6 -10   0    0.08    0.07
 -10  -6   0    0.05    0.04
 -10  -6   0    0.09    0.05
  -6  10   0    0.03    0.08
  10   6   0   -0.04    0.05
 -10  -6   0    0.08    0.04
   6 -10   0   -0.08    0.05
 -10  -6   0    0.10    0.05
   6 -10   0   -0.06    0.05
  -6  10   0   -0.02    0.05
   6 -10   0    0.14    0.07
 -10  -6   0    0.03    0.05
  10   6   0    0.04    0.02
 -10  -6   0    0.09    0.05
   6 -10   0    0.04    0.06
 -10  -6   0    0.00    0.03
  10   6   0    0.11    0.07
   6 -10   0    0.10    0.06
  10   6   0    0.01    0.07
  10   6   0    0.04    0.07
   5 -10   0    3.08    0.20
  10   5   0    2.90    0.16
   5 -10   0    3.28    0.22
 -10  -5   0    2.89    0.17
 -10  -5   0    2.96    0.14
   5 -10   0    2.90    0.20
 -10  -5   0    2.49    0.17
  -5  10   0    3.02    0.14
   5 -10   0    2.77    0.19
  -5  10   0    3.17    0.22
  -5  10   0    3.11    0.25
  10   5   0    2.86    0.20
   5 -10   0    3.17    0.21
   5 -10   0    3.09    0.17
 -10  -5   0    2.52    0.15
 -10  -5   0    2.84    0.15
  10   5   0    2.76    0.21
 -10  -5   0    2.61    0.18
  10   5   0    2.87    0.12
 -10  -5   0    2.86    0.14
  -5  10   0    2.96    0.19
 -10  -5   0    2.88    0.15
  10   5   0    2.69    0.14
   5 -10   0    3.53    0.20
  10   5   0    3.26    0.20
  10   5   0    2.98    0.19
   4 -10   0   13.82    0.41
 -10  -4   0   14.00    0.37
  -4  10   0   12.84    0.40
  -4  10   0   14.15    0.39
 -10  -4   0   14.13    0.41
  10   4   0   14.06    0.43
 -10  -4   0   14.23    0.39
  10   4   0   13.28    0.36
   4 -10   0   14.11    0.47
 -10  -4   0   13.64    0.42
 -10  -4   0   13.54    0.31
   4 -10   0   13.34    0.49
   4 -10   0   13.36    0.48
 -10  -4   0   13.92    0.32
  10   4   0   14.29    0.50
 -10  -4   0   13.92    0.37
  -4  10   0   14.11    0.51
  10   4   0   13.68    0.68
  -4  10   0   13.88    0.47
   4 -10   0   14.23    0.47
  10   4   0   13.96    0.46
  10   4   0   13.84    0.46
 -10  -4   0   13.89    0.43
  10   4   0   14.15    0.47
  10   3   0    1.25    0.13
  10   3   0    1.35    0.17
  10   3   0    1.40    0.12
 -10  -3   0    1.57    0.10
   3 -10   0    1.56    0.15
 -10  -3   0    1.45    0.13
 -10  -3   0    1.53    0.12
  10   3   0    1.34    0.07
  10   3   0    1.65    0.14
  -3  10   0    1.46    0.10
  -3  10   0    1.59    0.16
   3 -10   0    1.40    0.10
  -3  10   0    1.29    0.13
 -10  -3   0    1.51    0.08
  10   3   0    1.39    0.13
 -10  -3   0    1.42    0.07
  -3  10   0    1.45    0.11
   3 -10   0    1.48    0.17
  10   3   0    1.46    0.17
 -10  -3   0    1.56    0.08
   3 -10   0    1.51    0.15
 -10  -3   0    1.40    0.10
  10   3   0    1.28    0.09
 -10  -3   0    1.36    0.11
   3 -10   0    1.47    0.16
 -10  -3   0    1.38    0.10
 -10  -3   0    1.56    0.08
   2 -10   0  104.78    2.39
   2 -10   0  101.40    2.44
  10   2   0  106.76    2.37
 -10  -2   0  105.33    2.36
 -10  -2   0  106.79    2.36
  -2  10   0  103.33    2.29
  10   2   0  109.38    2.38
  10   2   0  101.76    2.43
 -10  -2   0  103.08    2.28
 -10  -2   0  109.13    2.36
  -2  10   0  108.00    2.33
   2 -10   0  110.39    2.30
  -2  10   0  107.49    2.44
  -2  10   0  106.51    2.42
   2 -10   0  106.70    2.42
  10   2   0  107.33    2.30
   2 -10   0  106.23    2.45
 -10  -2   0  103.15    2.26
  10   2   0  104.54    2.39
  10   2   0  108.83    2.27
  10   2   0  105.13    2.32
   2 -10   0  106.21    2.33
   2 -10   0  106.44    2.41
 -10  -2   0  107.06    2.29
  10   2   0  108.71    2.46
 -10  -2   0  105.20    2.32
 -10  -2   0  108.88    2.29
 -10  -2   0  105.59    2.35
  10   1   0    2.91    0.21
  10   1   0    2.47    0.13
 -10  -1   0    2.72    0.15
 -10  -1   0    2.54    0.09
  10   1   0    2.51    0.12
 -10  -1   0    2.76    0.14
   1 -10   0    2.71    0.20
  10   1   0    2.60    0.17
 -10  -1   0    3.01    0.17
  -1  10   0    2.88    0.16
  10   1   0    2.85    0.19
 -10  -1   0    2.62    0.15
 -10  -1   0    2.93    0.18
   1 -10   0    2.86    0.18
   1 -10   0    2.58    0.14
   1 -10   0    2.82    0.18
   1 -10   0    2.66    0.12
  -1  10   0    2.91    0.19
 -10  -1   0    2.78    0.16
  -1  10   0    3.03    0.19
  10   1   0    2.58    0.15
 -10  -1   0    2.60    0.09
  -1  10   0    2.58    0.12
 -10  -1   0    2.98    0.11
  10   1   0    2.70    0.19
  10   1   0    2.55    0.16
 -10  -1   0    2.59    0.12
 -10  -1   0    2.69    0.12
   1 -10   0    2.64    0.19
   1 -10   0    2.66    0.18
  10   0   0  265.76    5.76
  10   0   0  278.75    5.67
   0  10   0  270.19    5.79
 -10   0   0  262.76    5.73
 -10   0   0  261.90    5.67
   0 -10   0  271.81    5.83
   0 -10   0  264.63    5.72
  10   0   0  271.08    5.68
  10   0   0  261.13    5.72
 -10   0   0  269.89    5.70
   0 -10   0  278.44    5.77
  10   0   0  273.52    5.80
 -10   0   0  262.74    5.70
  10   0   0  263.45    5.79
  10   0   0  269.62    5.84
   0 -10   0  269.00    5.84
   0 -10   0  272.06    5.63
   0  10   0  268.52    5.80
 -10   0   0  273.25    5.61
 -10   0   0  268.61    5.72
   0  10   0  271.74    5.73
 -10   0   0  270.71    5.66
  10   0   0  276.38    5.71
 -10   0   0  260.23    5.62
   0 -10   0  268.33    5.75
   0 -10   0  271.52    5.77
 -10   0   0  265.40    5.76
 -10   0   0  272.36    5.73
  10   0   0  281.86    5.78
   0  10   0  267.86    5.79
   0  10   0  263.45    5.63
   1  10   0   10.97    0.42
 -10   1   0   11.32    0.36
  -1 -10   0   10.82    0.42
 -10   1   0   10.70    0.29
 -10   1   0   10.82    0.33
  10  -1   0   11.05    0.33
  10  -1   0   11.07    0.43
 -10   1   0   10.94    0.36
   1  10   0   11.08    0.27
   1  10   0   10.92    0.37
 -10   1   0   11.01    0.40
  -1 -10   0   11.31    0.37
 -10   1   0   10.75    0.37
  10  -1   0   10.51    0.40
  10  -1   0   11.22    0.32
   1  10   0   12.19    0.42
 -10   1   0   11.69    0.39
  10  -1   0   10.88    0.33
  -1 -10   0   11.10    0.43
   1  10   0   11.40    0.41
  10  -1   0   10.89    0.37
  10  -1   0   11.32    0.39
 -10   1   0   11.14    0.31
   1  10   0   10.99    0.37
 -10   1   0   10.72    0.35
  -1 -10   0   11.65    0.38
 -10   1   0   10.45    0.37
 -10   1   0   10.63    0.33
   1  10   0   11.56    0.40
 -10   1   0   11.30    0.31
   2  10   0   67.92    1.64
 -10   2   0   71.56    1.58
 -10   2   0   72.53    1.66
  10  -2   0   71.69    1.74
 -10   2   0   68.75    1.61
  10  -2   0   72.97    1.64
  -2 -10   0   69.84    1.72
   2  10   0   73.29    1.68
  10  -2   0   71.36    1.62
  10  -2   0   70.62    1.66
   2  10   0   69.50    1.66
   2  10   0   70.89    1.72
 -10   2   0   73.40    1.59
  -2 -10   0   72.09    1.65
  10  -2   0   73.78    1.60
 -10   2   0   73.54    1.69
   2  10   0   68.51    1.63
 -10   2   0   69.94    1.52
  10  -2   0   72.94    1.69
  -2 -10   0   71.47    1.63
  -2 -10   0   70.91    1.75
  -2 -10   0   71.84    1.66
   2  10   0   72.09    1.69
 -10   2   0   74.97    1.64
 -10   2   0   68.52    1.69
  10  -2   0   71.76    1.59
 -10   2   0   69.92    1.57
   2  10   0   74.44    1.67
  10  -3   0    0.01    0.04
  -3 -10   0    0.07    0.07
 -10   3   0    0.08    0.07
   3  10   0    0.00    0.06
  10  -3   0    0.02    0.03
 -10   3   0    0.00    0.07
 -10   3   0    0.04    0.04
 -10   3   0    0.07    0.04
  10  -3   0   -0.02    0.04
  10  -3   0    0.01    0.05
  10  -3   0    0.06    0.02
   3  10   0    0.03    0.04
  10  -3   0   -0.06    0.05
 -10   3   0    0.04    0.03
  -3 -10   0    0.01    0.04
  10  -3   0    0.04    0.02
 -10   3   0    0.04    0.06
 -10   3   0    0.05    0.03
   3  10   0    0.03    0.05
  10  -3   0    0.04    0.03
  -3 -10   0    0.03    0.05
  -3 -10   0    0.00    0.05
 -10   3   0    0.03    0.04
   3  10   0    0.07    0.05
   3  10   0   -0.04    0.05
  -3 -10   0    0.01    0.05
   3  10   0    0.01    0.05
 -10   3   0    0.03    0.04
  10  -3   0    0.02    0.05
  10  -4   0   58.06    1.39
  -4 -10   0   59.79    1.58
 -10   4   0   58.11    1.32
  10  -4   0   58.11    1.40
  -4 -10   0   56.50    1.38
 -10   4   0   59.44    1.39
   4  10   0   59.44    1.44
  -4 -10   0   59.51    1.37
  10  -4   0   59.14    1.31
  10  -4   0   59.27    1.43
   4  10   0   58.85    1.44
   4  10   0   56.30    1.52
  10  -4   0   58.91    1.50
  10  -4   0   58.82    1.31
   4  10   0   56.52    1.37
  10  -4   0   61.64    1.36
   4  10   0   56.55    1.37
  10  -4   0   59.89    1.28
 -10   4   0   60.12    1.46
  10  -4   0   58.00    1.44
   4  10   0   60.29    1.52
  -4 -10   0   59.62    1.35
  -4 -10   0   58.83    1.46
  -4 -10   0   59.51    1.40
  10  -4   0   59.43    1.30
  10  -4   0   60.78    1.31
 -10   4   0   60.19    1.40
   4  10   0   60.71    1.42
  10  -4   0   56.74    1.31
 -10   4   0   59.13    1.35
   4  10   0   59.44    1.41
  10  -5   0    1.72    0.21
  -5 -10   0    1.79    0.12
   5  10   0    1.53    0.11
   5  10   0    1.61    0.15
 -10   5   0    1.82    0.17
  10  -5   0    1.67    0.15
  -5 -10   0    1.57    0.16
   5  10   0    1.78    0.16
   5  10   0    1.72    0.21
   5  10   0    1.86    0.16
  -5 -10   0    1.75    0.13
  -5 -10   0    1.65    0.16
   5  10   0    2.01    0.18
 -10   5   0    1.64    0.14
  10  -5   0    1.63    0.13
  10  -5   0    1.58    0.09
  10  -5   0    2.06    0.15
  10  -5   0    1.69    0.21
   5  10   0    1.60    0.14
  10  -5   0    1.71    0.11
 -10   5   0    1.63    0.13
  10  -5   0    1.64    0.10
  10  -5   0    1.58    0.11
  -5 -10   0    1.69    0.13
 -10   5   0    1.60    0.11
  10  -5   0    1.86    0.14
   5  10   0    1.71    0.16
  10  -5   0    1.49    0.11
  -6 -10   0   60.27    1.50
  -6 -10   0   58.71    1.33
 -10   6   0   59.40    1.49
  10  -6   0   57.67    1.36
  10  -6   0   58.68    1.38
   6  10   0   56.10    1.32
  10  -6   0   61.68    1.31
  -6 -10   0   59.39    1.39
   6  10   0   58.97    1.25
  -6 -10   0   56.83    1.38
  10  -6   0   57.27    1.47
 -10   6   0   60.50    1.44
   6  10   0   58.24    1.48
  10  -6   0   59.30    1.45
   6  10   0   59.25    1.44
   6  10   0   59.29    1.45
   6  10   0   59.38    1.48
  10  -6   0   59.08    1.44
  10  -6   0   60.39    1.35
   6  10   0   58.31    1.36
  10  -6   0   61.07    1.37
 -10   6   0   57.97    1.38
  -6 -10   0   60.92    1.47
 -10   6   0   56.80    1.37
   6  10   0   59.38    1.40
 -10   6   0   60.45    1.39
  -7 -10   0    0.68    0.07
   7  10   0    0.71    0.14
   7  10   0    0.46    0.10
  10  -7   0    0.62    0.07
  -7 -10   0    0.51    0.11
   7  10   0    0.46    0.10
   7  10   0    0.55    0.05
 -10   7   0    0.59    0.09
  -7 -10   0    0.60    0.09
 -10   7   0    0.64    0.11
  10  -7   0    0.51    0.10
  10  -7   0    0.51    0.09
  10  -7   0    0.54    0.09
  10  -7   0    0.49    0.12
 -10   7   0    0.58    0.09
   7  10   0    0.49    0.12
  -7 -10   0    0.59    0.09
  10  -7   0    0.61    0.09
 -10   7   0    0.59    0.13
  -7 -10   0    0.64    0.12
   7  10   0    0.69    0.08
   7  10   0    0.55    0.06
  10  -7   0    0.71    0.11
   7  10   0    0.64    0.11
  10  -7   0    0.72    0.12
 -10   7   0    0.62    0.10
   8  10   0   27.08    0.67
   8  10   0   27.39    0.81
  10  -8   0   28.18    0.79
 -10   8   0   27.75    0.80
 -10   8   0   27.51    0.75
  -8 -10   0   26.36    0.72
  10  -8   0   26.60    0.72
   8  10   0   26.31    0.64
   8  10   0   26.86    0.79
  10  -8   0   27.55    0.79
  10  -8   0   28.20    0.75
  10  -8   0   28.65    0.67
  10  -8   0   27.63    0.79
  -8 -10   0   27.63    0.65
   8  10   0   27.03    0.64
  10  -8   0   28.47    0.77
  -8 -10   0   28.54    0.73
 -10   8   0   26.97    0.84
  -8 -10   0   27.43    0.83
   8  10   0   27.47    0.83
  -8 -10   0   28.35    0.80
  10  -8   0   26.63    0.83
   8  10   0   29.16    0.75
   8  10   0   29.01    0.86
   9  10   0    0.25    0.08
   9  10   0    0.17    0.08
   9  10   0    0.12    0.08
  10  -9   0    0.15    0.06
  -9 -10   0    0.19    0.06
  10  -9   0    0.16    0.05
   9  10   0    0.19    0.10
  10  -9   0    0.18    0.06
  -9 -10   0    0.18    0.08
  -9 -10   0    0.22    0.04
  10  -9   0    0.19    0.07
   9  10   0    0.21    0.04
  10  -9   0    0.14    0.09
  10  -9   0    0.16    0.07
  -9 -10   0    0.17    0.06
 -10   9   0    0.17    0.10
   9  10   0    0.07    0.08
   9  10   0    0.23    0.04
  10  -9   0    0.21    0.08
 -10   9   0    0.16    0.08
 -10   9   0    0.11    0.07
   9  10   0    0.08    0.03
  10  -9   0    0.21    0.08
  -9 -10   0    0.15    0.08
  10 -10   0  100.00    2.33
 -10  10   0  102.66    2.48
 -10  10   0  102.59    2.41
  10  10   0   99.56    2.16
 -10 -10   0  104.69    2.42
  10  10   0  105.66    2.48
  10 -10   0  103.25    2.40
 -10 -10   0  102.00    2.16
 -10 -10   0  102.37    2.36
  10 -10   0  101.97    2.46
  10  10   0   98.51    2.15
  10 -10   0  104.37    2.37
  10 -10   0  103.60    2.37
  10  10   0  101.63    2.22
  10 -10   0  102.11    2.34
 -10 -10   0   97.57    2.27
  10  10   0  104.02    2.42
  10  10   0  102.71    2.49
 -10 -10   0  102.00    2.27
  10  10   0  101.27    2.43
  10 -11   0    2.13    0.21
 -10  11   0    2.55    0.22
  10 -11   0    2.70    0.21
 -10  11   0    1.86    0.24
 -11 -10   0    2.13    0.13
 -11 -10   0    2.19    0.14
 -11 -10   0    2.44    0.15
  11  10   0    2.49    0.24
  10 -11   0    2.15    0.18
  10 -11   0    2.07    0.17
 -10  11   0    2.28    0.18
  10 -11   0    2.40    0.19
  11  10   0    2.36    0.20
 -11 -10   0    2.47    0.20
 -11 -10   0    2.30    0.17
  11  10   0    2.14    0.21
  11  10   0    2.51    0.22
  10 -11   0    2.04    0.18
  11  10   0    2.42    0.14
  10 -11   0    2.13    0.18
  -9  11   0    1.36    0.14
   9 -11   0    1.19    0.15
   9 -11   0    1.27    0.17
  -9  11   0    0.93    0.17
 -11  -9   0    1.16    0.14
   9 -11   0    1.08    0.17
  11   9   0    1.09    0.19
   9 -11   0    0.92    0.16
 -11  -9   0    1.19    0.17
 -11  -9   0    1.25    0.11
   9 -11   0    1.14    0.15
   9 -11   0    1.00    0.15
  11   9   0    0.87    0.15
  -9  11   0    1.27    0.18
 -11  -9   0    1.17    0.12
  11   9   0    1.36    0.17
  11   9   0    1.25    0.10
   9 -11   0    1.02    0.15
  -9  11   0    1.10    0.09
 -11  -9   0    1.03    0.10
  11   9   0    1.13    0.17
 -11  -9   0    1.19    0.09
   8 -11   0    4.85    0.27
   8 -11   0    4.75    0.26
  11   8   0    4.85    0.29
  11   8   0    4.80    0.24
 -11  -8   0    4.69    0.23
  -8  11   0    4.86    0.26
  -8  11   0    4.99    0.29
   8 -11   0    5.00    0.26
  11   8   0    4.96    0.29
 -11  -8   0    4.95    0.26
 -11  -8   0    4.78    0.23
  -8  11   0    4.78    0.19
  11   8   0    4.64    0.30
   8 -11   0    4.95    0.27
   8 -11   0    4.45    0.27
  11   8   0    4.69    0.28
  11   8   0    4.47    0.20
 -11  -8   0    4.68    0.22
  -8  11   0    5.11    0.31
 -11  -8   0    4.89    0.19
   8 -11   0    4.55    0.29
  11   8   0    4.89    0.27
 -11  -8   0    4.84    0.21
   8 -11   0    4.95    0.24
 -11  -7   0    3.45    0.20
  11   7   0    3.77    0.24
 -11  -7   0    3.63    0.18
 -11  -7   0    3.41    0.18
  -7  11   0    3.31    0.16
  11   7   0    3.53    0.18
  11   7   0    3.55    0.11
   7 -11   0    3.64    0.23
  -7  11   0    3.10    0.24
   7 -11   0    3.17    0.21
   7 -11   0    3.53    0.21
 -11  -7   0    3.54    0.21
  11   7   0    3.49    0.19
 -11  -7   0    3.25    0.17
  11   7   0    2.99    0.24
   7 -11   0    3.57    0.25
  11   7   0    3.15    0.23
  -7  11   0    3.69    0.25
  11   7   0    3.40    0.23
   7 -11   0    3.32    0.23
 -11  -7   0    3.57    0.14
  -7  11   0    3.29    0.22
   7 -11   0    3.24    0.22
  11   7   0    3.38    0.21
  -6  11   0    1.04    0.09
 -11  -6   0    1.14    0.13
  -6  11   0    1.26    0.18
  11   6   0    0.95    0.16
 -11  -6   0    1.16    0.10
   6 -11   0    0.99    0.15
  11   6   0    1.12    0.16
 -11  -6   0    1.10    0.07
  -6  11   0    1.38    0.17
  11   6   0    0.98    0.14
  11   6   0    1.24    0.18
  -6  11   0    1.32    0.18
   6 -11   0    1.06    0.11
   6 -11   0    1.12    0.16
 -11  -6   0    0.96    0.09
  11   6   0    0.98    0.12
   6 -11   0    1.19    0.16
  11   6   0    1.12    0.07
   6 -11   0    1.20    0.16
 -11  -6   0    1.16    0.10
  11   6   0    1.14    0.14
   6 -11   0    1.05    0.16
 -11  -6   0    1.07    0.10
   6 -11   0    1.06    0.15
   5 -11   0    0.80    0.13
 -11  -5   0    0.83    0.08
 -11  -5   0    0.87    0.11
 -11  -5   0    0.87    0.08
 -11  -5   0    0.78    0.08
 -11  -5   0    0.71    0.07
  11   5   0    0.98    0.12
   5 -11   0    0.82    0.14
   5 -11   0    0.67    0.12
   5 -11   0    0.88    0.11
  11   5   0    0.86    0.07
  -5  11   0    0.78    0.14
  11   5   0    0.78    0.15
  -5  11   0    0.93    0.16
  11   5   0    0.70    0.12
  11   5   0    0.80    0.13
  -5  11   0    0.83    0.10
   5 -11   0    1.04    0.15
  -5  11   0    0.99    0.14
   5 -11   0    0.97    0.14
 -11  -5   0    0.90    0.11
 -11  -5   0    0.93    0.10
  11   4   0    0.29    0.07
 -11  -4   0    0.26    0.06
  11   4   0    0.32    0.09
 -11  -4   0    0.25    0.06
   4 -11   0    0.25    0.09
  11   4   0    0.24    0.09
  -4  11   0    0.25    0.06
   4 -11   0    0.21    0.09
 -11  -4   0    0.19    0.06
  11   4   0    0.23    0.10
  11   4   0    0.36    0.09
   4 -11   0    0.32    0.11
  11   4   0    0.30    0.05
 -11  -4   0    0.22    0.05
 -11  -4   0    0.26    0.03
 -11  -4   0    0.25    0.04
 -11  -4   0    0.28    0.05
  11   4   0    0.26    0.10
   4 -11   0    0.28    0.07
 -11  -4   0    0.23    0.08
  -4  11   0    0.13    0.09
  -4  11   0    0.24    0.08
  -4  11   0    0.31    0.06
 -11  -4   0    0.27    0.07
   4 -11   0    0.23    0.08
  -3  11   0    2.39    0.19
  11   3   0    2.26    0.23
  11   3   0    2.46    0.16
 -11  -3   0    2.62    0.09
 -11  -3   0    2.36    0.13
   3 -11   0    2.66    0.24
  11   3   0    2.30    0.10
  -3  11   0    2.58    0.19
  -3  11   0    2.34    0.13
 -11  -3   0    2.42    0.10
  11   3   0    2.59    0.13
   3 -11   0    2.51    0.18
   3 -11   0    2.39    0.13
   3 -11   0    2.63    0.18
  11   3   0    2.29    0.17
  11   3   0    2.44    0.18
  -3  11   0    2.42    0.14
 -11  -3   0    2.32    0.12
   3 -11   0    2.39    0.19
 -11  -3   0    2.28    0.15
   3 -11   0    2.42    0.19
 -11  -3   0    2.61    0.17
  11   3   0    2.45    0.17
  11   3   0    2.38    0.22
 -11  -3   0    2.51    0.10
 -11  -3   0    2.40    0.10
 -11  -3   0    2.59    0.15
 -11  -3   0    2.49    0.13
 -11  -3   0    2.30    0.08
  11   2   0    6.38    0.27
 -11  -2   0    6.16    0.17
  11   2   0    6.91    0.25
  -2  11   0    6.41    0.36
 -11  -2   0    6.66    0.20
 -11  -2   0    6.57    0.27
   2 -11   0    6.57    0.22
  -2  11   0    6.39    0.22
  11   2   0    7.02    0.39
  11   2   0    6.22    0.22
 -11  -2   0    6.60    0.17
   2 -11   0    6.66    0.31
  -2  11   0    6.71    0.25
 -11  -2   0    6.80    0.22
  11   2   0    6.84    0.33
  11   2   0    6.62    0.30
  11   2   0    6.82    0.28
 -11  -2   0    6.80    0.28
   2 -11   0    6.39    0.32
 -11  -2   0    6.61    0.22
   2 -11   0    6.58    0.33
 -11  -2   0    6.21    0.27
   2 -11   0    6.17    0.24
   2 -11   0    6.72    0.30
 -11  -2   0    6.10    0.22
 -11  -2   0    6.48    0.26
  -2  11   0    6.15    0.30
   2 -11   0    7.00    0.34
  11   2   0    6.42    0.20
  11   1   0    0.47    0.07
  11   1   0    0.61    0.09
   1 -11   0    0.32    0.10
 -11  -1   0    0.69    0.08
 -11  -1   0    0.53    0.04
 -11  -1   0    0.62    0.10
  11   1   0    0.54    0.10
   1 -11   0    0.43    0.11
  11   1   0    0.65    0.12
  11   1   0    0.57    0.07
 -11  -1   0    0.54    0.08
  -1  11   0    0.52    0.11
 -11  -1   0    0.56    0.09
 -11  -1   0    0.53    0.07
   1 -11   0    0.46    0.08
   1 -11   0    0.51    0.09
  -1  11   0    0.63    0.12
  11   1   0    0.57    0.11
 -11  -1   0    0.69    0.10
 -11  -1   0    0.65    0.09
 -11  -1   0    0.56    0.05
   1 -11   0    0.59    0.11
  11   1   0    0.49    0.09
   1 -11   0    0.50    0.06
   1 -11   0    0.41    0.10
  -1  11   0    0.41    0.08
  -1  11   0    0.54    0.07
 -11  -1   0    0.67    0.05
 -11  -1   0    0.66    0.07
  11   0   0    5.94    0.29
   0 -11   0    6.21    0.32
   0 -11   0    5.81    0.30
 -11   0   0    5.77    0.18
 -11   0   0    5.68    0.16
   0 -11   0    5.91    0.18
   0  11   0    6.22    0.26
  11   0   0    6.15    0.24
   0  11   0    6.08    0.29
 -11   0   0    5.96    0.25
  11   0   0    6.47    0.30
  11   0   0    5.80    0.21
 -11   0   0    5.66    0.24
   0 -11   0    5.97    0.28
   0  11   0    6.41    0.30
   0  11   0    5.81    0.29
 -11   0   0    5.83    0.25
   0 -11   0    6.52    0.27
 -11   0   0    6.07    0.27
  11   0   0    6.21    0.22
 -11   0   0    5.80    0.26
 -11   0   0    5.79    0.23
   0  11   0    5.98    0.18
 -11   0   0    5.84    0.19
  11   0   0    6.13    0.25
 -11   0   0    5.72    0.20
   1  11   0    3.94    0.24
   1  11   0    4.25    0.23
 -11   1   0    3.83    0.17
 -11   1   0    3.79    0.22
  11  -1   0    3.76    0.17
   1  11   0    3.81    0.22
  11  -1   0    3.94    0.18
  11  -1   0    3.53    0.19
  11  -1   0    4.30    0.23
  -1 -11   0    3.94    0.20
  -1 -11   0    3.81    0.21
  11  -1   0    3.35    0.22
   1  11   0    3.74    0.20
 -11   1   0    4.03    0.18
 -11   1   0    4.27    0.22
  11  -1   0    3.81    0.26
 -11   1   0    3.85    0.20
 -11   1   0    4.03    0.23
 -11   1   0    3.61    0.16
  11  -1   0    3.51    0.17
  -1 -11   0    4.06    0.26
  11  -1   0    4.12    0.21
 -11   1   0    3.92    0.19
  -1 -11   0    4.01    0.25
  -1 -11   0    3.99    0.22
 -11   1   0    3.78    0.16
   1  11   0    3.97    0.12
   2  11   0    1.37    0.12
 -11   2   0    1.26    0.09
  11  -2   0    1.37    0.12
   2  11   0    1.28    0.16
 -11   2   0    1.48    0.13
  11  -2   0    1.42    0.18
  -2 -11   0    1.48    0.13
 -11   2   0    1.66    0.15
  11  -2   0    1.37    0.14
  11  -2   0    1.41    0.10
   2  11   0    1.49    0.14
 -11   2   0    1.58    0.12
 -11   2   0    1.32    0.12
  11  -2   0    1.50    0.12
  -2 -11   0    1.71    0.20
  11  -2   0    1.26    0.10
 -11   2   0    1.37    0.16
   2  11   0    1.33    0.13
   2  11   0    1.65    0.16
 -11   2   0    1.53    0.09
  11  -2   0    1.69    0.14
  -2 -11   0    1.42    0.14
  -2 -11   0    1.47    0.19
  -2 -11   0    1.58    0.13
 -11   2   0    1.34    0.10
 -11   3   0    0.40    0.06
  11  -3   0    0.50    0.09
  -3 -11   0    0.56    0.12
   3  11   0    0.51    0.10
  11  -3   0    0.54    0.05
  11  -3   0    0.53    0.05
  11  -3   0    0.50    0.11
 -11   3   0    0.47    0.07
  11  -3   0    0.50    0.10
  -3 -11   0    0.70    0.11
   3  11   0    0.55    0.09
 -11   3   0    0.51    0.09
   3  11   0    0.37    0.10
  11  -3   0    0.42    0.07
  11  -3   0    0.47    0.05
   3  11   0    0.45    0.10
  -3 -11   0    0.35    0.08
  -3 -11   0    0.55    0.09
 -11   3   0    0.50    0.09
 -11   3   0    0.55    0.12
   3  11   0    0.55    0.11
  11  -3   0    0.51    0.09
  11  -3   0    0.66    0.15
 -11   3   0    0.47    0.07
  -3 -11   0    0.57    0.12
 -11   3   0    0.50    0.06
  11  -3   0    0.43    0.06
   3  11   0    0.34    0.09
   4  11   0    0.04    0.04
  -4 -11   0    0.08    0.08
  11  -4   0   -0.09    0.05
   4  11   0   -0.04    0.05
  11  -4   0    0.03    0.03
  11  -4   0    0.03    0.03
   4  11   0   -0.01    0.06
  -4 -11   0    0.05    0.07
   4  11   0    0.02    0.05
  11  -4   0   -0.02    0.05
  11  -4   0    0.05    0.02
   4  11   0   -0.04    0.05
  11  -4   0    0.06    0.03
   4  11   0    0.04    0.04
  11  -4   0    0.07    0.05
   4  11   0    0.05    0.06
  -4 -11   0    0.03    0.05
  -4 -11   0   -0.02    0.05
 -11   4   0    0.01    0.04
 -11   4   0    0.06    0.03
  11  -4   0    0.02    0.03
  11  -4   0    0.03    0.05
 -11   4   0    0.06    0.07
  11  -4   0    0.01    0.08
  11  -4   0    0.06    0.03
  -4 -11   0    0.03    0.05
   4  11   0    0.07    0.05
 -11   4   0    0.01    0.05
  11  -4   0    0.05    0.05
 -11   4   0    0.05    0.05
  -5 -11   0    1.82    0.17
  11  -5   0    1.87    0.19
   5  11   0    1.62    0.13
 -11   5   0    1.64    0.14
   5  11   0    2.10    0.13
   5  11   0    2.00    0.13
  11  -5   0    1.81    0.14
   5  11   0    1.78    0.16
  11  -5   0    2.29    0.19
  11  -5   0    1.94    0.10
  -5 -11   0    1.84    0.14
  11  -5   0    1.92    0.11
 -11   5   0    1.92    0.12
  11  -5   0    1.82    0.11
  -5 -11   0    2.29    0.20
  11  -5   0    1.85    0.10
  11  -5   0    1.90    0.17
  11  -5   0    1.75    0.11
   5  11   0    1.70    0.16
   5  11   0    2.08    0.16
  11  -5   0    2.10    0.15
  -5 -11   0    2.17    0.13
  11  -5   0    1.69    0.09
 -11   5   0    1.95    0.14
  11  -5   0    1.88    0.11
   5  11   0    2.43    0.20
 -11   5   0    2.19    0.19
   5  11   0    1.98    0.17
   6  11   0    3.59    0.18
  11  -6   0    3.31    0.16
  11  -6   0    3.94    0.27
  11  -6   0    3.28    0.14
  -6 -11   0    3.19    0.16
  -6 -11   0    3.69    0.23
  11  -6   0    3.33    0.17
 -11   6   0    3.28    0.17
   6  11   0    3.19    0.19
  -6 -11   0    3.42    0.19
  -6 -11   0    3.33    0.23
   6  11   0    3.32    0.21
 -11   6   0    3.55    0.19
   6  11   0    3.26    0.15
   6  11   0    3.11    0.23
  11  -6   0    3.15    0.15
 -11   6   0    3.09    0.23
  11  -6   0    3.22    0.21
  11  -6   0    3.20    0.21
  11  -6   0    3.09    0.16
   6  11   0    3.21    0.22
   6  11   0    3.31    0.22
 -11   6   0    2.87    0.19
  -6 -11   0    3.28    0.19
  11  -6   0    3.77    0.24
  11  -6   0    3.28    0.20
 -11   6   0    3.29    0.18
  11  -6   0    2.93    0.15
  -7 -11   0    4.71    0.29
   7  11   0    4.60    0.18
 -11   7   0    4.56    0.22
  11  -7   0    4.70    0.26
   7  11   0    4.66    0.28
 -11   7   0    4.79    0.22
   7  11   0    4.34    0.26
  11  -7   0    4.87    0.21
 -11   7   0    4.35    0.22
  11  -7   0    4.61    0.23
   7  11   0    4.95    0.29
  11  -7   0    4.25    0.24
   7  11   0    4.67    0.20
  -7 -11   0    5.14    0.24
   7  11   0    4.53    0.23
  -7 -11   0    4.81    0.27
 -11   7   0    4.76    0.26
  11  -7   0    4.18    0.17
  11  -7   0    4.50    0.23
  11  -7   0    4.73    0.20
  11  -7   0    4.91    0.29
  -7 -11   0    4.03    0.21
  11  -7   0    4.25    0.20
  -7 -11   0    4.75    0.19
  11  -7   0    4.57    0.21
   7  11   0    4.58    0.30
 -11   7   0    4.52    0.28
 -11   8   0    0.89    0.12
  -8 -11   0    0.73    0.14
  11  -8   0    0.72    0.15
  11  -8   0    0.70    0.07
  11  -8   0    0.77    0.11
   8  11   0    0.75    0.05
   8  11   0    0.82    0.16
  11  -8   0    0.76    0.13
  11  -8   0    0.61    0.10
   8  11   0    0.55    0.13
   8  11   0    0.80    0.07
  -8 -11   0    0.89    0.14
 -11   8   0    0.87    0.15
   8  11   0    0.73    0.14
  -8 -11   0    0.80    0.10
  -8 -11   0    0.70    0.11
   8  11   0    0.86    0.13
 -11   8   0    0.69    0.10
  11  -8   0    0.86    0.14
  -8 -11   0    0.74    0.07
  11  -8   0    0.78    0.12
   8  11   0    0.79    0.12
   8  11   0    0.67    0.08
  11  -9   0    1.06    0.13
  -9 -11   0    1.01    0.17
   9  11   0    1.00    0.16
 -11   9   0    1.04    0.14
  11  -9   0    1.00    0.13
  11  -9   0    0.90    0.13
  11  -9   0    0.85    0.08
  11  -9   0    1.08    0.16
   9  11   0    0.94    0.07
  11  -9   0    1.02    0.15
  -9 -11   0    0.97    0.07
   9  11   0    1.12    0.19
  -9 -11   0    1.06    0.15
  11  -9   0    0.81    0.13
 -11   9   0    1.01    0.17
   9  11   0    0.89    0.07
   9  11   0    1.13    0.17
  -9 -11   0    1.04    0.13
  -9 -11   0    1.12    0.11
 -11   9   0    1.09    0.16
   9  11   0    0.99    0.15
   9  11   0    1.28    0.13
   9  11   0    0.92    0.08
  11  -9   0    0.73    0.15
 -10 -11   0    0.42    0.11
 -10 -11   0    0.38    0.05
  10  11   0    0.38    0.04
  11 -10   0    0.36    0.09
  10  11   0    0.22    0.11
  10  11   0    0.34    0.04
 -11  10   0    0.46    0.12
  11 -10   0    0.26    0.08
  10  11   0    0.37    0.12
 -10 -11   0    0.34    0.08
  10  11   0    0.36    0.06
  11 -10   0    0.40    0.12
 -10 -11   0    0.32    0.08
 -11  10   0    0.32    0.09
  11 -10   0    0.27    0.09
  10  11   0    0.39    0.12
  11 -10   0    0.37    0.06
  10  11   0    0.42    0.12
 -11  10   0    0.42    0.13
 -10 -11   0    0.48    0.13
  11 -10   0    0.47    0.10
  11 -10   0    0.28    0.10
  11 -11   0    0.22    0.08
  11 -11   0    0.24    0.09
  11  11   0    0.35    0.11
 -11  11   0    0.27    0.11
 -11  11   0    0.21    0.09
 -11 -11   0    0.14    0.03
  11 -11   0    0.22    0.05
  11  11   0    0.03    0.08
 -11 -11   0    0.21    0.08
  11 -11   0    0.32    0.10
  11  11   0    0.11    0.09
  11 -11   0    0.24    0.08
  11 -11   0    0.16    0.07
  11 -11   0    0.10    0.07
  11 -11   0    0.21    0.09
 -11 -11   0    0.12    0.06
 -11 -11   0    0.14    0.06
  11  11   0    0.21    0.05
 -11 -11   0    0.24    0.07
 -11  11   0    0.15    0.07
  11  11   0    0.22    0.08
  11 -12   0    0.12    0.07
 -11  12   0   -0.13    0.07
 -11  12   0    0.05    0.07
 -11  12   0    0.11    0.09
  11 -12   0    0.01    0.09
 -12 -11   0    0.03    0.05
  12  11   0   -0.08    0.06
  11 -12   0    0.18    0.09
 -12 -11   0    0.07    0.05
 -12 -11   0    0.05    0.07
  11 -12   0    0.13    0.08
  12  11   0    0.08    0.08
  11 -12   0    0.16    0.08
  12  11   0    0.06    0.07
  12  11   0    0.13    0.05
  11 -12   0    0.07    0.07
  12  11   0    0.00    0.09
 -12 -11   0    0.10    0.08
  11 -12   0    0.02    0.07
  12  10   0   75.14    1.70
  12  10   0   75.92    1.90
  10 -12   0   75.71    1.82
  12  10   0   73.11    1.89
  10 -12   0   76.15    1.85
  12  10   0   77.03    1.96
 -10  12   0   76.81    1.83
  12  10   0   74.63    1.84
  10 -12   0   73.77    1.87
  10 -12   0   74.61    1.93
  10 -12   0   74.81    1.81
 -12 -10   0   75.23    1.79
 -10  12   0   72.49    1.93
 -10  12   0   75.57    1.69
  10 -12   0   76.00    1.84
 -12 -10   0   75.89    1.85
 -12 -10   0   73.46    1.72
 -10  12   0   75.75    1.89
  10 -12   0   73.77    1.82
 -12 -10   0   74.68    1.71
  -9  12   0    0.17    0.09
   9 -12   0    0.16    0.08
   9 -12   0    0.21    0.08
   9 -12   0    0.26    0.11
  12   9   0    0.05    0.08
   9 -12   0    0.22    0.09
 -12  -9   0    0.14    0.06
   9 -12   0    0.12    0.08
  -9  12   0    0.14    0.08
  12   9   0    0.04    0.05
  12   9   0    0.06    0.08
  -9  12   0    0.14    0.05
   9 -12   0    0.29    0.10
 -12  -9   0    0.14    0.06
  -9  12   0    0.22    0.10
   9 -12   0    0.18    0.08
 -12  -9   0    0.11    0.05
 -12  -9   0    0.22    0.08
 -12  -9   0    0.26    0.09
  12   9   0   -0.01    0.08
   8 -12   0   30.05    0.86
  -8  12   0   30.94    0.95
  12   8   0   31.23    0.87
   8 -12   0   28.70    0.88
 -12  -8   0   30.21    0.80
 -12  -8   0   29.39    0.77
   8 -12   0   29.90    0.83
 -12  -8   0   30.75    0.85
  12   8   0   30.99    0.96
  12   8   0   31.72    0.92
 -12  -8   0   29.40    0.73
  -8  12   0   30.74    0.75
 -12  -8   0   30.51    0.80
  12   8   0   30.56    0.92
  -8  12   0   31.22    0.92
  12   8   0   29.68    0.78
   8 -12   0   30.06    0.87
   8 -12   0   30.79    0.90
   8 -12   0   29.60    0.88
  12   8   0   29.28    0.81
   8 -12   0   29.57    0.93
  -8  12   0   28.95    0.86
  12   8   0   29.11    0.91
  -7  12   0    0.03    0.06
   7 -12   0    0.14    0.08
  12   7   0    0.17    0.08
 -12  -7   0    0.07    0.05
   7 -12   0   -0.02    0.06
  -7  12   0    0.07    0.04
   7 -12   0    0.00    0.07
 -12  -7   0    0.03    0.04
  12   7   0    0.01    0.06
 -12  -7   0    0.06    0.04
   7 -12   0    0.10    0.06
   7 -12   0    0.09    0.08
 -12  -7   0    0.07    0.04
  12   7   0    0.13    0.08
  12   7   0    0.06    0.02
 -12  -7   0    0.04    0.03
  12   7   0    0.07    0.06
   7 -12   0    0.13    0.08
   7 -12   0    0.17    0.08
  -7  12   0    0.02    0.07
 -12  -7   0    0.02    0.04
  12   7   0    0.02    0.07
  -7  12   0    0.16    0.08
  12   6   0   36.65    0.95
  -6  12   0   36.66    1.07
 -12  -6   0   38.01    0.92
 -12  -6   0   36.90    0.90
 -12  -6   0   36.56    0.85
 -12  -6   0   37.79    0.95
  -6  12   0   37.05    1.07
 -12  -6   0   37.67    0.96
  12   6   0   35.82    0.84
  12   6   0   38.21    1.04
  12   6   0   37.61    1.07
   6 -12   0   36.69    1.04
  12   6   0   36.81    1.00
   6 -12   0   39.02    1.06
   6 -12   0   37.43    1.07
  -6  12   0   37.33    0.90
  -6  12   0   39.10    1.03
   6 -12   0   37.42    0.95
 -12  -6   0   37.06    0.93
   6 -12   0   35.58    1.02
  12   6   0   36.80    1.02
   6 -12   0   38.28    1.02
  12   6   0   38.31    1.09
   6 -12   0   38.85    1.04
 -12  -5   0    2.56    0.16
  12   5   0    3.07    0.23
 -12  -5   0    2.75    0.19
 -12  -5   0    2.46    0.16
   5 -12   0    2.65    0.20
  12   5   0    2.51    0.19
  -5  12   0    2.76    0.20
  12   5   0    2.61    0.21
   5 -12   0    2.74    0.20
  12   5   0    2.66    0.20
  -5  12   0    2.52    0.14
   5 -12   0    2.63    0.21
   5 -12   0    2.77    0.20
 -12  -5   0    2.88    0.13
   5 -12   0    2.68    0.16
 -12  -5   0    2.55    0.13
 -12  -5   0    2.91    0.15
  -5  12   0    2.37    0.21
 -12  -5   0    2.45    0.14
  12   5   0    2.93    0.18
   5 -12   0    2.98    0.23
  12   5   0    2.50    0.20
  12   5   0    2.55    0.12
  -5  12   0    2.83    0.22
   5 -12   0    2.53    0.20
 -12  -4   0   64.96    1.41
  12   4   0   64.87    1.60
  12   4   0   68.51    1.62
  -4  12   0   63.13    1.51
 -12  -4   0   66.82    1.51
   4 -12   0   65.85    1.66
 -12  -4   0   66.70    1.49
  -4  12   0   67.07    1.52
 -12  -4   0   64.21    1.55
  12   4   0   64.07    1.47
  12   4   0   67.04    1.68
  12   4   0   64.98    1.63
  12   4   0   67.26    1.60
   4 -12   0   66.51    1.51
 -12  -4   0   67.10    1.58
   4 -12   0   65.09    1.65
  -4  12   0   67.32    1.63
 -12  -4   0   66.88    1.44
  -4  12   0   65.43    1.66
   4 -12   0   65.08    1.65
 -12  -4   0   67.46    1.45
   4 -12   0   67.36    1.62
  12   4   0   66.30    1.67
 -12  -4   0   65.42    1.48
   4 -12   0   65.32    1.61
 -12  -3   0    2.30    0.15
 -12  -3   0    2.08    0.12
  -3  12   0    2.13    0.18
   3 -12   0    2.15    0.19
 -12  -3   0    2.19    0.16
   3 -12   0    2.08    0.17
  12   3   0    2.18    0.10
  12   3   0    1.93    0.18
 -12  -3   0    2.15    0.15
  12   3   0    2.07    0.18
  12   3   0    2.20    0.13
   3 -12   0    2.34    0.20
  -3  12   0    2.38    0.14
   3 -12   0    2.32    0.20
  -3  12   0    2.17    0.13
  12   3   0    2.65    0.22
  -3  12   0    2.09    0.19
  12   3   0    2.09    0.17
  12   3   0    2.20    0.20
 -12  -3   0    2.08    0.08
 -12  -3   0    2.27    0.08
  12   3   0    2.12    0.17
 -12  -3   0    2.29    0.10
   3 -12   0    2.24    0.13
   3 -12   0    2.42    0.18
 -12  -3   0    2.06    0.08
 -12  -3   0    2.10    0.12
 -12  -3   0    2.17    0.10
  12   2   0   26.79    0.82
  -2  12   0   26.34    0.70
 -12  -2   0   26.05    0.65
  12   2   0   26.59    0.69
  -2  12   0   27.06    0.80
 -12  -2   0   26.86    0.71
  12   2   0   25.67    0.73
 -12  -2   0   25.95    0.63
  12   2   0   26.07    0.74
 -12  -2   0   26.85    0.64
   2 -12   0   26.06    0.76
   2 -12   0   26.61    0.78
  12   2   0   26.58    0.77
   2 -12   0   26.26    0.82
 -12  -2   0   25.40    0.59
  12   2   0   26.71    0.65
 -12  -2   0   27.42    0.73
 -12  -2   0   26.10    0.69
  12   2   0   26.49    0.63
  -2  12   0   26.26    0.78
  12   2   0   27.31    0.81
   2 -12   0   25.05    0.80
 -12  -2   0   26.21    0.65
 -12  -2   0   26.36    0.73
   2 -12   0   27.01    0.76
   2 -12   0   26.46    0.65
 -12  -2   0   25.95    0.60
 -12  -1   0    0.02    0.05
  -1  12   0    0.09    0.03
  12   1   0    0.08    0.07
  12   1   0    0.07    0.04
  12   1   0    0.03    0.04
   1 -12   0    0.13    0.06
  12   1   0    0.02    0.08
  12   1   0    0.06    0.05
 -12  -1   0    0.09    0.05
 -12  -1   0    0.06    0.03
   1 -12   0    0.02    0.05
  -1  12   0   -0.04    0.04
 -12  -1   0    0.04    0.03
 -12  -1   0    0.08    0.06
  -1  12   0   -0.01    0.06
   1 -12   0    0.04    0.03
   1 -12   0    0.09    0.08
 -12  -1   0   -0.03    0.05
 -12  -1   0    0.04    0.04
 -12  -1   0    0.06    0.02
  12   1   0    0.12    0.09
  -1  12   0    0.09    0.07
  12   1   0    0.01    0.05
  12   1   0    0.02    0.05
 -12  -1   0    0.09    0.03
   1 -12   0    0.10    0.09
 -12  -1   0    0.11    0.04
 -12  -1   0    0.10    0.05
   1 -12   0    0.12    0.07
   0 -12   0   47.72    1.27
   0  12   0   47.13    1.23
   0  12   0   45.81    1.21
   0  12   0   45.65    1.30
 -12   0   0   47.45    1.15
   0  12   0   47.34    1.04
   0  12   0   48.33    1.16
 -12   0   0   43.75    1.06
 -12   0   0   45.62    1.12
  12   0   0   47.77    1.24
  12   0   0   47.62    1.09
  12   0   0   46.54    1.19
   0 -12   0   46.49    1.20
 -12   0   0   47.40    1.08
 -12   0   0   45.86    1.09
 -12   0   0   46.66    1.12
  12   0   0   47.62    1.27
 -12   0   0   45.78    1.18
 -12   0   0   46.71    1.16
 -12   0   0   44.26    1.08
  12   0   0   46.52    1.15
 -12   0   0   48.18    1.06
   0 -12   0   47.76    1.26
  12   0   0   48.91    1.09
   0 -12   0   48.42    1.20
 -12   0   0   48.00    1.14
  12   0   0   48.20    1.13
  12  -1   0    1.53    0.13
 -12   1   0    1.88    0.16
   1  12   0    1.65    0.16
 -12   1   0    1.70    0.14
  12  -1   0    1.61    0.12
   1  12   0    1.90    0.17
   1  12   0    1.61    0.16
  -1 -12   0    1.88    0.15
  -1 -12   0    1.83    0.18
   1  12   0    1.72    0.15
 -12   1   0    1.76    0.12
  -1 -12   0    1.55    0.15
 -12   1   0    1.51    0.09
  12  -1   0    1.76    0.14
 -12   1   0    1.65    0.12
  12  -1   0    1.53    0.11
  -1 -12   0    1.65    0.20
 -12   1   0    1.81    0.14
 -12   1   0    1.60    0.10
 -12   1   0    1.60    0.17
  12  -1   0    1.69    0.16
   1  12   0    1.68    0.07
  -1 -12   0    1.62    0.15
  12  -1   0    1.89    0.16
 -12   1   0    1.75    0.13
  12  -1   0    1.64    0.11
 -12   1   0    1.65    0.11
  12  -1   0    1.86    0.20
 -12   2   0   92.61    2.03
 -12   2   0   91.06    2.10
  -2 -12   0   95.61    2.24
   2  12   0   93.51    2.15
  -2 -12   0   91.85    2.12
  12  -2   0   95.47    2.05
  12  -2   0   92.99    2.04
  12  -2   0   89.91    2.13
  12  -2   0   93.24    2.07
  -2 -12   0   90.99    2.09
 -12   2   0   92.70    2.15
  12  -2   0   90.08    2.14
  -2 -12   0   91.66    2.20
   2  12   0   91.63    2.17
   2  12   0   93.00    2.19
  -2 -12   0   91.82    2.14
  12  -2   0   90.76    2.10
 -12   2   0   89.06    2.03
 -12   2   0   90.37    2.02
 -12   2   0   94.87    2.10
  12  -2   0   92.49    2.23
   2  12   0   94.08    2.22
  12  -3   0    0.08    0.04
  12  -3   0    0.13    0.03
   3  12   0    0.09    0.05
  -3 -12   0   -0.03    0.07
 -12   3   0    0.10    0.04
  12  -3   0    0.04    0.08
  12  -3   0    0.10    0.06
 -12   3   0    0.07    0.07
   3  12   0    0.21    0.09
  12  -3   0    0.11    0.06
  -3 -12   0    0.15    0.08
  12  -3   0    0.11    0.08
  -3 -12   0    0.13    0.06
 -12   3   0    0.07    0.04
  12  -3   0    0.14    0.06
  -3 -12   0   -0.02    0.07
  12  -3   0    0.07    0.02
 -12   3   0    0.12    0.06
  12  -3   0    0.05    0.06
   3  12   0    0.08    0.07
 -12   3   0    0.09    0.03
   3  12   0    0.08    0.08
   3  12   0    0.19    0.08
  -3 -12   0    0.19    0.07
  12  -4   0  177.78    3.98
  -4 -12   0  189.08    4.05
  -4 -12   0  183.29    3.92
  12  -4   0  183.55    3.89
   4  12   0  181.72    4.01
  -4 -12   0  180.49    4.07
   4  12   0  183.46    4.00
   4  12   0  178.91    4.03
  12  -4   0  179.71    4.00
  12  -4   0  182.35    3.93
 -12   4   0  178.48    3.84
  -4 -12   0  176.09    4.03
 -12   4   0  176.84    3.82
 -12   4   0  185.05    3.94
 -12   4   0  183.49    4.02
  12  -4   0  180.09    4.08
  -4 -12   0  180.39    3.90
  12  -4   0  175.60    3.81
  12  -4   0  184.22    3.84
  12  -4   0  172.89    3.98
  12  -4   0  182.23    3.81
   4  12   0  181.26    3.97
 -12   4   0  178.67    3.88
   4  12   0  180.52    3.98
   4  12   0  169.09    3.89
  12  -5   0    8.38    0.37
  -5 -12   0    7.95    0.33
  12  -5   0    8.06    0.23
  12  -5   0    8.05    0.36
   5  12   0    8.20    0.30
 -12   5   0    8.87    0.35
  -5 -12   0    8.62    0.30
  12  -5   0    8.20    0.25
  12  -5   0    8.55    0.25
  -5 -12   0    8.47    0.39
 -12   5   0    9.17    0.40
  12  -5   0    8.22    0.24
 -12   5   0    8.20    0.28
   5  12   0    8.56    0.39
  -5 -12   0    8.10    0.40
   5  12   0    9.70    0.37
 -12   5   0    8.58    0.33
  12  -5   0    8.95    0.32
  12  -5   0    8.00    0.26
  12  -5   0    8.64    0.27
   5  12   0    8.37    0.37
  12  -5   0    8.42    0.27
  12  -5   0    8.39    0.34
   5  12   0    8.41    0.32
   5  12   0    8.20    0.37
   5  12   0    8.13    0.31
  12  -5   0    8.57    0.42
 -12   6   0   74.94    1.82
   6  12   0   72.26    1.80
  12  -6   0   73.66    1.77
   6  12   0   69.71    1.68
   6  12   0   74.15    1.78
  12  -6   0   74.10    1.69
  12  -6   0   72.89    1.60
  12  -6   0   72.35    1.85
 -12   6   0   71.52    1.66
   6  12   0   73.99    1.77
  12  -6   0   72.61    1.64
  -6 -12   0   73.61    1.84
  12  -6   0   74.41    1.61
  12  -6   0   69.29    1.79
  -6 -12   0   73.84    1.72
 -12   6   0   75.46    1.75
  -6 -12   0   72.25    1.65
   6  12   0   72.94    1.82
 -12   6   0   69.30    1.69
 -12   6   0   75.69    1.70
  12  -6   0   74.55    1.64
  -6 -12   0   73.50    1.80
  12  -6   0   70.02    1.60
  12  -6   0   74.71    1.63
  12  -6   0   72.18    1.73
   6  12   0   70.39    1.67
   6  12   0   75.51    1.74
   6  12   0   68.98    1.64
  12  -7   0    9.24    0.35
 -12   7   0    9.67    0.39
  12  -7   0    9.16    0.30
  12  -7   0    9.35    0.28
  12  -7   0    9.24    0.42
   7  12   0    9.63    0.43
   7  12   0   10.24    0.41
 -12   7   0    9.26    0.35
  12  -7   0    9.91    0.39
  -7 -12   0    9.47    0.36
  -7 -12   0    9.22    0.41
  12  -7   0    9.16    0.32
   7  12   0    9.63    0.43
   7  12   0    9.63    0.37
  12  -7   0    9.78    0.32
 -12   7   0    9.42    0.34
  -7 -12   0    9.13    0.43
   7  12   0    9.30    0.40
  -7 -12   0    9.45    0.31
   7  12   0    9.27    0.33
  12  -7   0    9.94    0.41
 -12   7   0    9.31    0.35
  12  -7   0    9.21    0.33
 -12   7   0    9.69    0.44
   7  12   0    9.42    0.33
  12  -7   0    9.33    0.33
  12  -8   0   46.56    1.24
  12  -8   0   45.54    1.28
  12  -8   0   45.87    1.19
  12  -8   0   47.10    1.17
  12  -8   0   48.41    1.34
 -12   8   0   47.71    1.18
   8  12   0   46.41    1.25
   8  12   0   44.75    1.08
  -8 -12   0   48.07    1.26
 -12   8   0   48.75    1.32
  12  -8   0   47.87    1.22
 -12   8   0   46.90    1.16
  12  -8   0   46.03    1.23
   8  12   0   48.18    1.31
  12  -8   0   46.37    1.12
  -8 -12   0   47.50    1.30
   8  12   0   48.57    1.30
 -12   8   0   48.18    1.24
  12  -8   0   47.86    1.16
  -8 -12   0   48.44    1.18
   8  12   0   47.22    1.25
  12  -8   0   48.19    1.08
  -8 -12   0   46.79    1.09
   8  12   0   47.66    1.20
   8  12   0   44.75    1.11
   9  12   0    0.67    0.07
   9  12   0    0.59    0.15
  12  -9   0    0.65    0.11
 -12   9   0    0.75    0.11
  12  -9   0    0.54    0.12
  -9 -12   0    0.49    0.12
  12  -9   0    0.75    0.15
  12  -9   0    0.59    0.11
  -9 -12   0    0.58    0.07
   9  12   0    0.54    0.12
  -9 -12   0    0.37    0.12
 -12   9   0    0.58    0.16
   9  12   0    0.68    0.11
  12  -9   0    0.62    0.10
 -12   9   0    0.47    0.12
  12  -9   0    0.55    0.11
   9  12   0    0.62    0.15
  12  -9   0    0.61    0.13
  12  -9   0    0.70    0.11
  12  -9   0    0.65    0.08
   9  12   0    0.62    0.08
  -9 -12   0    0.69    0.11
 -12   9   0    0.57    0.11
   9  12   0    0.65    0.05
   9  12   0    0.75    0.14
  12 -10   0  103.18    2.54
  10  12   0  106.31    2.56
 -10 -12   0  103.34    2.25
  10  12   0  104.88    2.39
 -10 -12   0  106.62    2.37
  12 -10   0  103.22    2.37
  10  12   0  106.00    2.48
 -10 -12   0  104.97    2.46
  10  12   0   99.70    2.23
  12 -10   0  108.04    2.44
 -12  10   0  106.68    2.48
  10  12   0  105.62    2.53
  10  12   0  106.73    2.50
 -12  10   0  100.32    2.35
  12 -10   0  106.10    2.39
  12 -10   0  105.50    2.29
 -12  10   0  105.08    2.56
  10  12   0  104.11    2.25
 -12  10   0  104.67    2.41
  12 -10   0  105.46    2.48
  12 -10   0  105.45    2.46
  10  12   0  100.62    2.25
 -10 -12   0  103.60    2.52
  12 -11   0    0.51    0.14
 -12  11   0    0.35    0.11
  12 -11   0    0.58    0.11
  12 -11   0    0.45    0.11
  11  12   0    0.31    0.11
  12 -11   0    0.58    0.08
  11  12   0    0.34    0.06
 -12  11   0    0.54    0.15
 -11 -12   0    0.65    0.16
  12 -11   0    0.35    0.10
 -11 -12   0    0.43    0.12
  12 -11   0    0.64    0.13
 -12  11   0    0.56    0.12
  12 -11   0    0.47    0.10
  11  12   0    0.29    0.11
  12 -11   0    0.50    0.13
  11  12   0    0.32    0.12
 -11 -12   0    0.47    0.10
  11  12   0    0.42    0.13
 -11 -12   0    0.38    0.05
 -12 -12   0   13.82    0.46
  12 -12   0   14.12    0.53
  12 -12   0   14.18    0.53
  12 -12   0   14.10    0.42
  12 -12   0   14.04    0.61
 -12 -12   0   13.64    0.51
  12  12   0   15.28    0.59
 -12  12   0   14.27    0.62
  12 -12   0   14.56    0.51
 -12  12   0   13.75    0.56
 -12  12   0   13.94    0.52
  12 -12   0   14.56    0.53
  12  12   0   13.69    0.59
 -12 -12   0   14.18    0.57
  12  12   0   13.50    0.40
  12  12   0   13.22    0.60
  12  12   0   14.57    0.56
  12 -12   0   13.41    0.55
 -12  13   0   10.18    0.33
  12 -13   0    9.89    0.42
  13  12   0   10.53    0.47
 -12  13   0   10.42    0.44
  13  12   0    9.90    0.33
  12 -13   0   10.00    0.50
 -13 -12   0   10.65    0.37
  12 -13   0    9.56    0.41
  12 -13   0    8.97    0.43
  12 -13   0    9.76    0.44
  13  12   0    9.65    0.47
  12 -13   0    9.97    0.43
  13  12   0    9.97    0.51
 -12  13   0    9.95    0.48
 -12  13   0   10.40    0.52
 -13 -12   0   10.30    0.47
  12 -13   0    9.39    0.33
  13  12   0    9.80    0.49
  12 -13   0    8.70    0.44
 -13 -12   0    9.88    0.42
 -11  13   0    0.82    0.17
  11 -13   0    1.08    0.17
  11 -13   0    1.28    0.20
 -11  13   0    0.84    0.09
 -13 -11   0    0.98    0.17
  11 -13   0    0.92    0.15
 -11  13   0    0.97    0.15
  11 -13   0    1.01    0.16
 -13 -11   0    0.92    0.12
  13  11   0    0.90    0.19
  11 -13   0    0.99    0.17
  13  11   0    1.06    0.18
  11 -13   0    1.06    0.16
  11 -13   0    0.78    0.17
 -13 -11   0    0.84    0.14
  13  11   0    1.00    0.17
 -13 -11   0    1.14    0.11
  13  11   0    1.01    0.19
 -11  13   0    0.93    0.17
  13  11   0    1.13    0.11
  13  10   0    0.36    0.08
 -10  13   0    0.36    0.15
  10 -13   0    0.53    0.13
  13  10   0    0.44    0.14
 -13 -10   0    0.47    0.10
 -10  13   0    0.44    0.07
 -10  13   0    0.41    0.14
  13  10   0    0.27    0.12
  13  10   0    0.48    0.13
 -13 -10   0    0.44    0.08
  10 -13   0    0.49    0.13
  10 -13   0    0.53    0.12
  10 -13   0    0.47    0.12
  10 -13   0    0.44    0.14
 -10  13   0    0.35    0.10
 -13 -10   0    0.35    0.08
  13  10   0    0.25    0.11
 -13 -10   0    0.56    0.12
  10 -13   0    0.41    0.12
  10 -13   0    0.35    0.11
  13   9   0    0.24    0.09
  -9  13   0    0.24    0.11
 -13  -9   0    0.23    0.07
   9 -13   0    0.32    0.10
 -13  -9   0    0.14    0.08
   9 -13   0    0.28    0.09
 -13  -9   0    0.18    0.06
 -13  -9   0    0.17    0.05
  -9  13   0    0.18    0.06
   9 -13   0    0.14    0.10
 -13  -9   0    0.17    0.07
  13   9   0    0.13    0.09
   9 -13   0    0.09    0.09
   9 -13   0    0.10    0.09
   9 -13   0    0.19    0.08
  13   9   0    0.27    0.07
  -9  13   0    0.09    0.08
  -9  13   0    0.20    0.09
  13   9   0    0.12    0.10
  13   9   0    0.18    0.11
   9 -13   0    0.19    0.09
  -8  13   0    1.05    0.16
 -13  -8   0    1.06    0.16
 -13  -8   0    1.03    0.11
   8 -13   0    1.45    0.18
  13   8   0    0.84    0.11
   8 -13   0    1.01    0.16
  13   8   0    0.92    0.18
   8 -13   0    0.95    0.13
  -8  13   0    1.27    0.21
 -13  -8   0    0.80    0.11
 -13  -8   0    0.72    0.12
  13   8   0    0.76    0.14
  -8  13   0    1.00    0.17
 -13  -8   0    0.92    0.11
   8 -13   0    0.82    0.15
  13   8   0    1.03    0.17
   8 -13   0    1.10    0.19
  13   8   0    1.13    0.20
  -8  13   0    0.82    0.10
  13   8   0    0.88    0.17
   8 -13   0    0.74    0.15
 -13  -8   0    0.88    0.08
   8 -13   0    0.95    0.17
   7 -13   0    0.03    0.07
  13   7   0    0.16    0.10
  13   7   0    0.10    0.03
   7 -13   0    0.10    0.08
  -7  13   0    0.11    0.08
   7 -13   0    0.02    0.05
 -13  -7   0   -0.01    0.04
  -7  13   0    0.02    0.04
 -13  -7   0    0.01    0.04
  -7  13   0    0.00    0.09
   7 -13   0    0.02    0.06
   7 -13   0    0.14    0.07
 -13  -7   0    0.16    0.07
  13   7   0    0.04    0.08
 -13  -7   0    0.09    0.03
 -13  -7   0    0.11    0.06
  13   7   0    0.15    0.08
   7 -13   0    0.05    0.09
  -7  13   0    0.07    0.07
   7 -13   0    0.01    0.07
  13   7   0    0.02    0.08
 -13  -7   0    0.00    0.04
  13   7   0    0.00    0.07
   6 -13   0    1.71    0.21
  13   6   0    2.19    0.26
   6 -13   0    1.60    0.17
  -6  13   0    1.70    0.12
  13   6   0    1.59    0.09
  13   6   0    1.72    0.20
  -6  13   0    1.35    0.20
 -13  -6   0    1.76    0.14
   6 -13   0    1.58    0.16
  13   6   0    1.60    0.17
   6 -13   0    1.32    0.18
   6 -13   0    1.74    0.13
  13   6   0    1.58    0.21
   6 -13   0    1.24    0.19
 -13  -6   0    1.43    0.12
  13   6   0    1.32    0.17
   6 -13   0    1.66    0.16
  -6  13   0    1.73    0.17
 -13  -6   0    1.62    0.09
  13   6   0    1.60    0.14
 -13  -6   0    1.57    0.11
 -13  -6   0    1.64    0.13
  13   5   0    0.22    0.09
   5 -13   0    0.08    0.05
 -13  -5   0    0.19    0.08
   5 -13   0    0.22    0.09
  13   5   0    0.19    0.05
   5 -13   0    0.21    0.08
 -13  -5   0    0.27    0.07
  13   5   0    0.13    0.09
   5 -13   0    0.19    0.09
 -13  -5   0    0.20    0.05
 -13  -5   0    0.17    0.06
 -13  -5   0    0.23    0.04
 -13  -5   0    0.21    0.05
   5 -13   0    0.19    0.10
  13   5   0    0.23    0.09
  -5  13   0    0.06    0.09
  13   5   0    0.15    0.07
  -5  13   0    0.12    0.08
  -5  13   0    0.25    0.06
  13   5   0    0.07    0.07
   5 -13   0    0.14    0.09
  13   5   0    0.05    0.08
   5 -13   0    0.15    0.08
 -13  -4   0    0.71    0.05
  13   4   0    0.77    0.14
  -4  13   0    0.62    0.13
  13   4   0    0.78    0.13
  13   4   0    0.78    0.09
  13   4   0    0.77    0.16
  13   4   0    0.88    0.14
 -13  -4   0    0.66    0.06
  13   4   0    0.78    0.05
   4 -13   0    0.69    0.14
   4 -13   0    0.69    0.14
  -4  13   0    0.66    0.09
  -4  13   0    0.69    0.14
 -13  -4   0    0.69    0.09
 -13  -4   0    0.81    0.10
   4 -13   0    0.87    0.11
 -13  -4   0    0.77    0.05
   4 -13   0    0.61    0.12
 -13  -4   0    0.64    0.11
 -13  -4   0    0.70    0.09
   4 -13   0    0.85    0.14
  13   4   0    0.94    0.15
   4 -13   0    0.55    0.13
  13   3   0    0.27    0.09
  -3  13   0    0.33    0.10
 -13  -3   0    0.42    0.07
  13   3   0    0.43    0.13
  -3  13   0    0.41    0.11
  13   3   0    0.35    0.07
 -13  -3   0    0.40    0.07
 -13  -3   0    0.50    0.08
 -13  -3   0    0.34    0.04
   3 -13   0    0.58    0.14
  -3  13   0    0.30    0.08
  13   3   0    0.37    0.12
   3 -13   0    0.42    0.10
  13   3   0    0.49    0.06
   3 -13   0    0.28    0.09
   3 -13   0    0.40    0.07
  13   3   0    0.43    0.10
 -13  -3   0    0.47    0.09
   3 -13   0    0.50    0.11
  13   3   0    0.31    0.10
 -13  -3   0    0.46    0.09
 -13  -3   0    0.42    0.06
   3 -13   0    0.31    0.10
  -3  13   0    0.42    0.07
  13   2   0    0.61    0.09
 -13  -2   0    0.55    0.10
  -2  13   0    0.54    0.07
 -13  -2   0    0.52    0.07
 -13  -2   0    0.46    0.08
   2 -13   0    0.45    0.07
  13   2   0    0.48    0.09
  13   2   0    0.60    0.07
 -13  -2   0    0.54    0.10
   2 -13   0    0.38    0.11
 -13  -2   0    0.60    0.07
   2 -13   0    0.57    0.12
  -2  13   0    0.43    0.12
 -13  -2   0    0.56    0.07
 -13  -2   0    0.48    0.04
  -2  13   0    0.41    0.09
   2 -13   0    0.47    0.11
   2 -13   0    0.60    0.14
  -2  13   0    0.49    0.11
  13   2   0    0.48    0.07
  13   2   0    0.58    0.11
 -13  -2   0    0.61    0.06
   2 -13   0    0.43    0.10
  13   2   0    0.46    0.12
  13   2   0    0.45    0.12
 -13  -2   0    0.50    0.05
  13   2   0    0.44    0.11
 -13  -1   0    1.04    0.09
 -13  -1   0    1.09    0.12
 -13  -1   0    1.18    0.07
   1 -13   0    1.21    0.18
  -1  13   0    1.14    0.16
   1 -13   0    0.91    0.14
 -13  -1   0    1.03    0.09
 -13  -1   0    1.13    0.13
  -1  13   0    1.21    0.08
   1 -13   0    1.49    0.20
 -13  -1   0    1.02    0.07
  13   1   0    1.06    0.15
 -13  -1   0    1.10    0.12
 -13  -1   0    1.15    0.08
  -1  13   0    1.19    0.17
  -1  13   0    1.18    0.12
   1 -13   0    1.01    0.15
  13   1   0    1.12    0.09
  13   1   0    1.19    0.16
  13   1   0    1.30    0.12
 -13  -1   0    1.15    0.11
  13   1   0    1.13    0.17
   1 -13   0    1.33    0.16
  -1  13   0    1.42    0.19
  13   1   0    1.13    0.11
  13   1   0    1.26    0.19
   1 -13   0    1.31    0.08
  13   1   0    1.06    0.09
 -13   0   0    3.10    0.19
 -13   0   0    3.29    0.21
  13   0   0    3.44    0.18
   0 -13   0    3.40    0.22
  13   0   0    3.41    0.22
   0  13   0    3.29    0.13
   0 -13   0    3.11    0.24
   0 -13   0    2.92    0.24
  13   0   0    3.56    0.17
   0 -13   0    3.14    0.25
 -13   0   0    3.08    0.18
   0  13   0    3.44    0.23
 -13   0   0    3.18    0.17
  13   0   0    3.33    0.16
 -13   0   0    3.26    0.15
   0  13   0    3.18    0.23
 -13   0   0    3.13    0.14
 -13   0   0    3.16    0.18
   0 -13   0    3.65    0.21
  13   0   0    3.69    0.20
 -13   0   0    3.46    0.13
  13   0   0    2.81    0.22
 -13   0   0    3.28    0.16
   0  13   0    3.67    0.24
   0  13   0    3.61    0.21
  13   0   0    3.28    0.25
  13  -1   0   10.48    0.46
  -1 -13   0   10.76    0.46
 -13   1   0   10.23    0.40
  13  -1   0    9.61    0.33
 -13   1   0    9.65    0.30
 -13   1   0    9.65    0.31
  13  -1   0    9.28    0.31
  -1 -13   0   10.65    0.40
 -13   1   0   10.01    0.29
  -1 -13   0   10.46    0.40
 -13   1   0   10.38    0.37
 -13   1   0    9.34    0.35
   1  13   0    9.63    0.42
 -13   1   0    9.79    0.35
  13  -1   0    9.98    0.34
 -13   1   0    9.25    0.32
   1  13   0    9.87    0.41
  13  -1   0   10.43    0.41
   1  13   0    9.57    0.25
  13  -1   0    9.52    0.36
   1  13   0    9.14    0.41
  13  -1   0    9.80    0.38
 -13   1   0    8.98    0.32
  -1 -13   0   10.51    0.38
  13  -2   0    4.21    0.20
  13  -2   0    4.69    0.22
  13  -2   0    5.16    0.26
 -13   2   0    4.98    0.28
 -13   2   0    4.71    0.19
  -2 -13   0    5.03    0.31
   2  13   0    4.59    0.27
  13  -2   0    4.38    0.26
 -13   2   0    4.11    0.22
  -2 -13   0    4.91    0.26
   2  13   0    4.23    0.25
  -2 -13   0    4.96    0.29
  13  -2   0    4.58    0.30
 -13   2   0    4.35    0.19
  13  -2   0    4.34    0.22
   2  13   0    4.59    0.28
  -2 -13   0    4.67    0.25
   2  13   0    4.96    0.27
 -13   2   0    4.68    0.19
  13  -2   0    4.70    0.20
 -13   2   0    4.60    0.23
 -13   3   0    3.58    0.17
 -13   3   0    3.94    0.25
  -3 -13   0    3.61    0.27
  -3 -13   0    3.50    0.22
  13  -3   0    3.35    0.17
 -13   3   0    3.53    0.16
   3  13   0    3.38    0.24
  13  -3   0    3.59    0.18
  13  -3   0    3.39    0.21
   3  13   0    3.55    0.22
  13  -3   0    3.76    0.20
 -13   3   0    3.83    0.21
  13  -3   0    4.00    0.28
  13  -3   0    3.74    0.24
  -3 -13   0    3.74    0.20
   3  13   0    3.74    0.25
  -3 -13   0    3.71    0.21
  -3 -13   0    3.93    0.26
  13  -3   0    3.92    0.24
  -4 -13   0    0.33    0.07
 -13   4   0    0.26    0.07
   4  13   0    0.17    0.08
  13  -4   0    0.19    0.05
 -13   4   0    0.25    0.07
  13  -4   0    0.22    0.04
   4  13   0    0.17    0.08
  13  -4   0    0.21    0.13
  -4 -13   0    0.13    0.09
   4  13   0    0.17    0.08
  -4 -13   0    0.18    0.08
   4  13   0    0.26    0.09
  13  -4   0    0.07    0.08
 -13   4   0    0.27    0.10
  13  -4   0    0.15    0.03
 -13   4   0    0.23    0.05
  -4 -13   0    0.23    0.07
  13  -4   0    0.18    0.06
  13  -4   0    0.18    0.04
  13  -4   0    0.19    0.09
   4  13   0    0.12    0.08
  -4 -13   0    0.10    0.09
   5  13   0    2.82    0.17
 -13   5   0    3.09    0.15
   5  13   0    3.40    0.24
   5  13   0    3.02    0.24
  13  -5   0    2.83    0.10
  13  -5   0    2.89    0.13
 -13   5   0    2.71    0.22
  13  -5   0    2.92    0.25
   5  13   0    3.12    0.21
  13  -5   0    3.00    0.11
  13  -5   0    3.01    0.11
  13  -5   0    3.12    0.14
 -13   5   0    3.04    0.20
   5  13   0    3.08    0.23
  13  -5   0    3.63    0.24
  13  -5   0    2.88    0.19
  13  -5   0    3.17    0.22
  13  -5   0    3.15    0.14
   5  13   0    3.24    0.22
  -5 -13   0    3.23    0.18
  -5 -13   0    3.40    0.25
  -5 -13   0    3.10    0.20
  -5 -13   0    2.98    0.24
  13  -6   0    9.32    0.41
  -6 -13   0    8.48    0.42
  13  -6   0    8.42    0.25
  -6 -13   0    8.69    0.41
 -13   6   0    8.73    0.37
  -6 -13   0    9.41    0.37
  13  -6   0    8.79    0.29
  13  -6   0    8.77    0.39
   6  13   0    8.53    0.31
 -13   6   0    8.70    0.30
   6  13   0    8.18    0.32
  13  -6   0    8.69    0.27
   6  13   0    8.41    0.38
   6  13   0    9.38    0.42
  13  -6   0    8.92    0.27
 -13   6   0    9.23    0.42
   6  13   0    8.34    0.41
  13  -6   0    8.37    0.36
 -13   6   0    8.85    0.34
   6  13   0    8.75    0.37
  13  -6   0    8.41    0.25
  13  -6   0    8.85    0.34
   6  13   0    9.07    0.40
   6  13   0    8.49    0.33
  13  -6   0    8.95    0.44
  -6 -13   0    8.95    0.31
  13  -6   0    8.38    0.28
  13  -7   0    4.17    0.18
 -13   7   0    5.13    0.31
  13  -7   0    4.99    0.27
 -13   7   0    4.56    0.23
 -13   7   0    4.67    0.22
   7  13   0    4.55    0.28
  -7 -13   0    4.02    0.27
  13  -7   0    5.01    0.29
  13  -7   0    4.75    0.20
  13  -7   0    4.76    0.19
  13  -7   0    4.66    0.24
  -7 -13   0    4.77    0.29
  -7 -13   0    5.09    0.21
   7  13   0    5.16    0.31
  13  -7   0    4.20    0.20
   7  13   0    4.69    0.20
  13  -7   0    5.46    0.32
  13  -7   0    4.26    0.20
   7  13   0    4.51    0.22
   7  13   0    5.02    0.29
   7  13   0    4.89    0.31
  -7 -13   0    4.47    0.30
  13  -7   0    4.42    0.21
  13  -7   0    4.26    0.17
   7  13   0    4.39    0.25
  -8 -13   0    3.76    0.18
   8  13   0    3.86    0.28
  13  -8   0    3.38    0.19
 -13   8   0    3.61    0.21
 -13   8   0    3.52    0.28
   8  13   0    3.77    0.26
  13  -8   0    3.60    0.15
  13  -8   0    3.84    0.19
  -8 -13   0    4.06    0.27
  13  -8   0    3.76    0.20
   8  13   0    4.32    0.29
 -13   8   0    3.82    0.24
  13  -8   0    3.49    0.17
   8  13   0    4.07    0.24
   8  13   0    3.62    0.19
  -8 -13   0    4.30    0.29
  13  -8   0    3.73    0.22
  13  -8   0    3.66    0.20
  13  -8   0    3.68    0.27
  13  -8   0    4.06    0.25
   8  13   0    3.53    0.26
 -13   8   0    4.10    0.25
   8  13   0    3.63    0.19
  13  -8   0    3.60    0.25
  13  -9   0    1.99    0.15
  13  -9   0    2.15    0.18
 -13   9   0    1.92    0.15
   9  13   0    1.98    0.21
   9  13   0    2.13    0.18
  -9 -13   0    2.33    0.17
  -9 -13   0    2.01    0.12
   9  13   0    2.08    0.12
   9  13   0    2.06    0.21
  13  -9   0    2.07    0.14
   9  13   0    2.26    0.21
  13  -9   0    1.98    0.21
  -9 -13   0    2.27    0.21
  -9 -13   0    1.92    0.20
   9  13   0    2.16    0.14
   9  13   0    2.39    0.21
  13  -9   0    2.07    0.11
  13  -9   0    2.15    0.20
 -13   9   0    2.30    0.24
  13  -9   0    1.82    0.16
  13  -9   0    2.16    0.19
 -13   9   0    1.88    0.19
  13  -9   0    2.21    0.16
 -13   9   0    2.25    0.20
  10  13   0    4.36    0.32
  10  13   0    4.66    0.19
 -13  10   0    4.45    0.31
  10  13   0    4.81    0.16
  13 -10   0    4.89    0.19
  10  13   0    5.27    0.32
  13 -10   0    5.01    0.28
  13 -10   0    4.61    0.29
  10  13   0    5.02    0.30
 -13  10   0    4.42    0.25
 -10 -13   0    5.40    0.34
  13 -10   0    5.05    0.25
 -13  10   0    4.95    0.30
  10  13   0    4.94    0.33
 -10 -13   0    4.72    0.25
  13 -10   0    4.79    0.23
 -10 -13   0    4.91    0.18
  10  13   0    4.69    0.17
 -10 -13   0    5.36    0.31
 -13  10   0    4.96    0.24
  13 -10   0    4.95    0.29
  13 -10   0    4.84    0.33
  10  13   0    5.05    0.26
  11  13   0    1.65    0.09
 -13  11   0    1.59    0.21
  13 -11   0    1.55    0.20
  13 -11   0    1.44    0.17
 -13  11   0    1.58    0.16
  11  13   0    1.33    0.19
  13 -11   0    1.35    0.19
  11  13   0    1.27    0.20
 -13  11   0    2.38    0.28
  13 -11   0    1.63    0.15
 -11 -13   0    1.59    0.09
 -11 -13   0    1.43    0.21
 -13  11   0    1.37    0.13
  13 -11   0    1.61    0.11
  13 -11   0    1.79    0.25
  11  13   0    1.62    0.23
 -11 -13   0    1.49    0.19
  13 -11   0    1.60    0.17
 -11 -13   0    1.59    0.14
  13 -11   0    1.54    0.16
  11  13   0    1.35    0.22
  12  13   0    6.00    0.37
 -13  12   0    5.49    0.30
  13 -12   0    5.79    0.31
 -13  12   0    5.94    0.38
  12  13   0    5.45    0.37
 -12 -13   0    5.46    0.17
  13 -12   0    5.99    0.34
 -12 -13   0    6.12    0.36
  13 -12   0    5.62    0.32
 -12 -13   0    5.74    0.32
  13 -12   0    5.45    0.31
 -13  12   0    5.36    0.26
  13 -12   0    5.58    0.22
  13 -12   0    6.17    0.31
  13 -12   0    6.08    0.38
 -12 -13   0    5.95    0.28
  12  13   0    6.50    0.36
  12  13   0    6.03    0.21
  12  13   0    6.29    0.37
  13 -12   0    5.51    0.32
 -13  12   0    5.76    0.34
 -13  13   0    7.11    0.36
 -13 -13   0    7.45    0.32
  13  13   0    7.50    0.42
  13 -13   0    7.40    0.38
  13  13   0    7.83    0.44
  13 -13   0    6.81    0.34
  13 -13   0    8.28    0.46
 -13 -13   0    7.48    0.41
  13 -13   0    6.84    0.27
  13 -13   0    7.27    0.34
 -13  13   0    7.32    0.40
 -13  13   0    7.61    0.46
  13  13   0    7.44    0.45
  13  13   0    7.98    0.41
 -13 -13   0    7.78    0.37
  13 -13   0    7.62    0.40
  13  13   0    7.20    0.26
  13 -13   0    7.46    0.38
  13 -13   0    7.48    0.37
 -13  14   0    2.95    0.16
  14  13   0    3.04    0.30
 -14 -13   0    3.02    0.23
 -13  14   0    3.06    0.24
  14  13   0    3.76    0.31
  13 -14   0    3.23    0.17
 -14 -13   0    3.22    0.26
  13 -14   0    2.99    0.26
  14  13   0    3.61    0.28
  13 -14   0    3.19    0.30
  13 -14   0    3.52    0.27
  13 -14   0    3.44    0.24
 -13  14   0    3.18    0.28
 -13  14   0    3.06    0.30
  13 -14   0    3.59    0.25
  14  13   0    2.99    0.17
  13 -14   0    3.47    0.25
  14  13   0    3.18    0.27
 -14 -13   0    3.40    0.20
  12 -14   0    6.08    0.40
 -14 -12   0    7.06    0.34
  12 -14   0    7.28    0.36
  14  12   0    6.89    0.44
  14  12   0    6.90    0.27
 -12  14   0    6.78    0.36
 -12  14   0    6.50    0.25
  12 -14   0    7.25    0.38
 -14 -12   0    6.78    0.29
 -12  14   0    6.93    0.40
 -14 -12   0    7.12    0.38
  12 -14   0    6.99    0.37
 -12  14   0    6.36    0.42
  12 -14   0    6.67    0.35
  12 -14   0    6.39    0.34
  14  12   0    6.12    0.39
  12 -14   0    6.30    0.37
  14  12   0    7.25    0.42
  14  12   0    7.10    0.39
  14  11   0    7.53    0.30
  11 -14   0    7.71    0.37
  11 -14   0    7.56    0.37
  14  11   0    8.02    0.46
  11 -14   0    7.65    0.39
  11 -14   0    8.29    0.46
 -11  14   0    7.43    0.38
  11 -14   0    7.60    0.37
  14  11   0    7.51    0.39
 -14 -11   0    7.65    0.30
 -11  14   0    7.33    0.41
  11 -14   0    8.35    0.42
  11 -14   0    7.72    0.39
 -14 -11   0    7.79    0.35
 -14 -11   0    8.14    0.40
  14  11   0    7.58    0.42
 -11  14   0    7.57    0.28
 -14 -11   0    7.86    0.32
 -11  14   0    8.37    0.46
  14  11   0    7.26    0.42
 -14 -10   0    0.73    0.15
 -14 -10   0    0.62    0.09
  10 -14   0    0.56    0.14
  10 -14   0    0.82    0.15
  14  10   0    0.82    0.16
  14  10   0    0.87    0.19
 -14 -10   0    0.70    0.12
  10 -14   0    0.45    0.11
 -10  14   0    0.86    0.16
 -14 -10   0    0.80    0.11
  14  10   0    0.72    0.12
  10 -14   0    0.63    0.14
 -10  14   0    0.71    0.10
  10 -14   0    0.76    0.16
  14  10   0    0.73    0.16
  10 -14   0    0.81    0.14
 -10  14   0    0.54    0.16
  10 -14   0    0.63    0.16
 -10  14   0    0.86    0.18
  14  10   0    0.66    0.16
   9 -14   0    1.58    0.24
   9 -14   0    1.41    0.19
   9 -14   0    1.27    0.19
  14   9   0    1.42    0.20
 -14  -9   0    1.18    0.10
 -14  -9   0    1.63    0.17
  -9  14   0    1.19    0.19
 -14  -9   0    1.31    0.13
  -9  14   0    1.33    0.11
  14   9   0    1.27    0.13
  -9  14   0    1.52    0.20
   9 -14   0    1.62    0.22
  14   9   0    1.18    0.19
   9 -14   0    1.24    0.18
   9 -14   0    1.29    0.18
 -14  -9   0    1.34    0.12
  14   9   0    1.25    0.20
  14   9   0    1.39    0.22
  -9  14   0    1.36    0.22
   9 -14   0    1.24    0.17
  14   8   0   16.98    0.63
  14   8   0   16.95    0.68
 -14  -8   0   16.24    0.50
   8 -14   0   17.02    0.55
 -14  -8   0   16.93    0.52
 -14  -8   0   15.73    0.49
   8 -14   0   16.69    0.61
   8 -14   0   17.60    0.62
 -14  -8   0   16.85    0.45
 -14  -8   0   16.79    0.50
   8 -14   0   16.96    0.62
  14   8   0   16.33    0.63
  -8  14   0   16.56    0.65
   8 -14   0   16.90    0.63
   8 -14   0   16.56    0.59
  -8  14   0   16.51    0.66
  14   8   0   16.02    0.64
  -8  14   0   16.38    0.48
  14   8   0   16.80    0.52
  -8  14   0   16.62    0.60
   8 -14   0   17.35    0.66
 -14  -7   0    1.26    0.12
 -14  -7   0    1.56    0.12
   7 -14   0    1.65    0.22
   7 -14   0    1.39    0.19
  14   7   0    1.25    0.21
  14   7   0    1.40    0.08
  14   7   0    1.69    0.15
  -7  14   0    1.96    0.19
  -7  14   0    1.47    0.21
  14   7   0    1.96    0.20
  14   7   0    1.97    0.19
 -14  -7   0    1.68    0.15
   7 -14   0    1.84    0.15
   7 -14   0    1.89    0.20
  14   7   0    1.48    0.19
  -7  14   0    1.64    0.12
   7 -14   0    1.97    0.19
  -6  14   0   44.97    1.27
 -14  -6   0   45.25    1.17
   6 -14   0   44.09    1.21
  14   6   0   45.10    1.21
  14   6   0   43.21    1.12
  -6  14   0   43.71    1.20
 -14  -6   0   43.01    1.03
  14   6   0   42.96    1.00
   6 -14   0   44.11    1.19
  14   6   0   44.99    1.19
   6 -14   0   44.80    1.21
  14   6   0   42.72    1.28
   6 -14   0   42.44    1.24
  -6  14   0   44.31    1.07
 -14  -6   0   44.48    1.11
  14   6   0   43.58    1.27
   6 -14   0   46.58    1.25
 -14  -6   0   42.91    1.09
   6 -14   0   43.12    1.23
  14   6   0   44.76    1.26
 -14  -6   0   43.23    1.02
 -14  -6   0   42.57    0.99
 -14  -5   0    2.19    0.18
   5 -14   0    2.27    0.15
  -5  14   0    2.13    0.15
 -14  -5   0    1.84    0.14
  -5  14   0    1.76    0.23
 -14  -5   0    2.07    0.10
  14   5   0    2.39    0.24
 -14  -5   0    2.10    0.11
   5 -14   0    2.06    0.21
   5 -14   0    2.26    0.22
  -5  14   0    1.97    0.18
  14   5   0    2.35    0.18
  14   5   0    1.89    0.19
   5 -14   0    2.72    0.22
  14   5   0    2.24    0.12
  14   5   0    2.23    0.20
  14   5   0    2.06    0.19
   5 -14   0    2.45    0.21
   5 -14   0    2.05    0.19
 -14  -5   0    2.32    0.14
   5 -14   0    2.18    0.22
  14   5   0    2.53    0.24
 -14  -4   0   82.82    1.76
 -14  -4   0   83.22    1.75
 -14  -4   0   80.77    1.77
  14   4   0   82.35    1.76
  14   4   0   81.78    1.97
  14   4   0   81.54    1.84
 -14  -4   0   80.61    1.76
   4 -14   0   80.55    1.99
 -14  -4   0   82.42    1.84
  14   4   0   82.04    1.98
   4 -14   0   81.44    1.99
   4 -14   0   84.13    2.04
  -4  14   0   85.61    2.06
 -14  -4   0   84.66    1.95
   4 -14   0   81.64    2.05
  -4  14   0   81.43    2.01
  14   4   0   80.12    1.97
   4 -14   0   80.17    2.04
 -14  -4   0   81.94    1.85
   4 -14   0   80.74    1.85
  -4  14   0   83.37    1.88
  14   4   0   82.94    1.94
 -14  -4   0   83.71    1.76
 -14  -4   0   81.83    1.84
  14   4   0   84.91    2.08
  14   4   0   79.79    2.05
  14   3   0    0.59    0.09
   3 -14   0    0.73    0.14
 -14  -3   0    0.60    0.07
  14   3   0    0.72    0.13
   3 -14   0    0.84    0.16
  14   3   0    0.60    0.13
  14   3   0    0.51    0.13
  14   3   0    0.65    0.06
  14   3   0    0.65    0.14
 -14  -3   0    0.64    0.05
  -3  14   0    0.79    0.14
 -14  -3   0    0.57    0.11
 -14  -3   0    0.61    0.09
 -14  -3   0    0.84    0.08
   3 -14   0    0.52    0.13
  14   3   0    0.61    0.11
  -3  14   0    0.66    0.09
   3 -14   0    0.54    0.12
  -3  14   0    0.68    0.10
   3 -14   0    0.88    0.15
  -3  14   0    0.79    0.15
   3 -14   0    0.69    0.09
 -14  -3   0    0.60    0.08
  14   2   0  112.43    2.42
  14   2   0  113.42    2.68
 -14  -2   0  107.49    2.49
  14   2   0  111.73    2.65
   2 -14   0  115.43    2.61
  14   2   0  110.13    2.49
  -2  14   0  112.53    2.63
  14   2   0  113.81    2.57
  -2  14   0  112.07    2.51
   2 -14   0  109.53    2.67
  14   2   0  110.66    2.60
 -14  -2   0  107.72    2.41
   2 -14   0  113.73    2.43
   2 -14   0  113.68    2.67
 -14  -2   0  113.15    2.53
 -14  -2   0  113.95    2.41
  -2  14   0  110.26    2.43
  14   2   0  111.98    2.55
  14   2   0  112.84    2.44
 -14  -2   0  112.56    2.57
   2 -14   0  111.80    2.62
  -2  14   0  108.79    2.64
 -14  -2   0  108.70    2.44
   2 -14   0  110.28    2.58
 -14  -2   0  113.44    2.43
  -1  14   0    0.11    0.08
   1 -14   0    0.18    0.09
 -14  -1   0    0.04    0.03
 -14  -1   0    0.09    0.05
 -14  -1   0    0.16    0.03
   1 -14   0    0.04    0.08
 -14  -1   0    0.05    0.04
  -1  14   0    0.07    0.04
  -1  14   0    0.08    0.08
  14   1   0    0.09    0.06
  14   1   0    0.07    0.04
 -14  -1   0    0.08    0.04
  14   1   0    0.06    0.07
   1 -14   0    0.04    0.08
  -1  14   0    0.13    0.07
  14   1   0    0.09    0.09
  14   1   0   -0.07    0.08
 -14  -1   0    0.01    0.05
   1 -14   0    0.08    0.07
  14   1   0    0.17    0.05
   1 -14   0   -0.01    0.06
 -14  -1   0    0.08    0.06
 -14  -1   0    0.05    0.03
  -1  14   0    0.04    0.09
  14   1   0   -0.03    0.06
  14   1   0    0.14    0.07
   1 -14   0    0.06    0.03
   0 -14   0    3.27    0.21
 -14   0   0    2.73    0.12
  14   0   0    2.77    0.15
 -14   0   0    2.65    0.18
   0 -14   0    3.17    0.25
  14   0   0    2.68    0.15
   0  14   0    2.95    0.23
   0  14   0    2.77    0.19
   0  14   0    3.02    0.23
  14   0   0    2.84    0.19
 -14   0   0    3.19    0.21
 -14   0   0    2.96    0.14
  14   0   0    3.12    0.22
  14   0   0    2.84    0.24
   0 -14   0    2.90    0.24
   0 -14   0    2.95    0.22
 -14   0   0    2.50    0.16
  14   0   0    2.95    0.23
   0  14   0    2.63    0.11
 -14   0   0    2.75    0.14
  14   0   0    2.68    0.18
   0 -14   0    3.37    0.22
   0  14   0    2.90    0.23
 -14   0   0    2.76    0.17
 -14   0   0    2.43    0.14
 -14   1   0   11.69    0.40
   1  14   0   11.68    0.47
  14  -1   0   10.82    0.40
   1  14   0   11.98    0.48
 -14   1   0   11.82    0.36
  14  -1   0   11.61    0.38
 -14   1   0   11.17    0.34
  14  -1   0   11.72    0.38
  -1 -14   0   11.61    0.43
  14  -1   0   11.55    0.51
  14  -1   0   11.92    0.36
   1  14   0   11.69    0.43
  -1 -14   0   11.44    0.45
  -1 -14   0   12.01    0.51
  -1 -14   0   11.43    0.51
  -1 -14   0   11.55    0.45
 -14   1   0   12.34    0.42
 -14   1   0   11.18    0.37
  14  -1   0   11.55    0.45
   1  14   0   11.54    0.48
 -14   1   0   10.95    0.33
 -14   1   0   11.53    0.50
   1  14   0   11.64    0.28
  14  -1   0   10.83    0.42
   2  14   0    6.76    0.36
  -2 -14   0    6.36    0.37
 -14   2   0    6.35    0.29
   2  14   0    6.63    0.34
  -2 -14   0    6.14    0.29
 -14   2   0    6.42    0.24
  14  -2   0    6.65    0.38
 -14   2   0    6.35    0.32
  14  -2   0    6.65    0.27
   2  14   0    6.75    0.33
  -2 -14   0    6.67    0.32
  14  -2   0    6.87    0.25
  14  -2   0    6.15    0.31
  -2 -14   0    6.16    0.36
  14  -2   0    6.40    0.25
 -14   2   0    6.35    0.25
 -14   2   0    6.50    0.28
  -2 -14   0    6.67    0.32
  14  -2   0    6.08    0.30
   2  14   0    6.49    0.32
 -14   3   0    0.47    0.07
   3  14   0    0.52    0.11
  -3 -14   0    0.52    0.14
  -3 -14   0    0.38    0.12
  14  -3   0    0.51    0.09
   3  14   0    0.59    0.13
   3  14   0    0.67    0.13
  14  -3   0    0.50    0.14
  14  -3   0    0.50    0.10
 -14   3   0    0.47    0.08
 -14   3   0    0.50    0.12
  -3 -14   0    0.61    0.11
  14  -3   0    0.57    0.12
  14  -3   0    0.40    0.10
  -3 -14   0    0.58    0.11
  -3 -14   0    0.76    0.13
  14  -3   0    0.44    0.08
   3  14   0    0.45    0.12
 -14   3   0    0.47    0.10
 -14   3   0    0.57    0.10
 -14   4   0  135.00    2.97
  -4 -14   0  129.12    2.99
  14  -4   0  132.35    2.95
   4  14   0  131.77    3.03
  14  -4   0  131.97    2.78
  14  -4   0  132.19    3.14
  14  -4   0  127.97    3.02
   4  14   0  132.32    3.05
 -14   4   0  128.06    2.85
 -14   4   0  130.44    3.05
  -4 -14   0  133.09    2.96
  -4 -14   0  140.01    3.03
 -14   4   0  127.51    2.89
  14  -4   0  132.35    2.86
  14  -4   0  129.60    2.78
  14  -4   0  136.04    2.91
  -4 -14   0  131.19    3.08
   4  14   0  134.73    3.02
  14  -4   0  130.29    3.02
  -4 -14   0  128.34    3.11
   4  14   0  132.57    3.09
   4  14   0  134.88    3.02
  14  -5   0    0.45    0.06
 -14   5   0    0.50    0.13
 -14   5   0    0.55    0.11
  14  -5   0    0.40    0.11
   5  14   0    0.42    0.13
  14  -5   0    0.64    0.17
  14  -5   0    0.51    0.10
   5  14   0    0.43    0.12
  14  -5   0    0.37    0.06
 -14   5   0    0.46    0.07
  14  -5   0    0.45    0.11
  -5 -14   0    0.46    0.11
  14  -5   0    0.51    0.06
  14  -5   0    0.56    0.07
  -5 -14   0    0.44    0.14
  -5 -14   0    0.53    0.10
   5  14   0    0.58    0.13
  -5 -14   0    0.32    0.12
  14  -5   0    0.39    0.12
   5  14   0    0.50    0.12
   5  14   0    0.66    0.13
 -14   6   0   51.04    1.37
  14  -6   0   48.97    1.14
   6  14   0   50.25    1.34
  -6 -14   0   49.74    1.28
   6  14   0   50.02    1.35
  14  -6   0   48.06    1.31
 -14   6   0   50.78    1.23
  14  -6   0   50.87    1.11
  -6 -14   0   48.49    1.35
  14  -6   0   49.21    1.27
 -14   6   0   51.84    1.29
  14  -6   0   50.04    1.34
  14  -6   0   49.35    1.11
  14  -6   0   51.38    1.23
  14  -6   0   50.19    1.41
  14  -6   0   47.74    1.14
  -6 -14   0   49.67    1.20
  -6 -14   0   50.87    1.40
  14  -6   0   50.18    1.15
   6  14   0   49.46    1.30
   6  14   0   46.55    1.19
  14  -6   0   48.79    1.09
  14  -6   0   48.37    1.09
   6  14   0   49.83    1.37
  14  -7   0    2.48    0.13
   7  14   0    2.58    0.15
  14  -7   0    2.65    0.15
  -7 -14   0    2.15    0.21
  14  -7   0    2.21    0.21
   7  14   0    2.93    0.24
   7  14   0    2.82    0.21
 -14   7   0    2.33    0.15
   7  14   0    2.36    0.22
  14  -7   0    2.37    0.21
  14  -7   0    2.78    0.21
 -14   7   0    2.49    0.20
  14  -7   0    2.51    0.12
  -7 -14   0    2.54    0.16
  -7 -14   0    2.56    0.19
  14  -7   0    2.63    0.13
   7  14   0    2.65    0.20
 -14   7   0    2.87    0.24
   7  14   0    2.78    0.23
  -7 -14   0    2.62    0.24
  14  -7   0    2.75    0.19
  14  -7   0    2.55    0.15
   7  14   0    2.92    0.23
  14  -7   0    2.40    0.14
  14  -7   0    2.49    0.12
 -14   7   0    2.69    0.18
  -8 -14   0   35.61    0.88
   8  14   0   35.09    1.02
  14  -8   0   34.70    0.85
  14  -8   0   36.53    1.01
  -8 -14   0   35.39    1.09
  14  -8   0   35.94    0.91
  -8 -14   0   35.20    1.05
  14  -8   0   36.24    0.88
  14  -8   0   36.12    0.96
  14  -8   0   33.33    0.89
 -14   8   0   35.08    1.08
   8  14   0   33.12    0.90
  14  -8   0   35.33    0.83
 -14   8   0   35.92    0.94
   8  14   0   35.56    1.04
 -14   8   0   35.50    1.00
  14  -8   0   34.17    0.89
   8  14   0   36.26    1.09
  14  -8   0   34.91    0.85
  14  -8   0   35.89    1.07
   8  14   0   33.18    0.86
  14  -8   0   34.95    1.02
   8  14   0   35.34    1.07
  -8 -14   0   37.58    0.98
   8  14   0   35.85    0.97
   9  14   0    8.26    0.31
   9  14   0    7.77    0.40
   9  14   0    8.21    0.44
  14  -9   0    8.21    0.33
  -9 -14   0    7.95    0.43
  -9 -14   0    8.45    0.41
  14  -9   0    8.12    0.39
  14  -9   0    7.81    0.32
  14  -9   0    8.24    0.31
  14  -9   0    8.50    0.36
   9  14   0    8.53    0.37
  14  -9   0    8.27    0.30
  14  -9   0    7.56    0.25
   9  14   0    8.44    0.41
  14  -9   0    8.45    0.44
 -14   9   0    7.94    0.38
 -14   9   0    8.29    0.44
  -9 -14   0    7.94    0.28
  -9 -14   0    7.93    0.35
   9  14   0    7.77    0.28
  14  -9   0    8.12    0.39
   9  14   0    7.97    0.43
  10  14   0   18.87    0.68
  10  14   0   18.21    0.67
 -10 -14   0   18.50    0.67
  10  14   0   19.86    0.73
 -10 -14   0   18.74    0.50
  10  14   0   18.98    0.73
  14 -10   0   19.73    0.67
  14 -10   0   19.03    0.55
 -10 -14   0   18.81    0.71
  10  14   0   18.90    0.61
 -14  10   0   17.98    0.65
  14 -10   0   18.59    0.66
  10  14   0   17.00    0.51
  14 -10   0   19.12    0.63
 -14  10   0   18.60    0.61
 -14  10   0   19.20    0.73
  10  14   0   17.58    0.48
  14 -10   0   19.31    0.72
 -10 -14   0   18.73    0.60
  14 -10   0   19.03    0.57
  14 -10   0   18.37    0.49
 -14  11   0    0.05    0.08
 -11 -14   0    0.08    0.07
  14 -11   0   -0.02    0.10
  14 -11   0    0.04    0.08
  11  14   0    0.01    0.02
 -14  11   0   -0.04    0.06
  11  14   0    0.00    0.03
  14 -11   0    0.01    0.07
  14 -11   0    0.04    0.07
  11  14   0    0.03    0.07
 -11 -14   0    0.03    0.03
  14 -11   0    0.06    0.07
 -11 -14   0    0.09    0.09
 -11 -14   0   -0.01    0.06
  14 -11   0   -0.06    0.06
  11  14   0    0.14    0.11
  14 -11   0    0.00    0.04
  11  14   0   -0.08    0.06
  11  14   0   -0.06    0.06
  11  14   0    0.07    0.04
  14 -11   0    0.02    0.06
 -14  11   0    0.10    0.10
  12  14   0    0.10    0.10
 -12 -14   0    0.10    0.10
  14 -12   0    0.08    0.08
  14 -12   0    0.20    0.09
  14 -12   0    0.28    0.11
  12  14   0    0.23    0.04
  12  14   0    0.32    0.14
 -14  12   0    0.16    0.08
  14 -12   0    0.23    0.09
 -14  12   0    0.16    0.10
 -12 -14   0    0.31    0.09
  14 -12   0    0.18    0.09
  14 -12   0    0.28    0.11
  14 -12   0    0.31    0.12
 -12 -14   0    0.22    0.04
  12  14   0    0.03    0.09
 -14  12   0    0.23    0.12
  12  14   0    0.24    0.11
 -12 -14   0    0.13    0.10
  14 -12   0    0.18    0.06
  14 -13   0    1.99    0.28
  14 -13   0    2.04    0.18
  13  14   0    2.15    0.26
 -13 -14   0    2.31    0.24
  14 -13   0    2.18    0.20
  13  14   0    2.24    0.31
  14 -13   0    2.27    0.21
  13  14   0    2.27    0.24
 -14  13   0    2.31    0.22
 -13 -14   0    2.32    0.21
 -14  13   0    1.84    0.27
  14 -13   0    1.97    0.19
  14 -13   0    1.91    0.13
  14 -13   0    2.10    0.26
  13  14   0    1.88    0.12
  14 -13   0    1.89    0.18
  13  14   0    2.20    0.29
 -13 -14   0    2.03    0.20
 -14  13   0    1.84    0.22
  14 -14   0   34.97    0.99
  14 -14   0   35.60    1.00
  14 -14   0   33.36    1.03
 -14 -14   0   33.76    1.02
  14 -14   0   34.74    1.04
  14 -14   0   35.15    0.87
  14  14   0   33.84    0.84
 -14  14   0   34.46    1.02
  14  14   0   35.42    1.09
  14  14   0   33.79    1.17
 -14  14   0   36.38    1.11
  14 -14   0   34.45    1.08
  14 -14   0   35.10    1.16
 -14  14   0   34.01    0.86
 -14 -14   0   34.64    1.09
  14  14   0   34.70    1.14
  14  14   0   36.69    1.12
  14 -14   0   35.22    1.03
 -14  14   0   33.03    1.15
  15  14   0    0.28    0.13
  15  14   0    0.53    0.14
  14 -15   0    0.37    0.11
 -14  15   0    0.25    0.13
 -15 -14   0    0.15    0.10
 -15 -14   0    0.29    0.10
  14 -15   0    0.22    0.07
  14 -15   0    0.08    0.14
  14 -15   0    0.12    0.11
  14 -15   0    0.22    0.12
  15  14   0    0.12    0.11
 -14  15   0    0.00    0.11
 -14  15   0    0.22    0.07
  14 -15   0    0.23    0.11
 -14  15   0    0.34    0.12
  15  14   0    0.37    0.08
  14 -15   0    0.41    0.11
  15  14   0    0.28    0.12
  14 -15   0    0.36    0.11
 -13  15   0    0.06    0.10
  15  13   0    0.20    0.13
  13 -15   0    0.31    0.10
  13 -15   0    0.30    0.10
 -15 -13   0    0.34    0.13
 -13  15   0    0.13    0.06
 -13  15   0    0.19    0.09
  13 -15   0    0.30    0.12
  13 -15   0    0.05    0.09
 -15 -13   0    0.24    0.08
 -15 -13   0    0.28    0.10
 -13  15   0    0.24    0.11
  15  13   0    0.15    0.11
  15  13   0    0.09    0.10
  13 -15   0    0.21    0.14
  13 -15   0    0.17    0.08
  15  13   0    0.06    0.11
  13 -15   0    0.19    0.10
  13 -15   0    0.30    0.11
  15  13   0    0.12    0.06
  15  12   0    0.35    0.09
  12 -15   0    0.35    0.13
  12 -15   0    0.49    0.13
 -12  15   0    0.28    0.12
 -12  15   0    0.42    0.11
  15  12   0    0.40    0.13
  12 -15   0    0.44    0.12
 -12  15   0    0.24    0.13
  15  12   0    0.36    0.13
  15  12   0    0.21    0.10
 -15 -12   0    0.39    0.09
  12 -15   0    0.30    0.12
 -15 -12   0    0.42    0.11
  12 -15   0    0.33    0.11
  15  12   0    0.31    0.13
  12 -15   0    0.40    0.11
 -15 -12   0    0.09    0.10
  12 -15   0    0.31    0.12
 -12  15   0    0.27    0.07
  11 -15   0    2.89    0.25
 -15 -11   0    2.83    0.20
  11 -15   0    2.73    0.24
  11 -15   0    3.31    0.24
  11 -15   0    3.27    0.27
 -11  15   0    3.34    0.31
  11 -15   0    3.27    0.25
  11 -15   0    3.73    0.26
 -11  15   0    3.16    0.17
  15  11   0    3.19    0.19
  15  11   0    2.98    0.30
  15  11   0    3.19    0.28
 -11  15   0    2.83    0.27
  15  11   0    3.03    0.28
 -15 -11   0    3.12    0.25
 -11  15   0    3.01    0.24
  15  11   0    3.08    0.25
  11 -15   0    3.73    0.31
 -15 -11   0    3.05    0.18
 -15 -10   0    1.13    0.18
  15  10   0    1.24    0.20
  15  10   0    0.97    0.19
 -10  15   0    1.03    0.10
 -15 -10   0    1.00    0.10
  10 -15   0    1.23    0.23
 -10  15   0    1.08    0.20
 -15 -10   0    1.05    0.13
  10 -15   0    0.94    0.17
 -15 -10   0    1.30    0.13
  10 -15   0    1.03    0.18
  10 -15   0    1.29    0.20
 -10  15   0    0.96    0.17
  15  10   0    1.07    0.21
  15  10   0    1.06    0.14
  10 -15   0    1.14    0.17
  10 -15   0    0.91    0.16
  15  10   0    1.35    0.22
 -10  15   0    1.11    0.21
  10 -15   0    1.29    0.22
 -15  -9   0    1.31    0.13
  -9  15   0    1.39    0.19
  15   9   0    1.69    0.24
 -15  -9   0    1.30    0.11
  15   9   0    1.60    0.23
   9 -15   0    1.29    0.17
   9 -15   0    1.35    0.19
 -15  -9   0    1.57    0.17
   9 -15   0    1.14    0.19
  -9  15   0    1.31    0.11
   9 -15   0    1.88    0.24
  15   9   0    1.37    0.20
 -15  -9   0    1.37    0.13
   9 -15   0    1.49    0.23
  15   9   0    1.31    0.14
   9 -15   0    0.98    0.18
  15   9   0    1.75    0.26
   9 -15   0    1.18    0.20
  -9  15   0    1.12    0.21
   8 -15   0    1.04    0.18
   8 -15   0    1.11    0.15
  15   8   0    1.35    0.16
  -8  15   0    0.99    0.17
  15   8   0    0.82    0.15
  15   8   0    0.92    0.19
 -15  -8   0    1.05    0.08
 -15  -8   0    1.10    0.13
   8 -15   0    0.87    0.18
   8 -15   0    0.84    0.16
  15   8   0    0.86    0.18
 -15  -8   0    1.14    0.12
 -15  -8   0    1.02    0.12
  15   8   0    1.29    0.19
  -8  15   0    1.24    0.21
  15   8   0    0.96    0.17
   8 -15   0    1.05    0.17
 -15  -8   0    0.89    0.12
  -8  15   0    1.18    0.11
   8 -15   0    1.02    0.20
   8 -15   0    1.03    0.17
 -15  -8   0    1.21    0.19
  -7  15   0    3.08    0.27
   7 -15   0    2.78    0.25
   7 -15   0    2.73    0.24
  -7  15   0    2.68    0.23
   7 -15   0    2.78    0.19
  15   7   0    2.97    0.12
  15   7   0    2.81    0.26
 -15  -7   0    2.95    0.15
 -15  -7   0    3.04    0.23
  15   7   0    2.86    0.20
  15   7   0    2.77    0.24
  -7  15   0    2.51    0.16
   7 -15   0    2.76    0.24
 -15  -7   0    2.57    0.15
   7 -15   0    2.88    0.26
 -15  -7   0    2.77    0.17
  15   7   0    2.87    0.24
 -15  -7   0    2.39    0.18
   7 -15   0    2.74    0.22
 -15  -7   0    2.77    0.13
   7 -15   0    2.77    0.23
  15   7   0    2.61    0.26
 -15  -7   0    2.62    0.17
  -6  15   0    0.48    0.12
  15   6   0    0.58    0.13
   6 -15   0    0.70    0.15
   6 -15   0    0.56    0.13
 -15  -6   0    0.62    0.06
  15   6   0    0.55    0.13
 -15  -6   0    0.74    0.12
 -15  -6   0    0.75    0.13
  15   6   0    0.53    0.14
 -15  -6   0    0.72    0.11
  15   6   0    0.57    0.12
 -15  -6   0    0.61    0.06
   6 -15   0    0.65    0.11
 -15  -6   0    0.83    0.07
  15   6   0    0.74    0.08
   6 -15   0    0.84    0.17
  15   6   0    0.87    0.16
  -6  15   0    0.98    0.17
  -6  15   0    0.73    0.10
   6 -15   0    0.79    0.15
   6 -15   0    0.47    0.14
   6 -15   0    0.49    0.14
  15   6   0    0.78    0.18
 -15  -6   0    0.74    0.11
 -15  -5   0    0.58    0.13
   5 -15   0    0.63    0.15
 -15  -5   0    0.53    0.09
 -15  -5   0    0.60    0.05
 -15  -5   0    0.59    0.06
  -5  15   0    0.41    0.11
 -15  -5   0    0.49    0.06
   5 -15   0    0.76    0.15
  15   5   0    0.55    0.08
  -5  15   0    0.39    0.12
  -5  15   0    0.54    0.10
  15   5   0    0.58    0.14
   5 -15   0    0.64    0.16
  15   5   0    0.51    0.14
   5 -15   0    0.77    0.11
  15   5   0    0.75    0.17
  15   5   0    0.63    0.13
  15   5   0    0.61    0.12
   5 -15   0    0.59    0.13
 -15  -5   0    0.53    0.08
   5 -15   0    0.62    0.16
   5 -15   0    0.62    0.13
  15   5   0    0.62    0.13
   4 -15   0    0.80    0.16
 -15  -4   0    1.36    0.16
 -15  -4   0    0.94    0.09
   4 -15   0    1.44    0.21
  15   4   0    0.99    0.15
   4 -15   0    0.85    0.15
  15   4   0    1.22    0.17
  -4  15   0    1.16    0.14
  15   4   0    1.25    0.20
 -15  -4   0    1.15    0.07
  15   4   0    1.09    0.16
  -4  15   0    1.14    0.19
  15   4   0    1.26    0.20
  15   4   0    1.04    0.07
 -15  -4   0    1.17    0.11
   4 -15   0    1.08    0.16
  15   4   0    1.29    0.11
 -15  -4   0    1.02    0.07
 -15  -4   0    1.01    0.10
   4 -15   0    1.09    0.18
  -4  15   0    1.45    0.21
   4 -15   0    1.04    0.11
  15   3   0    0.27    0.10
  15   3   0    0.51    0.09
   3 -15   0    0.28    0.12
  -3  15   0    0.55    0.14
  15   3   0    0.45    0.14
  15   3   0    0.44    0.10
   3 -15   0    0.49    0.11
  15   3   0    0.39    0.06
 -15  -3   0    0.31    0.06
 -15  -3   0    0.36    0.06
   3 -15   0    0.32    0.11
  15   3   0    0.39    0.13
   3 -15   0    0.30    0.11
 -15  -3   0    0.43    0.10
 -15  -3   0    0.33    0.06
  -3  15   0    0.42    0.13
  15   3   0    0.51    0.13
   3 -15   0    0.38    0.11
   3 -15   0    0.42    0.07
  -3  15   0    0.44    0.10
  -3  15   0    0.30    0.07
 -15  -3   0    0.36    0.08
   2 -15   0    0.42    0.07
  15   2   0    0.47    0.07
  -2  15   0    0.49    0.13
   2 -15   0    0.40    0.12
  -2  15   0    0.50    0.07
   2 -15   0    0.30    0.11
   2 -15   0    0.31    0.10
  15   2   0    0.37    0.07
 -15  -2   0    0.30    0.09
 -15  -2   0    0.29    0.05
  -2  15   0    0.28    0.11
  -2  15   0    0.38    0.13
 -15  -2   0    0.38    0.06
   2 -15   0    0.34    0.10
  15   2   0    0.38    0.11
  15   2   0    0.46    0.09
   2 -15   0    0.46    0.12
  15   2   0    0.32    0.11
 -15  -2   0    0.35    0.05
  -2  15   0    0.41    0.11
  15   2   0    0.33    0.11
  15   2   0    0.34    0.13
  15   2   0    0.38    0.11
  15   1   0    0.09    0.06
  15   1   0    0.07    0.04
  -1  15   0    0.05    0.08
 -15  -1   0    0.06    0.05
  -1  15   0   -0.04    0.07
  -1  15   0    0.04    0.07
  15   1   0    0.20    0.10
 -15  -1   0    0.01    0.04
 -15  -1   0    0.05    0.07
 -15  -1   0    0.05    0.04
   1 -15   0   -0.01    0.06
 -15  -1   0    0.07    0.06
  -1  15   0    0.05    0.04
   1 -15   0    0.23    0.11
   1 -15   0    0.16    0.11
  15   1   0    0.15    0.10
   1 -15   0    0.02    0.08
 -15  -1   0    0.07    0.02
  15   1   0    0.13    0.05
  -1  15   0    0.02    0.06
  15   1   0    0.07    0.07
  15   1   0    0.07    0.06
 -15  -1   0    0.06    0.03
 -15  -1   0    0.07    0.03
   1 -15   0    0.08    0.07
 -15   0   0    3.44    0.19
   0 -15   0    3.17    0.22
   0 -15   0    3.36    0.27
   0  15   0    3.55    0.26
 -15   0   0    3.52    0.15
   0  15   0    3.35    0.22
  15   0   0    3.24    0.25
 -15   0   0    3.57    0.22
 -15   0   0    3.44    0.16
   0  15   0    3.44    0.26
  15   0   0    3.33    0.16
 -15   0   0    2.84    0.16
  15   0   0    3.56    0.28
  15   0   0    3.35    0.20
   0 -15   0    3.66    0.25
   0  15   0    3.49    0.26
  15   0   0    3.46    0.23
  15   0   0    3.30    0.17
 -15   0   0    3.15    0.15
   0  15   0    3.24    0.13
  15   0   0    3.81    0.22
   0 -15   0    3.49    0.25
   0 -15   0    3.80    0.28
 -15   0   0    3.10    0.19
  -1 -15   0    3.71    0.24
   1  15   0    3.88    0.24
  -1 -15   0    3.62    0.23
  15  -1   0    3.08    0.23
 -15   1   0    3.53    0.24
  15  -1   0    3.42    0.17
 -15   1   0    3.29    0.20
   1  15   0    3.36    0.25
  -1 -15   0    3.43    0.27
 -15   1   0    3.41    0.16
   1  15   0    3.32    0.25
  15  -1   0    3.48    0.28
  -1 -15   0    3.58    0.28
  15  -1   0    3.51    0.19
   1  15   0    3.46    0.25
  15  -1   0    3.44    0.22
 -15   1   0    3.36    0.21
  15  -1   0    3.60    0.19
  -1 -15   0    3.56    0.24
  -2 -15   0    3.07    0.23
  -2 -15   0    3.75    0.29
 -15   2   0    3.70    0.21
  15  -2   0    3.21    0.27
 -15   2   0    3.21    0.21
  -2 -15   0    4.21    0.25
  -2 -15   0    3.87    0.23
   2  15   0    3.21    0.24
  15  -2   0    3.37    0.18
  15  -2   0    3.54    0.23
  15  -2   0    4.11    0.26
   2  15   0    3.45    0.25
 -15   2   0    3.61    0.17
   2  15   0    3.35    0.26
   2  15   0    4.04    0.25
  15  -2   0    3.54    0.19
  15  -2   0    3.65    0.20
 -15   2   0    3.74    0.18
 -15   2   0    3.54    0.24
  -2 -15   0    3.80    0.28
   3  15   0    3.26    0.27
  -3 -15   0    3.72    0.22
  15  -3   0    3.36    0.23
 -15   3   0    3.76    0.26
  15  -3   0    3.45    0.18
  15  -3   0    3.86    0.31
 -15   3   0    3.62    0.19
 -15   3   0    3.20    0.21
   3  15   0    3.82    0.25
 -15   3   0    3.13    0.16
  15  -3   0    3.47    0.21
   3  15   0    3.43    0.26
  -3 -15   0    3.32    0.24
   3  15   0    3.81    0.25
  15  -3   0    3.76    0.19
  -3 -15   0    3.24    0.26
  15  -3   0    3.74    0.26
 -15   3   0    3.50    0.21
  -3 -15   0    3.80    0.28
  -4 -15   0    0.15    0.10
   4  15   0   -0.04    0.07
   4  15   0    0.16    0.10
 -15   4   0    0.22    0.08
  15  -4   0    0.07    0.04
  -4 -15   0    0.16    0.11
   4  15   0    0.18    0.10
 -15   4   0    0.05    0.04
  15  -4   0    0.03    0.07
 -15   4   0    0.10    0.08
  -4 -15   0    0.07    0.07
  15  -4   0    0.14    0.09
  -4 -15   0    0.10    0.08
   4  15   0    0.08    0.08
  15  -4   0    0.01    0.07
  15  -4   0    0.10    0.07
  -4 -15   0    0.08    0.08
   4  15   0    0.05    0.07
  15  -5   0    0.64    0.06
   5  15   0    0.40    0.11
  15  -5   0    0.73    0.15
   5  15   0    0.67    0.14
  15  -5   0    0.75    0.15
  15  -5   0    0.49    0.16
   5  15   0    0.71    0.13
  15  -5   0    0.57    0.10
  15  -5   0    0.45    0.06
 -15   5   0    0.51    0.12
  -5 -15   0    0.54    0.11
  15  -5   0    0.48    0.11
   5  15   0    0.76    0.16
  -5 -15   0    0.64    0.16
  -5 -15   0    0.47    0.11
  15  -5   0    0.52    0.06
 -15   5   0    0.65    0.12
  -5 -15   0    0.60    0.15
  15  -5   0    0.50    0.08
   5  15   0    0.58    0.13
 -15   6   0    1.00    0.18
  -6 -15   0    1.32    0.17
  -6 -15   0    1.22    0.20
  -6 -15   0    1.30    0.13
   6  15   0    1.35    0.20
   6  15   0    1.39    0.18
 -15   6   0    1.01    0.10
  15  -6   0    1.13    0.20
   6  15   0    1.45    0.19
   6  15   0    1.08    0.19
  15  -6   0    1.44    0.17
   6  15   0    1.16    0.19
 -15   6   0    1.24    0.15
  15  -6   0    1.09    0.09
  15  -6   0    0.79    0.14
  15  -6   0    1.12    0.09
  15  -6   0    1.05    0.18
  15  -6   0    1.16    0.09
 -15   6   0    1.52    0.18
  15  -6   0    1.29    0.13
  -6 -15   0    0.72    0.17
   7  15   0    2.19    0.22
   7  15   0    2.50    0.23
   7  15   0    2.29    0.22
 -15   7   0    2.28    0.17
  15  -7   0    2.25    0.22
  15  -7   0    2.05    0.12
  15  -7   0    2.47    0.20
 -15   7   0    2.34    0.24
  15  -7   0    2.39    0.10
  15  -7   0    2.34    0.14
  15  -7   0    2.38    0.18
  -7 -15   0    2.06    0.22
  15  -7   0    2.13    0.10
   7  15   0    1.85    0.20
  15  -7   0    1.93    0.19
   7  15   0    2.34    0.20
 -15   7   0    2.04    0.14
  15  -7   0    2.22    0.11
   7  15   0    1.92    0.14
  -7 -15   0    2.45    0.20
  -7 -15   0    2.25    0.15
  15  -7   0    2.02    0.13
  -7 -15   0    2.31    0.23
  15  -7   0    2.10    0.11
 -15   7   0    2.13    0.19
 -15   8   0    1.50    0.22
  15  -8   0    1.48    0.21
  15  -8   0    1.23    0.13
 -15   8   0    1.51    0.15
   8  15   0    1.48    0.18
   8  15   0    1.05    0.18
  -8 -15   0    1.37    0.21
  15  -8   0    1.17    0.09
   8  15   0    1.26    0.20
  15  -8   0    1.28    0.22
  15  -8   0    1.32    0.17
  15  -8   0    1.11    0.12
  -8 -15   0    1.14    0.11
  15  -8   0    1.29    0.11
  15  -8   0    1.19    0.11
  -8 -15   0    1.62    0.25
   8  15   0    1.51    0.21
  15  -8   0    1.20    0.09
 -15   8   0    1.53    0.19
  15  -8   0    1.02    0.09
 -15   8   0    1.19    0.16
   8  15   0    1.87    0.25
   8  15   0    1.12    0.11
  15  -8   0    1.06    0.17
  -8 -15   0    1.58    0.16
  15  -9   0    0.39    0.06
  -9 -15   0    0.58    0.14
 -15   9   0    0.38    0.12
 -15   9   0    0.55    0.14
  15  -9   0    0.44    0.08
  15  -9   0    0.52    0.11
  15  -9   0    0.38    0.09
   9  15   0    0.95    0.19
   9  15   0    0.68    0.16
  15  -9   0    0.24    0.11
  15  -9   0    0.53    0.09
  15  -9   0    0.51    0.11
   9  15   0    0.34    0.08
 -15   9   0    0.59    0.11
   9  15   0    0.47    0.15
  -9 -15   0    0.49    0.13
   9  15   0    0.52    0.08
  -9 -15   0    0.40    0.11
  15  -9   0    0.37    0.11
   9  15   0    0.61    0.15
  15  -9   0    0.45    0.11
  -9 -15   0    0.44    0.08
   9  15   0    0.60    0.13
  15 -10   0    1.43    0.12
  10  15   0    1.63    0.25
 -10 -15   0    1.64    0.23
 -10 -15   0    1.51    0.11
  15 -10   0    1.49    0.14
  15 -10   0    1.47    0.14
 -15  10   0    1.42    0.17
  10  15   0    1.34    0.13
  10  15   0    1.50    0.22
  15 -10   0    1.60    0.21
 -10 -15   0    1.37    0.17
  10  15   0    1.39    0.22
  10  15   0    1.40    0.11
  15 -10   0    1.80    0.25
  15 -10   0    1.36    0.09
 -10 -15   0    1.88    0.24
 -15  10   0    1.78    0.25
  15 -10   0    1.46    0.18
 -15  10   0    1.56    0.22
  10  15   0    1.73    0.24
  15 -10   0    1.78    0.23
 -15  11   0    0.18    0.09
 -11 -15   0    0.11    0.11
  15 -11   0    0.28    0.13
  11  15   0    0.42    0.12
 -15  11   0    0.44    0.11
 -11 -15   0    0.55    0.14
  11  15   0    0.32    0.05
  11  15   0    0.29    0.12
  15 -11   0    0.42    0.10
  15 -11   0    0.36    0.13
 -11 -15   0    0.18    0.09
 -11 -15   0    0.42    0.06
  11  15   0    0.36    0.12
  15 -11   0    0.36    0.09
 -15  11   0    0.22    0.12
  15 -11   0    0.25    0.09
  11  15   0    0.38    0.13
  15 -11   0    0.19    0.09
  15 -11   0    0.29    0.05
  15 -11   0    0.27    0.11
  11  15   0    0.42    0.15
  11  15   0    0.26    0.06
 -12 -15   0    3.56    0.30
  12  15   0    3.80    0.29
 -12 -15   0    3.77    0.24
  12  15   0    2.99    0.27
 -15  12   0    3.60    0.24
  12  15   0    3.28    0.12
  15 -12   0    3.94    0.29
 -12 -15   0    3.06    0.26
  15 -12   0    3.20    0.26
  12  15   0    3.66    0.31
 -12 -15   0    3.32    0.14
  15 -12   0    3.38    0.31
 -15  12   0    3.54    0.31
  15 -12   0    3.41    0.26
  15 -12   0    3.43    0.21
  15 -12   0    3.26    0.15
 -15  12   0    3.22    0.27
  15 -12   0    3.41    0.22
  15 -12   0    3.24    0.23
  12  15   0    3.48    0.32
  15 -13   0    1.63    0.12
  13  15   0    1.74    0.24
 -15  13   0    1.70    0.21
  15 -13   0    1.96    0.29
  15 -13   0    1.58    0.16
  13  15   0    1.85    0.28
  13  15   0    2.00    0.26
  15 -13   0    1.85    0.25
 -13 -15   0    1.85    0.26
  15 -13   0    2.07    0.20
  15 -13   0    1.95    0.17
  15 -13   0    1.95    0.19
  15 -13   0    1.59    0.23
  13  15   0    1.71    0.10
 -13 -15   0    1.77    0.17
 -15  13   0    1.84    0.27
 -15  13   0    1.72    0.24
  13  15   0    2.17    0.29
 -13 -15   0    1.86    0.20
  14  15   0    1.38    0.24
 -14 -15   0    1.49    0.21
  15 -14   0    1.53    0.20
  15 -14   0    1.38    0.18
  14  15   0    1.32    0.10
  15 -14   0    0.77    0.22
  15 -14   0    1.23    0.12
  15 -14   0    1.07    0.18
  14  15   0    1.55    0.22
 -15  14   0    1.01    0.11
  15 -14   0    1.12    0.16
 -15  14   0    1.30    0.19
  14  15   0    1.37    0.27
  15 -14   0    1.02    0.10
  15 -14   0    0.87    0.19
 -14 -15   0    1.09    0.19
  15 -14   0    1.27    0.20
  14  15   0    1.26    0.21
 -14 -15   0    1.47    0.18
 -15  14   0    1.09    0.19
 -15 -15   0    0.69    0.17
  15  15   0    1.10    0.20
  15  15   0    0.91    0.10
  15  15   0    0.39    0.16
 -15 -15   0    0.80    0.13
  15 -15   0    0.97    0.16
 -15  15   0    0.92    0.16
  15 -15   0    0.92    0.16
 -15  15   0    0.70    0.10
  15  15   0    0.85    0.18
  15  15   0    0.98    0.22
  15 -15   0    0.79    0.10
  15 -15   0    0.98    0.18
  15 -15   0    0.76    0.18
  15 -15   0    0.61    0.10
 -15  15   0    1.03    0.19
  15 -15   0    0.82    0.24
 -15  15   0    0.85    0.22
 -15 -15   0    1.10    0.18
  15 -15   0    0.89    0.15
  15 -15   0    0.73    0.16
  15 -16   0    0.21    0.10
  16  15   0    0.11    0.07
  16  15   0    0.09    0.12
  15 -16   0    0.10    0.10
 -15  16   0    0.07    0.13
  16  15   0    0.17    0.12
  15 -16   0    0.19    0.13
 -16 -15   0    0.22    0.11
 -16 -15   0    0.09    0.07
  15 -16   0    0.25    0.10
 -15  16   0    0.10    0.11
  16  15   0    0.12    0.11
 -16 -15   0    0.27    0.11
 -15  16   0    0.16    0.09
 -15  16   0    0.23    0.07
  15 -16   0    0.03    0.06
  15 -16   0    0.26    0.10
  15 -16   0    0.27    0.14
  16  15   0    0.00    0.09
  15 -16   0    0.22    0.10
  14 -16   0   37.37    1.10
 -16 -14   0   38.40    1.16
 -14  16   0   35.69    0.91
  16  14   0   37.39    1.20
 -14  16   0   38.35    1.20
  14 -16   0   38.01    0.95
  16  14   0   37.74    1.23
  14 -16   0   36.14    1.11
  16  14   0   37.56    1.16
  14 -16   0   37.85    1.14
  16  14   0   35.41    0.92
  14 -16   0   37.51    1.18
 -14  16   0   37.05    1.11
  14 -16   0   36.02    1.24
  16  14   0   33.93    1.24
 -14  16   0   37.51    1.27
 -16 -14   0   37.37    1.07
  14 -16   0   36.70    1.08
  14 -16   0   37.82    1.09
  16  13   0    0.46    0.09
 -13  16   0    0.52    0.08
  16  13   0    0.41    0.15
 -13  16   0    0.47    0.12
  16  13   0    0.51    0.17
  13 -16   0    0.48    0.17
  16  13   0    0.42    0.14
  13 -16   0    0.31    0.13
 -16 -13   0    0.50    0.11
 -16 -13   0    0.50    0.10
 -13  16   0    0.37    0.14
  13 -16   0    0.60    0.15
  13 -16   0    0.44    0.10
  13 -16   0    0.50    0.14
  13 -16   0    0.47    0.13
  13 -16   0    0.45    0.12
 -13  16   0    0.53    0.17
  13 -16   0    0.40    0.13
  16  13   0    0.60    0.15
 -16 -13   0    0.53    0.14
 -16 -12   0   56.51    1.43
 -12  16   0   55.29    1.51
 -12  16   0   57.72    1.79
  12 -16   0   54.09    1.57
  16  12   0   57.95    1.55
  16  12   0   55.77    1.36
  12 -16   0   57.74    1.52
 -12  16   0   56.68    1.60
  12 -16   0   55.96    1.55
  16  12   0   58.28    1.62
  12 -16   0   54.82    1.51
 -16 -12   0   55.30    1.36
  12 -16   0   56.67    1.48
  16  12   0   55.29    1.69
 -12  16   0   54.79    1.32
  16  12   0   56.58    1.62
  12 -16   0   54.88    1.78
 -16 -12   0   57.46    1.53
  12 -16   0   60.15    1.93
  16  11   0    0.17    0.12
 -16 -11   0    0.13    0.06
 -16 -11   0    0.30    0.11
  16  11   0    0.20    0.11
  11 -16   0    0.27    0.11
  11 -16   0    0.26    0.12
  16  11   0    0.14    0.11
  11 -16   0    0.34    0.11
 -11  16   0    0.16    0.06
 -16 -11   0    0.29    0.10
  16  11   0    0.23    0.08
 -11  16   0    0.17    0.12
  11 -16   0    0.24    0.10
  16  11   0    0.27    0.13
  11 -16   0    0.20    0.12
  11 -16   0    0.29    0.10
 -11  16   0    0.43    0.13
  11 -16   0    0.24    0.11
 -16 -10   0   28.30    0.78
 -10  16   0   28.84    0.74
  10 -16   0   28.66    0.90
  16  10   0   29.11    0.97
  10 -16   0   27.00    0.90
  16  10   0   28.87    0.96
  10 -16   0   28.98    0.92
 -16 -10   0   28.57    0.87
  16  10   0   30.26    0.92
  10 -16   0   27.66    0.84
  10 -16   0   27.26    0.93
 -16 -10   0   26.75    0.73
 -10  16   0   29.28    1.01
  10 -16   0   28.31    0.99
 -10  16   0   28.59    0.91
  16  10   0   26.62    1.00
  10 -16   0   28.40    0.93
  16  10   0   28.18    0.80
  16   9   0    0.15    0.13
  -9  16   0    0.08    0.09
  -9  16   0    0.07    0.09
  16   9   0    0.38    0.12
   9 -16   0    0.14    0.11
  -9  16   0    0.12    0.05
  16   9   0    0.10    0.11
   9 -16   0    0.07    0.10
   9 -16   0    0.06    0.09
 -16  -9   0    0.10    0.07
 -16  -9   0    0.15    0.06
  16   9   0    0.10    0.08
  16   9   0    0.08    0.10
   9 -16   0    0.36    0.11
   9 -16   0    0.01    0.07
   9 -16   0    0.07    0.10
 -16  -9   0    0.09    0.04
   9 -16   0    0.13    0.09
   8 -16   0   21.01    0.78
 -16  -8   0   20.35    0.65
  -8  16   0   19.98    0.58
  16   8   0   21.01    0.75
  16   8   0   20.46    0.81
   8 -16   0   20.70    0.73
   8 -16   0   21.20    0.75
   8 -16   0   20.97    0.74
   8 -16   0   20.13    0.64
  16   8   0   19.97    0.71
   8 -16   0   21.25    0.75
 -16  -8   0   19.37    0.57
 -16  -8   0   20.59    0.61
 -16  -8   0   21.70    0.72
  -8  16   0   21.51    0.74
   8 -16   0   19.86    0.71
  16   8   0   19.41    0.76
  16   8   0   20.08    0.64
 -16  -8   0   20.35    0.57
 -16  -8   0   19.69    0.54
  -8  16   0   20.74    0.79
 -16  -7   0    5.20    0.20
 -16  -7   0    4.99    0.19
 -16  -7   0    4.70    0.23
   7 -16   0    4.69    0.33
  -7  16   0    5.09    0.23
  -7  16   0    5.67    0.37
 -16  -7   0    4.96    0.22
  16   7   0    5.30    0.31
  16   7   0    4.71    0.32
   7 -16   0    5.03    0.33
  16   7   0    5.19    0.33
 -16  -7   0    5.93    0.32
   7 -16   0    5.56    0.33
 -16  -7   0    5.40    0.27
  16   7   0    5.29    0.36
   7 -16   0    5.11    0.33
   7 -16   0    5.11    0.31
  16   7   0    4.89    0.36
  16   7   0    5.18    0.18
   7 -16   0    5.32    0.26
  16   7   0    4.84    0.27
  -7  16   0    5.05    0.32
   7 -16   0    4.97    0.35
  16   6   0   18.22    0.61
  -6  16   0   18.10    0.67
   6 -16   0   19.44    0.69
  -6  16   0   18.30    0.72
   6 -16   0   19.30    0.72
   6 -16   0   19.07    0.57
 -16  -6   0   18.58    0.47
 -16  -6   0   18.76    0.57
   6 -16   0   19.42    0.71
 -16  -6   0   18.90    0.48
  16   6   0   18.45    0.67
  16   6   0   19.57    0.75
  16   6   0   18.64    0.72
   6 -16   0   18.95    0.68
   6 -16   0   17.95    0.67
  16   6   0   18.95    0.67
   6 -16   0   18.55    0.71
 -16  -6   0   19.43    0.72
 -16  -6   0   18.42    0.48
  -6  16   0   18.24    0.55
  16   6   0   18.42    0.49
 -16  -6   0   19.01    0.54
 -16  -5   0    1.75    0.17
 -16  -5   0    1.68    0.10
   5 -16   0    2.03    0.20
  16   5   0    1.74    0.24
   5 -16   0    1.28    0.19
  16   5   0    1.67    0.21
  -5  16   0    1.80    0.24
 -16  -5   0    1.55    0.13
  16   5   0    1.71    0.17
   5 -16   0    2.11    0.21
   5 -16   0    1.61    0.13
  16   5   0    2.27    0.28
   5 -16   0    1.61    0.23
  -5  16   0    1.97    0.20
 -16  -5   0    1.94    0.14
  16   5   0    1.93    0.13
   5 -16   0    2.18    0.27
  -5  16   0    2.18    0.16
   5 -16   0    2.03    0.21
  16   5   0    2.14    0.26
 -16  -4   0   50.15    1.17
  16   4   0   49.74    1.29
   4 -16   0   49.79    1.39
  -4  16   0   48.48    1.39
   4 -16   0   49.49    1.18
  16   4   0   48.48    1.41
  16   4   0   49.27    1.42
 -16  -4   0   46.88    1.18
 -16  -4   0   51.50    1.29
  16   4   0   49.23    1.09
   4 -16   0   52.62    1.36
 -16  -4   0   48.98    1.16
  16   4   0   47.88    1.18
   4 -16   0   50.57    1.41
 -16  -4   0   47.20    1.14
  16   4   0   51.10    1.32
 -16  -4   0   48.08    1.10
  -4  16   0   50.28    1.37
  16   4   0   50.62    1.34
   4 -16   0   52.17    1.36
 -16  -4   0   49.55    1.09
   4 -16   0   49.41    1.40
   3 -16   0    0.17    0.10
   3 -16   0    0.18    0.09
  16   3   0    0.11    0.04
  16   3   0    0.18    0.09
  16   3   0    0.20    0.13
   3 -16   0    0.32    0.11
 -16  -3   0    0.18    0.06
  16   3   0    0.13    0.10
   3 -16   0   -0.01    0.07
  16   3   0    0.33    0.10
 -16  -3   0    0.23    0.06
   3 -16   0    0.11    0.10
 -16  -3   0    0.29    0.10
  -3  16   0    0.18    0.11
  16   3   0    0.27    0.08
  16   3   0    0.16    0.11
 -16  -3   0    0.25    0.05
  -3  16   0    0.25    0.08
 -16  -3   0    0.21    0.05
  -3  16   0    0.17    0.06
   3 -16   0    0.21    0.06
  -3  16   0    0.22    0.10
   2 -16   0   51.55    1.38
  16   2   0   52.28    1.30
  16   2   0   50.85    1.18
  16   2   0   51.14    1.17
  16   2   0   50.02    1.32
  -2  16   0   50.96    1.28
  -2  16   0   49.39    1.38
  16   2   0   48.52    1.35
 -16  -2   0   49.32    1.17
 -16  -2   0   51.66    1.29
   2 -16   0   49.93    1.36
  -2  16   0   49.75    1.40
  16   2   0   50.19    1.24
  16   2   0   50.97    1.45
 -16  -2   0   48.38    1.19
 -16  -2   0   50.35    1.15
  -2  16   0   49.23    1.17
  -2  16   0   50.74    1.40
   2 -16   0   50.66    1.43
   2 -16   0   51.42    1.16
  16   2   0   51.58    1.43
   2 -16   0   51.25    1.35
   2 -16   0   51.31    1.44
 -16  -2   0   51.29    1.13
 -16  -1   0    7.65    0.26
 -16  -1   0    7.82    0.43
   1 -16   0    7.99    0.44
  -1  16   0    8.02    0.35
   1 -16   0    7.91    0.40
   1 -16   0    7.80    0.37
 -16  -1   0    7.56    0.26
   1 -16   0    7.79    0.38
   1 -16   0    7.65    0.42
  16   1   0    7.65    0.37
  -1  16   0    7.70    0.40
  -1  16   0    7.47    0.40
  16   1   0    7.57    0.27
  16   1   0    7.18    0.32
 -16  -1   0    7.89    0.34
  16   1   0    7.53    0.41
  -1  16   0    7.13    0.40
  -1  16   0    7.13    0.24
  16   1   0    7.75    0.27
  16   1   0    7.43    0.42
 -16  -1   0    7.41    0.30
   0 -16   0    6.26    0.38
  16   0   0    6.26    0.24
  16   0   0    6.32    0.39
   0  16   0    6.30    0.31
   0 -16   0    6.08    0.37
   0  16   0    6.01    0.19
   0  16   0    6.44    0.36
  16   0   0    6.02    0.33
   0 -16   0    6.29    0.34
  16   0   0    6.26    0.25
  16   0   0    5.58    0.32
  16   0   0    6.21    0.29
 -16   0   0    7.03    0.34
   0  16   0    6.63    0.37
   0 -16   0    6.00    0.33
 -16   0   0    6.54    0.24
 -16   0   0    6.08    0.23
   0 -16   0    6.18    0.32
   0  16   0    6.10    0.36
 -16   0   0    6.88    0.31
   1  16   0    1.18    0.17
  -1 -16   0    1.54    0.23
 -16   1   0    1.32    0.11
   1  16   0    1.13    0.19
  16  -1   0    1.42    0.12
 -16   1   0    1.41    0.15
  16  -1   0    1.20    0.16
   1  16   0    1.60    0.21
  -1 -16   0    1.67    0.20
  -1 -16   0    1.58    0.17
  -1 -16   0    1.37    0.21
  16  -1   0    1.54    0.13
  16  -1   0    1.13    0.17
 -16   1   0    1.50    0.20
  16  -1   0    1.41    0.14
  -1 -16   0    1.35    0.18
   1  16   0    1.40    0.19
  16  -1   0    1.35    0.23
   2  16   0   17.78    0.67
  16  -2   0   17.69    0.54
  16  -2   0   17.50    0.70
  16  -2   0   17.61    0.61
  16  -2   0   18.25    0.52
  16  -2   0   18.92    0.61
  -2 -16   0   18.55    0.70
  -2 -16   0   18.64    0.64
   2  16   0   18.32    0.67
  16  -2   0   17.39    0.63
   2  16   0   17.84    0.62
  -2 -16   0   18.42    0.63
  -2 -16   0   18.04    0.60
   2  16   0   17.33    0.64
 -16   2   0   18.72    0.59
  -2 -16   0   17.97    0.71
 -16   2   0   18.33    0.64
 -16   3   0    0.30    0.12
 -16   3   0    0.04    0.04
  16  -3   0    0.03    0.06
  16  -3   0    0.08    0.05
  -3 -16   0    0.07    0.07
   3  16   0    0.04    0.08
  16  -3   0    0.03    0.06
 -16   3   0    0.07    0.05
  16  -3   0    0.05    0.09
   3  16   0    0.24    0.10
  -3 -16   0    0.07    0.08
  -3 -16   0    0.20    0.10
 -16   3   0    0.17    0.07
   3  16   0    0.15    0.10
  -3 -16   0   -0.02    0.08
  16  -3   0    0.09    0.08
  16  -3   0    0.21    0.08
   3  16   0    0.17    0.09
  -3 -16   0    0.00    0.06
  -4 -16   0   69.59    1.69
   4  16   0   70.70    1.81
  -4 -16   0   70.86    1.74
 -16   4   0   72.15    1.71
  16  -4   0   70.30    1.89
  16  -4   0   70.94    1.69
  16  -4   0   67.10    1.76
   4  16   0   70.01    1.77
   4  16   0   72.93    1.78
  -4 -16   0   70.45    1.85
   4  16   0   69.72    1.78
 -16   4   0   68.09    1.59
  16  -4   0   72.31    1.65
  16  -4   0   68.78    1.60
   4  16   0   69.44    1.84
 -16   4   0   69.31    1.79
  -4 -16   0   74.38    1.77
  -4 -16   0   72.01    1.89
  16  -4   0   67.64    1.77
   5  16   0    0.85    0.17
  -5 -16   0    0.69    0.17
  16  -5   0    0.65    0.09
   5  16   0    0.58    0.15
  -5 -16   0    0.57    0.12
   5  16   0    0.57    0.14
  -5 -16   0    0.38    0.13
   5  16   0    0.90    0.17
   5  16   0    0.59    0.14
  16  -5   0    0.53    0.11
  16  -5   0    0.61    0.12
 -16   5   0    0.52    0.15
  16  -5   0    0.48    0.13
  -5 -16   0    0.75    0.14
  16  -5   0    0.42    0.12
  16  -5   0    0.49    0.15
  16  -6   0   72.82    1.83
  16  -6   0   70.36    1.84
 -16   6   0   71.89    1.70
  -6 -16   0   73.83    1.93
   6  16   0   71.10    1.79
  16  -6   0   69.11    1.58
  16  -6   0   73.53    1.77
   6  16   0   71.76    1.90
  -6 -16   0   71.45    1.88
  16  -6   0   72.18    1.59
 -16   6   0   72.20    1.87
   6  16   0   73.76    1.83
  16  -6   0   73.72    1.60
 -16   6   0   71.43    1.76
  16  -6   0   69.83    1.61
  16  -6   0   73.00    1.71
  -6 -16   0   71.13    1.70
  16  -6   0   71.10    1.93
   6  16   0   73.05    1.86
  -6 -16   0   70.97    1.79
   6  16   0   70.21    1.84
 -16   7   0    0.63    0.11
 -16   7   0    0.56    0.12
  16  -7   0    0.59    0.08
  16  -7   0    0.49    0.12
   7  16   0    0.56    0.15
  16  -7   0    0.63    0.13
  -7 -16   0    0.67    0.14
 -16   7   0    0.52    0.15
   7  16   0    0.58    0.15
  -7 -16   0    0.70    0.16
   7  16   0    0.51    0.15
   7  16   0    0.63    0.13
  16  -7   0    0.39    0.11
  16  -7   0    0.43    0.12
  -7 -16   0    0.65    0.17
  16  -7   0    0.47    0.08
 -16   7   0    0.33    0.07
   7  16   0    0.54    0.15
  16  -7   0    0.51    0.11
  16  -8   0   31.90    0.81
   8  16   0   31.44    0.92
  16  -8   0   31.26    0.76
  -8 -16   0   30.00    0.91
   8  16   0   31.37    1.03
 -16   8   0   32.95    1.07
 -16   8   0   31.88    0.93
  16  -8   0   29.87    0.95
  -8 -16   0   31.53    1.04
  16  -8   0   30.69    0.73
   8  16   0   30.99    1.01
  16  -8   0   31.89    1.01
   8  16   0   29.10    0.81
  16  -8   0   28.75    0.79
  -8 -16   0   31.73    0.83
  16  -8   0   30.89    0.73
 -16   8   0   32.77    1.03
  16  -8   0   32.71    0.94
  16  -8   0   31.73    0.75
   8  16   0   32.43    1.00
  16  -8   0   31.77    0.75
  -8 -16   0   30.40    0.99
   8  16   0   30.80    0.96
  16  -8   0   31.73    0.88
 -16   8   0   28.57    0.81
   9  16   0    0.19    0.13
  16  -9   0    0.49    0.09
 -16   9   0    0.40    0.11
  -9 -16   0    0.30    0.08
   9  16   0    0.31    0.10
  -9 -16   0    0.24    0.11
   9  16   0    0.26    0.11
  -9 -16   0    0.24    0.12
   9  16   0    0.34    0.07
  16  -9   0    0.35    0.08
 -16   9   0    0.15    0.12
  16  -9   0    0.54    0.12
  16  -9   0    0.43    0.10
   9  16   0    0.28    0.12
  16  -9   0    0.78    0.17
  16  -9   0    0.42    0.06
  16  -9   0    0.45    0.08
  -9 -16   0    0.38    0.11
 -16   9   0    0.32    0.12
  16  -9   0    0.41    0.07
  16  -9   0    0.29    0.12
  16  -9   0    0.34    0.11
   9  16   0    0.34    0.13
  10  16   0    0.75    0.18
 -10 -16   0    0.68    0.14
  16 -10   0    0.57    0.08
  10  16   0    0.66    0.15
  16 -10   0    0.50    0.12
 -10 -16   0    0.81    0.17
  10  16   0    0.39    0.12
  16 -10   0    0.48    0.08
  10  16   0    1.06    0.20
  16 -10   0    0.39    0.12
 -10 -16   0    0.50    0.08
  10  16   0    0.57    0.09
 -16  10   0    0.43    0.10
  16 -10   0    0.48    0.07
  16 -10   0    0.46    0.09
  16 -10   0    0.54    0.13
  16 -10   0    0.55    0.10
  16 -10   0    0.29    0.13
 -16  10   0    0.50    0.13
  10  16   0    0.48    0.15
  16 -10   0    0.55    0.14
 -10 -16   0    0.28    0.13
 -16  10   0    0.67    0.17
  11  16   0    2.62    0.27
  11  16   0    2.30    0.31
  11  16   0    2.70    0.22
  16 -11   0    2.89    0.22
  16 -11   0    2.90    0.25
  16 -11   0    2.62    0.32
  11  16   0    2.34    0.12
  16 -11   0    2.78    0.20
 -11 -16   0    2.37    0.14
  11  16   0    2.91    0.26
  11  16   0    2.56    0.24
  16 -11   0    2.51    0.16
  16 -11   0    3.02    0.22
 -11 -16   0    2.16    0.28
 -16  11   0    2.62    0.21
  16 -11   0    2.84    0.19
 -11 -16   0    2.61    0.24
 -11 -16   0    2.74    0.22
  16 -11   0    2.67    0.25
 -16  11   0    2.43    0.30
  16 -11   0    2.56    0.12
 -16  11   0    2.61    0.23
 -16  12   0    1.17    0.17
  12  16   0    1.06    0.19
  12  16   0    1.11    0.22
  12  16   0    1.00    0.08
  16 -12   0    0.96    0.15
  16 -12   0    1.20    0.15
  16 -12   0    1.20    0.09
 -12 -16   0    1.14    0.20
 -16  12   0    1.74    0.26
  16 -12   0    1.36    0.22
  16 -12   0    1.20    0.21
 -12 -16   0    1.02    0.19
  16 -12   0    1.45    0.18
 -16  12   0    1.11    0.19
  12  16   0    1.14    0.20
  16 -12   0    1.31    0.19
 -12 -16   0    0.88    0.09
  12  16   0    0.93    0.22
  12  16   0    1.04    0.09
  16 -12   0    1.06    0.20
 -12 -16   0    1.31    0.18
  16 -13   0    0.23    0.12
 -13 -16   0    0.39    0.05
  13  16   0    0.34    0.14
  16 -13   0    0.65    0.17
  16 -13   0    0.39    0.10
  16 -13   0    0.36    0.07
  16 -13   0    0.32    0.11
 -16  13   0    0.43    0.11
 -13 -16   0    0.31    0.05
 -13 -16   0    0.36    0.14
  16 -13   0    0.44    0.12
  13  16   0    0.36    0.17
  16 -13   0    0.75    0.30
 -13 -16   0    0.34    0.10
  13  16   0    0.47    0.14
  13  16   0    0.47    0.14
 -13 -16   0    0.29    0.11
 -16  13   0    0.57    0.15
 -14 -16   0   19.87    0.72
  16 -14   0   18.91    0.50
 -14 -16   0   17.99    0.63
 -16  14   0   18.88    0.67
  16 -14   0   19.88    0.64
  16 -14   0   18.24    0.73
 -14 -16   0   19.66    0.78
 -16  14   0   18.78    0.74
  14  16   0   19.14    0.80
  14  16   0   18.87    0.83
  14  16   0   18.70    0.75
  16 -14   0   17.97    0.61
  16 -14   0   17.82    0.79
  14  16   0   19.47    0.75
  16 -14   0   18.76    0.67
 -16  14   0   19.16    0.82
  16 -14   0   18.29    0.79
  16 -14   0   19.45    0.70
  16 -15   0    0.22    0.08
 -15 -16   0    0.37    0.12
  15  16   0    0.36    0.17
 -16  15   0    0.25    0.07
  16 -15   0    0.24    0.08
 -16  15   0    0.18    0.08
 -15 -16   0    0.41    0.15
  15  16   0    0.31    0.14
  16 -15   0    0.30    0.11
  15  16   0    0.26    0.14
 -15 -16   0    0.24    0.08
 -16  15   0    0.45    0.16
  16 -15   0    0.17    0.12
  16 -15   0    0.07    0.08
  15  16   0   -0.01    0.10
  16 -15   0    0.30    0.15
  16 -15   0    0.21    0.10
  15  16   0    0.24    0.05
 -16  15   0    0.22    0.12
  16 -15   0    0.27    0.12
  16 -15   0    0.35    0.07
 -16  16   0    8.90    0.45
  16 -16   0    9.67    0.48
  16  16   0    9.33    0.30
  16 -16   0    9.23    0.45
 -16 -16   0    9.51    0.46
  16 -16   0    9.24    0.51
  16 -16   0    9.04    0.31
 -16 -16   0    9.43    0.41
 -16  16   0    9.57    0.57
  16  16   0    9.13    0.49
  16  16   0   10.19    0.82
  16 -16   0    9.21    0.56
  16 -16   0    9.57    0.43
  16  16   0    8.70    0.56
 -16  16   0    8.94    0.32
  16 -16   0   10.48    0.45
  16 -16   0    8.94    0.47
 -16 -16   0    9.72    0.52
  16 -16   0    8.51    0.32
 -16  16   0    9.66    0.52
  16  16   0    9.34    0.51
  16 -17   0   -0.16    0.11
 -16  17   0   -0.07    0.11
  16 -17   0    0.15    0.10
  17  16   0   -0.10    0.11
  17  16   0   -0.03    0.05
  17  16   0    0.15    0.09
 -17 -16   0   -0.04    0.07
 -17 -16   0    0.23    0.11
  16 -17   0    0.09    0.10
 -16  17   0    0.08    0.08
  16 -17   0    0.00    0.05
  16 -17   0    0.11    0.09
  16 -17   0    0.00    0.08
  16 -17   0   -0.06    0.07
  17  16   0    0.10    0.12
 -17 -16   0   -0.06    0.09
 -16  17   0   -0.03    0.05
  17  16   0   -0.09    0.12
  16 -17   0    0.00    0.09
 -17 -15   0    0.49    0.12
  17  15   0    0.35    0.09
  17  15   0    0.29    0.13
 -15  17   0    0.21    0.16
  15 -17   0    0.37    0.09
  15 -17   0    0.26    0.13
  17  15   0    0.46    0.16
  15 -17   0    0.46    0.14
  15 -17   0    0.32    0.12
  15 -17   0    0.17    0.12
  15 -17   0    0.48    0.18
 -15  17   0    0.55    0.14
 -17 -15   0    0.19    0.10
  15 -17   0    0.38    0.13
  15 -17   0    0.38    0.16
  17  15   0    0.18    0.12
 -17 -15   0    0.28    0.09
 -15  17   0    0.36    0.07
  17  15   0    0.37    0.18
  17  14   0    0.51    0.10
  14 -17   0    0.51    0.15
 -17 -14   0    0.20    0.12
  17  14   0    0.55    0.15
 -17 -14   0    0.56    0.14
 -14  17   0    0.68    0.17
  14 -17   0    0.40    0.10
 -17 -14   0    0.38    0.11
  14 -17   0    0.58    0.16
  14 -17   0    0.74    0.16
  17  14   0    0.37    0.15
  14 -17   0    0.53    0.12
  17  14   0    0.25    0.13
 -14  17   0    0.92    0.23
  14 -17   0    0.48    0.15
  17  14   0    0.36    0.17
  14 -17   0    0.19    0.13
  14 -17   0    0.73    0.15
 -14  17   0    0.47    0.09
  17  13   0    0.14    0.13
  17  13   0   -0.05    0.08
 -13  17   0    0.02    0.04
  13 -17   0    0.04    0.07
 -17 -13   0    0.10    0.08
  17  13   0    0.14    0.13
 -17 -13   0   -0.01    0.06
 -13  17   0    0.07    0.09
  13 -17   0    0.16    0.10
  13 -17   0    0.00    0.12
  13 -17   0    0.10    0.07
  13 -17   0    0.16    0.10
  13 -17   0    0.05    0.07
 -17 -13   0    0.24    0.11
  17  13   0    0.13    0.07
 -13  17   0    0.05    0.11
  13 -17   0   -0.04    0.08
  17  13   0    0.06    0.09
  17  12   0    0.09    0.12
  12 -17   0    0.45    0.15
  12 -17   0    0.39    0.12
  12 -17   0    0.18    0.10
 -17 -12   0    0.16    0.07
 -17 -12   0    0.26    0.08
  12 -17   0    0.18    0.09
  12 -17   0    0.22    0.14
  12 -17   0    0.20    0.10
 -12  17   0    0.15    0.15
 -12  17   0    0.25    0.07
  17  12   0    0.31    0.14
  17  12   0    0.06    0.07
  17  12   0    0.37    0.14
  12 -17   0    0.06    0.07
 -17 -12   0    0.35    0.11
  17  12   0    0.26    0.13
 -12  17   0    0.09    0.09
  11 -17   0    0.28    0.11
  17  11   0    0.74    0.16
  17  11   0    0.27    0.25
 -11  17   0    0.35    0.08
 -17 -11   0    0.43    0.13
  17  11   0    0.21    0.12
 -17 -11   0    0.48    0.09
  11 -17   0    0.30    0.12
  11 -17   0    0.57    0.16
  17  11   0    0.37    0.10
  11 -17   0    0.50    0.12
  17  11   0    0.42    0.15
  11 -17   0    0.41    0.14
 -11  17   0    0.38    0.12
 -10  17   0    0.14    0.05
  10 -17   0    0.33    0.15
  10 -17   0    0.12    0.11
  10 -17   0    0.20    0.11
  17  10   0    0.02    0.10
  17  10   0    0.07    0.12
  10 -17   0    0.07    0.08
  10 -17   0   -0.01    0.05
  17  10   0    0.25    0.14
 -17 -10   0    0.12    0.06
  17  10   0    0.10    0.11
 -17 -10   0    0.06    0.05
  10 -17   0    0.15    0.10
  10 -17   0   -0.07    0.08
 -17 -10   0    0.22    0.10
 -10  17   0    0.03    0.11
  17  10   0    0.07    0.07
 -10  17   0    0.00    0.08
 -17  -9   0    0.10    0.08
  17   9   0    0.09    0.09
   9 -17   0    0.05    0.07
   9 -17   0   -0.02    0.09
   9 -17   0    0.07    0.09
 -17  -9   0    0.02    0.04
  17   9   0    0.12    0.10
   9 -17   0    0.07    0.09
 -17  -9   0    0.07    0.06
  17   9   0   -0.01    0.09
  17   9   0    0.09    0.07
  -9  17   0    0.09    0.05
  -9  17   0    0.08    0.08
  -9  17   0    0.04    0.10
  17   9   0    0.08    0.10
   9 -17   0    0.05    0.08
 -17  -9   0    0.02    0.08
   9 -17   0   -0.16    0.05
   8 -17   0    0.36    0.10
   8 -17   0    0.47    0.13
  17   8   0    0.35    0.14
   8 -17   0    0.64    0.17
  17   8   0    0.48    0.16
   8 -17   0    0.48    0.17
  17   8   0    0.49    0.11
  17   8   0    0.67    0.15
 -17  -8   0    0.55    0.08
   8 -17   0    0.36    0.13
  17   8   0    0.30    0.14
  -8  17   0    0.47    0.16
 -17  -8   0    0.48    0.11
 -17  -8   0    0.57    0.08
  -8  17   0    0.53    0.15
   8 -17   0    0.59    0.16
 -17  -8   0    0.47    0.08
   8 -17   0    0.43    0.17
 -17  -8   0    0.48    0.12
 -17  -8   0    0.42    0.09
  -8  17   0    0.45    0.09
  17   7   0    1.59    0.20
  17   7   0    1.57    0.26
   7 -17   0    1.57    0.21
  17   7   0    1.55    0.22
  -7  17   0    1.60    0.23
   7 -17   0    1.61    0.23
   7 -17   0    1.59    0.15
 -17  -7   0    1.51    0.20
  17   7   0    1.81    0.26
   7 -17   0    1.70    0.24
  -7  17   0    1.61    0.25
 -17  -7   0    1.35    0.10
 -17  -7   0    1.56    0.11
  17   7   0    1.49    0.23
  -7  17   0    1.70    0.14
 -17  -7   0    1.36    0.13
  17   7   0    1.34    0.21
  17   7   0    1.52    0.09
 -17  -7   0    1.39    0.09
   7 -17   0    1.60    0.23
   7 -17   0    1.28    0.21
   7 -17   0    1.77    0.25
 -17  -7   0    1.65    0.16
   6 -17   0   10.23    0.51
   6 -17   0   10.48    0.48
 -17  -6   0    9.94    0.28
   6 -17   0    9.81    0.47
   6 -17   0   10.39    0.38
  17   6   0   10.88    0.55
   6 -17   0   10.54    0.51
  17   6   0   10.39    0.48
 -17  -6   0   11.03    0.39
  17   6   0   10.04    0.46
  17   6   0    9.59    0.42
 -17  -6   0   10.36    0.27
  17   6   0    9.74    0.47
   6 -17   0   10.90    0.50
  -6  17   0   10.22    0.49
 -17  -6   0   10.61    0.45
  17   6   0   10.43    0.32
 -17  -6   0   10.20    0.35
  17   6   0   10.62    0.53
  -6  17   0   10.74    0.53
   6 -17   0   10.48    0.51
 -17  -6   0    9.63    0.30
  17   5   0    6.14    0.40
 -17  -5   0    5.48    0.20
  -5  17   0    5.27    0.36
   5 -17   0    5.56    0.35
  17   5   0    6.55    0.35
   5 -17   0    5.96    0.37
  17   5   0    5.51    0.31
   5 -17   0    6.15    0.35
 -17  -5   0    5.76    0.25
   5 -17   0    5.81    0.35
  17   5   0    5.78    0.24
  -5  17   0    5.89    0.36
   5 -17   0    6.02    0.37
  17   5   0    5.17    0.32
  -5  17   0    5.69    0.27
   5 -17   0    6.11    0.37
  17   5   0    6.06    0.39
 -17  -4   0    5.08    0.22
 -17  -4   0    5.34    0.20
  17   4   0    5.85    0.38
  17   4   0    5.59    0.31
  -4  17   0    5.47    0.34
  17   4   0    5.81    0.25
   4 -17   0    5.50    0.34
  17   4   0    5.41    0.37
   4 -17   0    5.68    0.37
 -17  -4   0    5.37    0.17
   4 -17   0    5.97    0.34
  17   4   0    5.76    0.39
  17   4   0    5.45    0.18
   4 -17   0    6.16    0.25
 -17  -4   0    5.51    0.23
 -17  -4   0    5.38    0.24
   4 -17   0    4.82    0.33
   4 -17   0    5.79    0.38
  17   4   0    5.94    0.33
   4 -17   0    5.95    0.37
 -17  -4   0    5.46    0.30
  -4  17   0    5.99    0.37
  -4  17   0    5.51    0.27
  -3  17   0    4.12    0.30
 -17  -3   0    4.34    0.17
   3 -17   0    4.09    0.19
   3 -17   0    4.45    0.32
  17   3   0    4.20    0.27
  -3  17   0    4.21    0.24
  17   3   0    3.73    0.31
  -3  17   0    3.93    0.30
 -17  -3   0    3.79    0.18
   3 -17   0    4.67    0.29
 -17  -3   0    3.97    0.17
   3 -17   0    4.35    0.32
  -3  17   0    4.39    0.31
  -3  17   0    3.80    0.21
  17   3   0    4.09    0.26
  17   3   0    4.40    0.34
 -17  -3   0    4.19    0.25
   3 -17   0    4.59    0.31
   3 -17   0    4.06    0.28
 -17  -3   0    4.17    0.18
  17   3   0    4.66    0.38
  17   3   0    4.30    0.22
  17   3   0    4.12    0.17
 -17  -2   0    2.65    0.20
  -2  17   0    2.57    0.24
 -17  -2   0    2.67    0.16
 -17  -2   0    2.67    0.21
  17   2   0    2.49    0.15
   2 -17   0    2.59    0.25
  -2  17   0    2.68    0.25
   2 -17   0    2.54    0.25
  17   2   0    2.85    0.21
   2 -17   0    2.64    0.14
   2 -17   0    2.41    0.21
 -17  -2   0    2.61    0.14
  17   2   0    2.22    0.13
  17   2   0    2.78    0.27
 -17  -2   0    2.27    0.14
   2 -17   0    2.46    0.22
  17   2   0    2.54    0.18
  17   2   0    2.52    0.22
   2 -17   0    2.65    0.25
  -2  17   0    2.39    0.14
  -2  17   0    2.87    0.20
  -2  17   0    2.59    0.25
 -17  -2   0    2.35    0.10
  17   2   0    2.66    0.27
   1 -17   0    4.14    0.32
  17   1   0    4.14    0.19
 -17  -1   0    3.98    0.24
  17   1   0    4.53    0.25
  -1  17   0    4.36    0.31
  17   1   0    4.38    0.28
 -17  -1   0    4.52    0.27
  17   1   0    4.29    0.33
  -1  17   0    4.01    0.29
   1 -17   0    4.09    0.29
   1 -17   0    4.46    0.28
   1 -17   0    3.78    0.31
  -1  17   0    4.10    0.31
   1 -17   0    4.39    0.30
  17   1   0    4.83    0.33
 -17  -1   0    3.97    0.18
  -1  17   0    4.15    0.17
 -17  -1   0    3.71    0.21
  -1  17   0    4.47    0.26
  17   1   0    4.23    0.20
 -17  -1   0    4.01    0.18
   0  17   0    2.08    0.26
   0 -17   0    1.99    0.21
   0  17   0    1.91    0.09
  17   0   0    2.02    0.27
   0  17   0    2.07    0.22
  17   0   0    2.11    0.21
 -17   0   0    1.91    0.13
   0  17   0    2.04    0.25
  17   0   0    1.95    0.18
  17   0   0    1.91    0.14
   0  17   0    2.13    0.19
   0 -17   0    1.99    0.19
   0 -17   0    2.10    0.21
 -17   0   0    2.10    0.19
   0 -17   0    1.79    0.25
 -17   0   0    2.05    0.17
 -17   0   0    1.84    0.12
  17   0   0    1.88    0.14
   0 -17   0    1.80    0.25
  17   0   0    2.04    0.19
   1  17   0    2.27    0.27
   1  17   0    1.88    0.24
  -1 -17   0    1.98    0.26
  -1 -17   0    2.04    0.20
  17  -1   0    1.98    0.14
  17  -1   0    1.75    0.22
 -17   1   0    1.70    0.21
  17  -1   0    1.88    0.26
 -17   1   0    1.89    0.17
  17  -1   0    2.27    0.20
  -1 -17   0    1.81    0.22
  17  -1   0    2.24    0.15
  17  -1   0    1.78    0.15
 -17   1   0    1.75    0.13
  -1 -17   0    2.09    0.19
   1  17   0    2.31    0.27
  -1 -17   0    1.40    0.22
   1  17   0    1.98    0.18
 -17   2   0    1.90    0.20
   2  17   0    1.67    0.23
   2  17   0    1.88    0.19
  -2 -17   0    1.53    0.20
  17  -2   0    1.61    0.14
  -2 -17   0    1.58    0.23
  17  -2   0    1.60    0.21
  17  -2   0    1.74    0.21
 -17   2   0    1.59    0.16
   2  17   0    1.57    0.22
  -2 -17   0    1.90    0.19
  17  -2   0    1.72    0.26
  -2 -17   0    1.71    0.22
   2  17   0    2.07    0.25
  17  -2   0    1.80    0.15
  -2 -17   0    1.85    0.27
  17  -2   0    1.59    0.13
 -17   2   0    1.58    0.12
  -3 -17   0    0.43    0.12
  -3 -17   0    0.45    0.15
   3  17   0    0.41    0.14
   3  17   0    0.68    0.16
  -3 -17   0    0.47    0.11
 -17   3   0    0.54    0.13
   3  17   0    0.50    0.14
  -3 -17   0    0.53    0.15
   3  17   0    0.44    0.12
  -3 -17   0    0.60    0.14
  17  -3   0    0.53    0.12
 -17   3   0    0.68    0.10
  17  -3   0    0.50    0.11
 -17   3   0    0.45    0.10
  17  -3   0    0.40    0.14
  17  -3   0    0.42    0.12
  17  -3   0    0.63    0.10
 -17   4   0    0.15    0.09
  -4 -17   0   -0.03    0.06
   4  17   0   -0.16    0.06
  17  -4   0    0.03    0.08
   4  17   0    0.07    0.10
   4  17   0    0.01    0.07
  -4 -17   0   -0.05    0.06
  17  -4   0    0.00    0.09
  -4 -17   0   -0.03    0.07
  -4 -17   0    0.00    0.10
   4  17   0    0.12    0.09
  17  -4   0    0.01    0.06
 -17   4   0   -0.04    0.04
  17  -4   0    0.08    0.07
  17  -4   0    0.02    0.06
  -4 -17   0    0.02    0.10
   4  17   0    0.04    0.08
  17  -4   0    0.05    0.05
   5  17   0    0.00    0.08
  17  -5   0    0.15    0.09
   5  17   0    0.15    0.10
  17  -5   0    0.11    0.05
 -17   5   0    0.17    0.10
   5  17   0    0.15    0.09
  17  -5   0    0.11    0.08
  -5 -17   0   -0.01    0.09
   5  17   0   -0.02    0.08
  17  -5   0    0.03    0.08
  17  -5   0    0.01    0.10
  -5 -17   0    0.07    0.06
   5  17   0   -0.01    0.07
  17  -5   0    0.13    0.06
  -5 -17   0    0.14    0.11
 -17   5   0   -0.04    0.06
  -5 -17   0    0.06    0.08
  -6 -17   0    0.02    0.08
  -6 -17   0   -0.09    0.08
 -17   6   0   -0.09    0.06
  17  -6   0    0.13    0.07
  -6 -17   0    0.00    0.10
   6  17   0    0.04    0.08
  17  -6   0   -0.01    0.09
   6  17   0   -0.04    0.09
   6  17   0    0.00    0.10
  -6 -17   0   -0.02    0.06
  17  -6   0    0.07    0.03
   6  17   0    0.14    0.10
  17  -6   0   -0.01    0.07
 -17   6   0    0.06    0.06
  17  -6   0    0.04    0.04
  17  -6   0    0.08    0.05
  17  -6   0   -0.03    0.07
 -17   6   0    0.05    0.09
  17  -6   0   -0.06    0.06
   6  17   0    0.07    0.09
  -7 -17   0    0.03    0.08
  17  -7   0    0.04    0.07
 -17   7   0   -0.01    0.05
   7  17   0    0.12    0.09
  17  -7   0    0.09    0.09
   7  17   0    0.04    0.09
  17  -7   0   -0.01    0.04
  17  -7   0   -0.02    0.04
   7  17   0   -0.06    0.07
  17  -7   0    0.03    0.08
  -7 -17   0    0.01    0.07
  17  -7   0    0.17    0.08
  -7 -17   0    0.07    0.11
  -7 -17   0    0.13    0.06
  17  -7   0   -0.01    0.04
  17  -7   0    0.05    0.05
   7  17   0    0.03    0.08
 -17   7   0    0.01    0.07
   7  17   0    0.18    0.11
 -17   7   0   -0.05    0.09
  -8 -17   0    0.48    0.12
   8  17   0    0.43    0.14
 -17   8   0    0.38    0.11
 -17   8   0    0.53    0.16
 -17   8   0    0.48    0.12
  17  -8   0    0.37    0.07
  -8 -17   0    0.16    0.12
   8  17   0    0.45    0.13
  -8 -17   0    0.53    0.16
  -8 -17   0    0.41    0.08
  17  -8   0    0.50    0.07
  17  -8   0    0.46    0.12
   8  17   0    0.27    0.12
  17  -8   0    0.41    0.12
  17  -8   0    0.45    0.15
  17  -8   0    0.54    0.09
   8  17   0    0.45    0.13
   8  17   0    0.51    0.14
  17  -8   0    0.26    0.09
  17  -9   0    2.44    0.30
  17  -9   0    1.95    0.18
   9  17   0    1.72    0.23
  -9 -17   0    1.88    0.29
   9  17   0    2.15    0.21
  17  -9   0    1.94    0.24
   9  17   0    2.27    0.31
   9  17   0    2.06    0.15
  17  -9   0    1.92    0.11
  17  -9   0    1.88    0.23
   9  17   0    1.84    0.25
  17  -9   0    1.92    0.11
  -9 -17   0    2.13    0.23
 -17   9   0    1.81    0.16
  17  -9   0    2.05    0.12
   9  17   0    1.75    0.25
 -17   9   0    2.57    0.32
  17  -9   0    1.86    0.10
 -17   9   0    1.80    0.22
  17  -9   0    1.77    0.15
  -9 -17   0    2.17    0.21
  -9 -17   0    1.76    0.14
  17  -9   0    1.99    0.12
  17 -10   0    0.18    0.06
 -17  10   0    0.25    0.09
  10  17   0    0.26    0.12
  17 -10   0    0.25    0.09
  10  17   0    0.23    0.10
  10  17   0    0.37    0.14
  17 -10   0    0.26    0.07
 -10 -17   0    0.18    0.10
  17 -10   0    0.06    0.09
  10  17   0    0.26    0.13
  17 -10   0    0.25    0.05
  17 -10   0    0.24    0.13
  17 -10   0    0.23    0.13
  10  17   0    0.09    0.06
 -10 -17   0    0.26    0.09
 -17  10   0    0.11    0.08
  17 -10   0    0.17    0.07
  10  17   0    0.29    0.13
  17 -10   0    0.24    0.07
 -17  10   0    0.33    0.16
 -10 -17   0    0.18    0.05
 -10 -17   0    0.36    0.14
  10  17   0    0.31    0.13
 -11 -17   0    0.02    0.04
  17 -11   0    0.16    0.08
  11  17   0    0.19    0.06
 -17  11   0    0.18    0.09
  17 -11   0    0.17    0.07
  17 -11   0    0.14    0.08
  17 -11   0    0.16    0.07
  11  17   0    0.05    0.09
 -11 -17   0    0.38    0.14
 -17  11   0    0.21    0.12
  11  17   0    0.22    0.13
  17 -11   0    0.20    0.12
  11  17   0    0.20    0.08
  17 -11   0    0.03    0.07
 -11 -17   0    0.28    0.09
 -11 -17   0    0.18    0.11
  11  17   0    0.23    0.11
 -17  11   0    0.08    0.07
  17 -11   0    0.11    0.06
  17 -11   0    0.13    0.05
  11  17   0    0.23    0.12
  17 -11   0    0.08    0.08
  11  17   0    0.23    0.13
  17 -11   0    0.25    0.11
 -17  12   0    1.24    0.17
  17 -12   0    1.26    0.16
 -12 -17   0    0.85    0.16
 -12 -17   0    0.96    0.21
  12  17   0    1.20    0.24
  12  17   0    1.25    0.22
  17 -12   0    0.66    0.14
 -17  12   0    1.43    0.27
  17 -12   0    1.03    0.16
  12  17   0    1.36    0.23
 -12 -17   0    1.11    0.10
 -17  12   0    1.37    0.21
  17 -12   0    1.39    0.15
  17 -12   0    1.47    0.23
  17 -12   0    1.11    0.08
 -12 -17   0    1.18    0.21
  12  17   0    1.13    0.20
  12  17   0    1.01    0.11
  17 -13   0    0.22    0.12
  17 -13   0   -0.08    0.07
 -13 -17   0    0.11    0.11
  17 -13   0    0.17    0.07
  17 -13   0    0.11    0.04
  13  17   0    0.10    0.11
  17 -13   0    0.15    0.08
 -13 -17   0    0.16    0.04
  13  17   0    0.23    0.13
 -13 -17   0    0.14    0.10
  17 -13   0    0.17    0.11
 -13 -17   0    0.06    0.07
  17 -13   0   -0.07    0.06
  13  17   0    0.31    0.15
 -17  13   0    0.24    0.11
 -17  13   0    0.19    0.12
 -17  13   0    0.03    0.08
  13  17   0    0.10    0.10
 -14 -17   0    0.37    0.14
 -17  14   0    0.13    0.10
  17 -14   0    0.22    0.05
  17 -14   0    0.26    0.10
  17 -14   0    0.28    0.13
 -17  14   0    0.02    0.10
  14  17   0    0.26    0.15
  17 -14   0    0.17    0.10
  14  17   0    0.30    0.12
 -14 -17   0    0.20    0.10
  14  17   0    0.17    0.11
  17 -14   0    0.43    0.12
  17 -14   0    0.26    0.10
  17 -14   0    0.09    0.11
 -17  14   0    0.08    0.08
  17 -14   0    0.22    0.06
  17 -14   0    0.23    0.13
 -14 -17   0    0.12    0.10
  17 -15   0    0.08    0.08
  17 -15   0    0.14    0.13
  17 -15   0    0.07    0.08
  15  17   0    0.06    0.09
 -17  15   0    0.02    0.05
  17 -15   0   -0.01    0.04
 -15 -17   0    0.11    0.08
  17 -15   0    0.07    0.07
 -15 -17   0    0.19    0.13
  17 -15   0    0.07    0.09
 -15 -17   0    0.00    0.08
 -17  15   0    0.15    0.12
  15  17   0   -0.03    0.12
 -17  15   0   -0.08    0.07
  17 -15   0    0.01    0.06
  17 -15   0    0.15    0.12
 -17  15   0    0.05    0.12
  17 -15   0    0.12    0.10
  15  17   0    0.12    0.10
  15  17   0    0.06    0.10
 -16 -17   0    0.25    0.10
  16  17   0   -0.03    0.12
 -17  16   0    0.31    0.11
 -16 -17   0    0.02    0.07
  17 -16   0    0.08    0.09
  16  17   0    0.13    0.13
  17 -16   0    0.01    0.09
  16  17   0    0.18    0.11
  17 -16   0    0.00    0.13
  17 -16   0    0.18    0.09
 -17  16   0    0.08    0.11
  17 -16   0    0.04    0.05
  17 -16   0    0.04    0.10
  17 -16   0    0.07    0.11
  17 -16   0    0.11    0.09
  16  17   0    0.17    0.12
 -17  16   0    0.07    0.11
 -17  16   0   -0.03    0.05
  17 -17   0    0.20    0.12
  17 -17   0    0.19    0.12
 -17  17   0    0.27    0.16
 -17 -17   0    0.26    0.10
  17 -17   0    0.33    0.14
  17  17   0    0.20    0.13
  17  17   0    0.09    0.15
 -17 -17   0    0.16    0.13
  17 -17   0    0.26    0.07
  17  17   0    0.57    0.17
 -17  17   0    0.16    0.11
 -17 -17   0    0.27    0.11
  17 -17   0    0.23    0.16
  17 -17   0    0.40    0.13
  17 -17   0    0.30    0.11
  17  17   0    0.19    0.15
  17 -17   0    0.18    0.11
 -17  17   0    0.19    0.06
  18  17   0    0.65    0.09
  17 -18   0    0.69    0.21
 -17  18   0    0.84    0.17
  18  17   0    0.93    0.22
  17 -18   0    0.73    0.10
 -17  18   0    0.47    0.08
  18  17   0    0.27    0.14
 -18 -17   0    0.91    0.20
  17 -18   0    0.86    0.16
 -17  18   0    0.68    0.22
  17 -18   0    0.52    0.15
  18  17   0    0.47    0.18
 -18 -17   0    0.52    0.15
 -18 -17   0    0.81    0.15
  17 -18   0    0.64    0.17
  18  17   0    0.63    0.15
  17 -18   0    0.56    0.18
  17 -18   0    0.84    0.17
  17 -18   0    0.63    0.16
 -18 -16   0   20.06    0.72
 -18 -16   0   19.37    0.67
  16 -18   0   20.22    0.79
 -16  18   0   19.45    0.89
  16 -18   0   20.37    0.58
 -16  18   0   20.33    0.76
  16 -18   0   20.22    0.74
  18  16   0   19.37    0.69
  16 -18   0   20.55    0.77
  18  16   0   20.87    0.89
 -18 -16   0   21.34    0.82
  18  16   0   20.71    0.81
  16 -18   0   21.13    0.91
 -16  18   0   19.00    0.54
  16 -18   0   20.25    0.72
  16 -18   0   20.04    0.83
  18  16   0   20.25    0.93
  16 -18   0   20.15    0.77
  15 -18   0    0.25    0.15
  15 -18   0    0.23    0.12
  18  15   0    0.03    0.11
  15 -18   0    0.15    0.11
 -15  18   0    0.22    0.14
 -18 -15   0    0.13    0.09
  15 -18   0    0.19    0.10
  15 -18   0    0.27    0.10
 -15  18   0    0.27    0.12
  15 -18   0    0.13    0.14
  18  15   0    0.19    0.07
 -18 -15   0    0.18    0.11
  18  15   0    0.22    0.13
  18  15   0    0.33    0.17
  15 -18   0    0.19    0.07
 -15  18   0    0.19    0.06
 -18 -15   0    0.50    0.14
  18  15   0    0.08    0.13
  15 -18   0    0.12    0.10
  14 -18   0   36.30    1.11
 -18 -14   0   35.74    1.04
  14 -18   0   37.11    1.17
  18  14   0   38.30    1.26
  18  14   0   35.31    1.30
  18  14   0   36.71    1.23
 -18 -14   0   37.57    1.08
 -14  18   0   37.29    1.29
  14 -18   0   35.69    1.27
 -18 -14   0   38.83    1.17
  14 -18   0   34.37    1.18
 -14  18   0   35.17    0.90
  14 -18   0   36.08    1.15
  18  14   0   36.21    0.95
  14 -18   0   36.53    1.11
  14 -18   0   37.45    1.12
 -14  18   0   37.48    1.14
  18  14   0   36.77    1.16
 -18 -13   0    0.38    0.10
 -18 -13   0    0.34    0.13
 -13  18   0    0.35    0.14
  13 -18   0    0.67    0.15
  13 -18   0    0.32    0.12
  13 -18   0    0.46    0.18
 -13  18   0    0.69    0.16
 -13  18   0    0.28    0.08
  13 -18   0    0.41    0.13
  13 -18   0    0.39    0.15
  18  13   0    0.32    0.16
  13 -18   0    0.54    0.16
 -18 -13   0    0.34    0.10
  18  13   0    0.38    0.10
  13 -18   0    0.44    0.12
  18  13   0    0.35    0.13
  18  13   0    0.25    0.12
  18  13   0    0.32    0.16
  12 -18   0   14.62    0.61
  12 -18   0   13.37    0.68
  12 -18   0   14.69    0.64
  18  12   0   14.07    0.72
 -12  18   0   15.25    0.73
 -12  18   0   14.17    0.45
  12 -18   0   15.13    0.62
  18  12   0   14.48    0.62
  18  12   0   14.78    0.67
 -12  18   0   14.97    0.62
  12 -18   0   14.67    0.63
  12 -18   0   14.41    0.64
 -18 -12   0   14.31    0.51
 -18 -12   0   14.40    0.48
  18  12   0   14.59    0.50
  18  12   0   14.60    0.66
 -18 -12   0   14.89    0.60
  12 -18   0   15.43    0.58
 -18 -11   0    0.39    0.14
 -18 -11   0    0.39    0.11
 -18 -11   0    0.24    0.08
  18  11   0    0.26    0.11
  18  11   0    0.36    0.15
 -11  18   0    0.24    0.07
 -18 -11   0    0.23    0.07
  18  11   0    0.25    0.12
  11 -18   0    0.37    0.12
  11 -18   0    0.32    0.12
  18  11   0    0.37    0.11
  11 -18   0    0.42    0.14
  11 -18   0    0.35    0.11
  11 -18   0    0.32    0.16
 -11  18   0    0.22    0.11
  11 -18   0    0.38    0.13
 -11  18   0    0.32    0.15
  18  11   0    0.43    0.14
  18  10   0   11.39    0.58
  10 -18   0   12.01    0.62
  10 -18   0   12.53    0.58
  18  10   0   11.86    0.54
  18  10   0   12.30    0.58
 -18 -10   0   12.86    0.42
 -10  18   0   11.60    0.40
 -18 -10   0   12.31    0.49
  10 -18   0   12.57    0.56
 -18 -10   0   11.25    0.53
  10 -18   0   11.22    0.54
  10 -18   0   12.17    0.48
 -18 -10   0   12.01    0.40
 -10  18   0   11.73    0.54
  18  10   0   12.86    0.47
 -10  18   0   12.49    0.63
  10 -18   0   13.62    0.59
  10 -18   0   13.37    0.59
   9 -18   0    0.16    0.09
 -18  -9   0    0.26    0.08
 -18  -9   0    0.08    0.05
 -18  -9   0    0.26    0.12
   9 -18   0    0.24    0.10
  18   9   0    0.27    0.12
   9 -18   0    0.15    0.09
   9 -18   0    0.26    0.12
  18   9   0    0.19    0.11
   9 -18   0    0.31    0.11
  -9  18   0    0.19    0.06
  18   9   0   -0.02    0.09
  18   9   0    0.17    0.09
 -18  -9   0    0.18    0.06
  -9  18   0    0.12    0.12
  -9  18   0    0.17    0.14
 -18  -9   0    0.16    0.06
  18   9   0    0.21    0.14
   9 -18   0    0.29    0.12
  18   8   0   46.62    1.41
 -18  -8   0   47.62    1.30
  -8  18   0   46.59    1.42
  -8  18   0   46.20    1.34
  18   8   0   46.61    1.23
   8 -18   0   46.91    1.35
 -18  -8   0   44.67    1.15
   8 -18   0   44.56    1.35
  18   8   0   47.52    1.32
 -18  -8   0   43.79    1.07
 -18  -8   0   47.23    1.21
   8 -18   0   45.70    1.35
   8 -18   0   46.38    1.20
   8 -18   0   48.87    1.40
  18   8   0   47.42    1.46
 -18  -8   0   44.88    1.09
  18   8   0   47.68    1.36
   8 -18   0   47.37    1.33
   8 -18   0   45.43    1.40
 -18  -8   0   44.80    1.09
   7 -18   0    0.76    0.18
   7 -18   0    1.14    0.20
  18   7   0    1.10    0.16
  18   7   0    1.03    0.08
   7 -18   0    1.54    0.24
  -7  18   0    0.94    0.20
  -7  18   0    1.37    0.22
 -18  -7   0    1.12    0.09
 -18  -7   0    1.30    0.14
  18   7   0    0.96    0.19
 -18  -7   0    1.15    0.09
  18   7   0    1.53    0.24
  -7  18   0    1.25    0.15
  18   7   0    1.22    0.23
 -18  -7   0    1.18    0.08
   7 -18   0    1.22    0.21
   7 -18   0    0.96    0.18
 -18  -7   0    1.23    0.15
 -18  -7   0    1.19    0.18
  18   7   0    1.17    0.22
   7 -18   0    1.17    0.21
   7 -18   0    1.28    0.16
 -18  -6   0   72.37    1.67
  18   6   0   70.81    1.93
   6 -18   0   71.28    1.68
   6 -18   0   70.24    1.85
 -18  -6   0   73.06    1.78
   6 -18   0   71.43    1.87
  18   6   0   71.27    1.96
  18   6   0   69.96    1.76
   6 -18   0   71.93    1.92
   6 -18   0   70.52    1.90
   6 -18   0   71.59    1.91
  -6  18   0   69.42    1.68
  -6  18   0   67.98    1.85
  18   6   0   72.16    1.84
   6 -18   0   71.92    1.85
  18   6   0   69.43    1.60
 -18  -6   0   69.30    1.63
  18   6   0   71.40    1.83
 -18  -6   0   69.18    1.58
  -6  18   0   69.84    1.92
   5 -18   0    8.55    0.44
  -5  18   0    9.14    0.50
  18   5   0    8.36    0.31
  18   5   0    9.40    0.51
   5 -18   0    7.97    0.46
  18   5   0    7.37    0.41
  18   5   0    8.64    0.40
   5 -18   0    8.95    0.48
 -18  -5   0    8.10    0.27
   5 -18   0    8.42    0.45
  -5  18   0    8.46    0.45
 -18  -5   0    8.66    0.32
  18   5   0    9.41    0.44
   5 -18   0    9.07    0.48
   5 -18   0    9.19    0.45
 -18  -5   0    9.18    0.40
  -5  18   0    8.72    0.36
   5 -18   0    8.34    0.37
 -18  -5   0    8.51    0.42
  18   5   0    8.04    0.48
 -18  -4   0   45.34    1.12
 -18  -4   0   45.66    1.07
  -4  18   0   47.20    1.20
   4 -18   0   47.32    1.12
   4 -18   0   46.94    1.35
  -4  18   0   45.37    1.35
  18   4   0   47.30    1.27
  -4  18   0   46.56    1.38
   4 -18   0   45.77    1.37
   4 -18   0   46.09    1.32
 -18  -4   0   44.91    1.53
  18   4   0   46.67    1.30
  18   4   0   46.82    1.40
  18   4   0   45.67    1.27
   4 -18   0   47.07    1.31
   4 -18   0   47.18    1.38
 -18  -4   0   45.28    1.09
  -4  18   0   46.20    1.35
  18   4   0   45.52    1.03
  18   4   0   46.06    1.14
  18   4   0   46.49    1.39
  18   3   0    2.60    0.22
  18   3   0    2.55    0.28
   3 -18   0    2.46    0.24
   3 -18   0    2.28    0.23
  18   3   0    2.31    0.12
  18   3   0    2.12    0.25
  18   3   0    2.36    0.25
   3 -18   0    2.36    0.14
  -3  18   0    2.30    0.19
 -18  -3   0    2.60    0.21
  18   3   0    2.54    0.22
  18   3   0    2.00    0.16
  -3  18   0    2.63    0.26
  -3  18   0    2.37    0.29
 -18  -3   0    2.64    0.21
 -18  -3   0    2.46    0.13
   3 -18   0    2.25    0.23
 -18  -3   0    2.41    0.14
  -3  18   0    2.57    0.25
 -18  -3   0    2.59    0.15
 -18  -3   0    2.52    0.12
   3 -18   0    2.67    0.27
   3 -18   0    2.65    0.32
 -18  -2   0   -0.01    0.05
 -18  -2   0    0.06    0.04
  18   2   0    0.31    0.10
  -2  18   0   -0.02    0.07
  -2  18   0    0.07    0.08
   2 -18   0   -0.09    0.07
 -18  -2   0    0.15    0.05
   2 -18   0   -0.06    0.08
  18   2   0    0.05    0.09
  18   2   0    0.06    0.05
  -2  18   0    0.11    0.08
   2 -18   0    0.05    0.09
   2 -18   0    0.02    0.08
  -2  18   0    0.09    0.09
 -18  -2   0   -0.02    0.05
 -18  -2   0    0.11    0.07
  18   2   0   -0.03    0.07
   2 -18   0    0.01    0.08
  -2  18   0    0.11    0.05
  18   2   0    0.02    0.08
  18   2   0    0.15    0.09
   1 -18   0    1.95    0.25
 -18  -1   0    2.29    0.18
  -1  18   0    1.77    0.11
 -18  -1   0    1.53    0.11
 -18  -1   0    1.87    0.18
 -18  -1   0    1.86    0.13
  18   1   0    1.89    0.14
  18   1   0    1.84    0.17
  -1  18   0    1.57    0.23
   1 -18   0    1.69    0.25
   1 -18   0    1.91    0.20
  -1  18   0    1.88    0.25
  -1  18   0    1.69    0.24
  18   1   0    1.82    0.23
  -1  18   0    2.04    0.23
   1 -18   0    2.01    0.20
  18   1   0    1.84    0.13
  18   1   0    1.82    0.18
  18   1   0    1.95    0.27
   1 -18   0    1.65    0.25
   0 -18   0    1.48    0.22
  18   0   0    1.49    0.19
   0  18   0    1.37    0.18
   0  18   0    0.88    0.18
   0  18   0    1.36    0.21
   0 -18   0    0.97    0.21
 -18   0   0    1.25    0.19
 -18   0   0    1.34    0.11
 -18   0   0    1.29    0.14
  18   0   0    1.21    0.11
   0  18   0    1.62    0.23
  18   0   0    1.23    0.13
  18   0   0    1.34    0.17
  18   0   0    1.10    0.17
   0 -18   0    1.52    0.22
  18   0   0    0.92    0.21
   0 -18   0    1.17    0.18
 -18   0   0    1.32    0.17
   0 -18   0    1.39    0.22
  18  -1   0    0.04    0.06
  -1 -18   0    0.12    0.11
 -18   1   0    0.18    0.08
  18  -1   0   -0.04    0.06
   1  18   0    0.07    0.10
  -1 -18   0    0.04    0.08
  -1 -18   0    0.08    0.07
   1  18   0    0.07    0.09
  18  -1   0    0.05    0.09
  -1 -18   0    0.06    0.10
  18  -1   0    0.13    0.06
  18  -1   0    0.23    0.10
  -1 -18   0    0.10    0.08
 -18   1   0    0.09    0.07
   1  18   0    0.12    0.10
   1  18   0    0.03    0.07
 -18   2   0   33.81    0.94
 -18   2   0   32.41    1.00
  18  -2   0   33.76    1.01
   2  18   0   33.26    0.99
   2  18   0   33.30    1.05
  18  -2   0   33.12    0.89
  18  -2   0   32.99    0.88
  18  -2   0   32.90    0.85
  -2 -18   0   32.72    1.00
  18  -2   0   32.12    1.10
  -2 -18   0   31.89    0.98
  18  -2   0   32.66    0.97
   2  18   0   32.43    1.02
  -2 -18   0   33.07    1.08
 -18   2   0   32.67    0.83
   2  18   0   31.96    1.06
  -2 -18   0   32.01    1.09
  -2 -18   0   34.83    0.97
  18  -3   0    0.09    0.09
  18  -3   0    0.01    0.08
  -3 -18   0    0.06    0.07
  18  -3   0    0.06    0.06
  -3 -18   0    0.12    0.10
  -3 -18   0    0.13    0.08
   3  18   0    0.21    0.10
  18  -3   0    0.00    0.10
   3  18   0    0.18    0.10
   3  18   0    0.08    0.11
  -3 -18   0   -0.04    0.07
  18  -3   0    0.12    0.06
  18  -3   0    0.15    0.07
 -18   3   0    0.08    0.09
  -3 -18   0    0.06    0.08
   3  18   0    0.02    0.09
   3  18   0    0.09    0.10
  -4 -18   0   24.20    0.89
  18  -4   0   25.59    0.85
  -4 -18   0   24.74    0.83
  18  -4   0   24.29    0.93
   4  18   0   24.36    0.87
  18  -4   0   25.50    0.68
 -18   4   0   26.23    0.78
  18  -4   0   25.68    0.76
  -4 -18   0   25.40    0.93
  -4 -18   0   26.49    0.78
 -18   4   0   24.07    0.85
   4  18   0   25.22    0.85
  18  -4   0   26.23    0.71
 -18   4   0   23.65    0.81
  18  -4   0   25.92    0.84
   4  18   0   25.22    0.84
   4  18   0   26.80    0.85
   4  18   0   24.87    0.90
   5  18   0    0.01    0.09
   5  18   0    0.17    0.12
  -5 -18   0    0.06    0.11
 -18   5   0    0.08    0.09
   5  18   0   -0.04    0.07
  -5 -18   0   -0.03    0.08
  -5 -18   0   -0.07    0.06
  18  -5   0    0.17    0.13
   5  18   0   -0.01    0.07
  18  -5   0   -0.02    0.08
  -5 -18   0    0.11    0.07
 -18   5   0    0.01    0.07
  18  -5   0   -0.05    0.06
   5  18   0    0.03    0.09
  18  -5   0    0.06    0.09
  18  -5   0    0.12    0.08
  18  -5   0    0.05    0.05
   6  18   0    9.25    0.47
  18  -6   0    9.18    0.37
 -18   6   0    9.12    0.36
  18  -6   0    8.69    0.30
  18  -6   0    9.07    0.40
  18  -6   0    8.97    0.45
 -18   6   0    8.63    0.39
   6  18   0    8.49    0.48
   6  18   0    8.79    0.46
  -6 -18   0    8.89    0.48
 -18   6   0    8.33    0.46
  -6 -18   0    8.62    0.42
   6  18   0    8.14    0.42
  -6 -18   0    8.87    0.37
   6  18   0    9.27    0.45
  -6 -18   0    9.27    0.52
  18  -6   0    8.33    0.50
  18  -6   0    8.37    0.44
  18  -7   0    0.24    0.06
  18  -7   0    0.40    0.13
  18  -7   0    0.33    0.10
  -7 -18   0    0.26    0.12
 -18   7   0    0.36    0.11
 -18   7   0    0.40    0.12
  18  -7   0    0.43    0.13
  18  -7   0    0.42    0.06
  -7 -18   0    0.28    0.10
  18  -7   0    0.55    0.12
   7  18   0    0.46    0.13
  -7 -18   0    0.34    0.12
  -7 -18   0    0.31    0.09
   7  18   0    0.34    0.14
  18  -7   0    0.34    0.06
   7  18   0    0.26    0.11
   7  18   0    0.15    0.12
   7  18   0    0.38    0.12
 -18   7   0    0.41    0.14
   8  18   0   31.15    1.02
  -8 -18   0   30.43    0.84
  -8 -18   0   30.80    0.96
  18  -8   0   31.16    0.95
   8  18   0   31.25    0.99
 -18   8   0   31.07    0.86
  18  -8   0   31.19    0.74
 -18   8   0   31.13    1.05
  -8 -18   0   30.75    1.07
  18  -8   0   32.33    0.90
  -8 -18   0   29.70    1.02
  18  -8   0   30.03    0.99
  18  -8   0   31.14    0.78
  18  -8   0   29.50    0.77
   8  18   0   31.49    1.08
   8  18   0   30.14    1.03
  18  -8   0   30.87    0.77
   8  18   0   31.35    0.96
  18  -8   0   31.98    1.03
 -18   8   0   30.79    0.94
  18  -9   0    0.11    0.05
  -9 -18   0    0.03    0.09
   9  18   0    0.16    0.11
  18  -9   0    0.08    0.07
  -9 -18   0    0.12    0.10
 -18   9   0    0.15    0.07
  18  -9   0    0.19    0.07
  18  -9   0   -0.01    0.08
  -9 -18   0    0.12    0.07
  -9 -18   0    0.07    0.09
 -18   9   0    0.28    0.11
   9  18   0    0.14    0.11
   9  18   0    0.21    0.12
  18  -9   0    0.21    0.12
   9  18   0    0.06    0.10
  18  -9   0    0.21    0.12
   9  18   0    0.26    0.12
  18  -9   0    0.14    0.07
 -18   9   0    0.27    0.13
  18 -10   0   25.24    0.98
  18 -10   0   24.51    0.62
  18 -10   0   25.33    0.91
  10  18   0   25.70    0.89
  18 -10   0   23.61    0.58
  10  18   0   25.02    0.81
  18 -10   0   24.96    0.70
 -18  10   0   24.91    0.75
 -10 -18   0   25.24    0.89
  10  18   0   25.57    0.95
  10  18   0   24.87    0.95
 -10 -18   0   24.06    0.92
 -18  10   0   23.20    0.90
 -10 -18   0   24.36    0.68
 -10 -18   0   25.07    0.81
  18 -10   0   23.50    0.62
  18 -10   0   23.83    0.60
  18 -10   0   24.18    0.77
  18 -10   0   23.88    0.60
  10  18   0   25.63    0.87
  18 -10   0   24.69    0.83
 -18  10   0   24.24    0.82
  10  18   0   22.09    0.65
  18 -11   0    0.28    0.07
 -11 -18   0    0.49    0.15
  11  18   0    0.11    0.11
 -18  11   0    0.14    0.08
  18 -11   0    0.29    0.12
  11  18   0    0.09    0.09
  18 -11   0    0.15    0.07
  18 -11   0    0.37    0.14
 -18  11   0    0.47    0.17
  11  18   0    0.03    0.10
  18 -11   0    0.30    0.10
 -18  11   0    0.34    0.12
 -11 -18   0    0.23    0.11
  18 -11   0    0.45    0.13
 -11 -18   0    0.42    0.12
  18 -11   0    0.24    0.07
  11  18   0    0.41    0.15
  11  18   0    0.21    0.13
 -11 -18   0    0.27    0.07
  12  18   0   21.93    0.81
  18 -12   0   19.26    0.56
  12  18   0   20.22    0.86
  18 -12   0   18.88    0.61
  12  18   0   20.64    0.85
 -18  12   0   18.78    0.82
  18 -12   0   18.76    0.74
  18 -12   0   20.44    0.86
  12  18   0   20.90    0.79
 -18  12   0   20.65    0.75
  18 -12   0   20.15    0.60
  12  18   0   19.77    0.69
 -12 -18   0   20.27    0.55
  18 -12   0   19.28    0.57
 -12 -18   0   20.52    0.78
 -12 -18   0   20.08    0.70
  18 -12   0   21.32    0.66
 -18  12   0   20.37    0.68
  18 -12   0   18.76    0.80
  18 -12   0   19.88    0.70
  12  18   0   18.33    0.49
 -13 -18   0    0.01    0.04
 -13 -18   0    0.04    0.07
  18 -13   0    0.12    0.09
  13  18   0    0.05    0.10
  18 -13   0   -0.01    0.06
  18 -13   0    0.07    0.06
  13  18   0    0.08    0.11
  18 -13   0   -0.06    0.07
 -18  13   0    0.02    0.10
 -18  13   0    0.10    0.08
  18 -13   0   -0.07    0.07
 -18  13   0    0.04    0.08
  18 -13   0    0.04    0.13
 -13 -18   0   -0.11    0.11
  13  18   0    0.11    0.11
 -13 -18   0    0.05    0.10
  13  18   0   -0.05    0.09
  18 -13   0    0.06    0.08
  18 -14   0   17.80    0.74
 -14 -18   0   17.93    0.78
  18 -14   0   17.38    0.72
  14  18   0   18.07    0.76
  18 -14   0   18.73    0.82
  14  18   0   18.32    0.81
  14  18   0   17.28    0.82
 -18  14   0   19.82    0.85
 -18  14   0   18.82    0.74
 -14 -18   0   18.33    0.66
 -18  14   0   18.41    0.66
 -14 -18   0   18.01    0.72
  18 -14   0   19.71    0.62
  14  18   0   19.20    0.77
  18 -14   0   18.51    0.66
  15  18   0    0.21    0.13
 -15 -18   0    0.07    0.10
  18 -15   0    0.42    0.14
  15  18   0    0.35    0.16
  15  18   0    0.35    0.14
 -18  15   0    0.18    0.10
 -18  15   0    0.37    0.14
  18 -15   0    0.20    0.10
  18 -15   0    0.18    0.11
 -18  15   0    0.29    0.15
  18 -15   0    0.15    0.13
  18 -15   0    0.32    0.13
 -15 -18   0    0.40    0.13
 -15 -18   0    0.35    0.13
  18 -15   0    0.33    0.10
 -18  15   0    0.30    0.07
  18 -15   0    0.47    0.11
  15  18   0    0.22    0.13
  18 -16   0   17.05    0.66
 -16 -18   0   18.70    0.79
 -16 -18   0   17.38    0.64
  18 -16   0   16.23    0.59
 -18  16   0   16.94    0.49
 -18  16   0   17.38    0.66
  18 -16   0   17.04    0.69
 -18  16   0   17.52    0.83
  16  18   0   17.36    0.74
  18 -16   0   17.32    0.81
 -16 -18   0   16.53    0.69
  16  18   0   16.91    0.80
  16  18   0   18.02    0.85
  18 -16   0   18.08    0.76
  18 -16   0   17.45    0.71
  18 -16   0   17.29    0.62
  16  18   0   16.07    0.75
  18 -17   0    0.26    0.13
  17  18   0   -0.02    0.12
  17  18   0    0.19    0.13
  17  18   0    0.19    0.13
  18 -17   0    0.24    0.14
  18 -17   0    0.43    0.13
  18 -17   0    0.20    0.18
 -17 -18   0    0.36    0.13
 -18  17   0    0.07    0.12
 -18  17   0    0.29    0.07
 -17 -18   0    0.19    0.11
  18 -17   0    0.36    0.17
  18 -17   0    0.43    0.12
  17  18   0    0.19    0.16
 -18  17   0    0.49    0.14
  18 -17   0    0.01    0.10
 -17 -18   0    0.27    0.12
  18  18   0    8.46    0.51
  18 -18   0    8.52    0.48
  18 -18   0    8.39    0.48
  18 -18   0    9.14    0.47
 -18  18   0    8.66    0.58
  18  18   0    8.25    0.55
  18 -18   0    8.47    0.43
 -18 -18   0    8.26    0.42
  18 -18   0    9.08    0.59
  18  18   0    7.79    0.51
  18 -18   0    9.75    0.55
 -18 -18   0    9.48    0.54
 -18  18   0    7.58    0.28
  18 -18   0    8.64    0.42
  18  18   0    8.45    0.60
 -18 -18   0    8.33    0.45
 -18  18   0    8.69    0.46
  19  18   0    0.12    0.13
  19  18   0   -0.11    0.10
 -18  19   0    0.02    0.14
  18 -19   0   -0.01    0.09
  19  18   0    0.15    0.14
  18 -19   0    0.09    0.12
  18 -19   0   -0.04    0.13
  18 -19   0    0.14    0.14
 -19 -18   0    0.01    0.09
  18 -19   0   -0.03    0.09
  18 -19   0   -0.05    0.10
 -18  19   0    0.07    0.07
 -19 -18   0   -0.13    0.11
  18 -19   0    0.11    0.10
  19  18   0    0.01    0.13
 -19 -18   0    0.12    0.11
 -18  19   0    0.04    0.09
  17 -19   0    0.47    0.15
 -17  19   0    0.42    0.07
  17 -19   0    0.45    0.13
  17 -19   0    0.27    0.12
  19  17   0    0.71    0.24
  19  17   0    0.52    0.15
  17 -19   0    0.46    0.17
  19  17   0    0.37    0.09
 -19 -17   0    0.72    0.16
  17 -19   0    0.67    0.21
 -19 -17   0    0.53    0.17
 -17  19   0    0.45    0.19
  17 -19   0    0.32    0.18
 -17  19   0    0.33    0.18
  19  17   0    0.82    0.22
  19  17   0    0.75    0.20
  17 -19   0    0.33    0.14
 -19 -17   0    0.68    0.13
  19  16   0    0.50    0.18
  16 -19   0    0.33    0.09
 -19 -16   0    0.50    0.13
  19  16   0    0.52    0.22
  16 -19   0    0.55    0.15
 -19 -16   0    0.58    0.13
  16 -19   0    0.47    0.16
  16 -19   0    0.30    0.11
  19  16   0    0.18    0.12
  16 -19   0    0.18    0.16
  16 -19   0    0.40    0.18
 -16  19   0    0.54    0.22
 -19 -16   0    0.48    0.18
  19  16   0    0.44    0.17
  16 -19   0    0.64    0.16
  19  16   0    0.36    0.09
  16 -19   0    0.46    0.15
 -16  19   0    0.34    0.07
 -15  19   0   -0.01    0.11
  15 -19   0    0.42    0.18
  15 -19   0    0.37    0.14
  15 -19   0    0.31    0.13
  15 -19   0    0.24    0.13
  19  15   0    0.32    0.14
  15 -19   0    0.12    0.13
  19  15   0    0.42    0.16
 -15  19   0    0.35    0.08
  19  15   0    0.48    0.17
  19  15   0    0.33    0.17
  19  15   0    0.28    0.10
  15 -19   0    0.49    0.14
 -19 -15   0    0.30    0.15
 -15  19   0    0.37    0.14
  15 -19   0    0.32    0.12
 -19 -15   0    0.26    0.12
 -19 -15   0    0.35    0.11
 -14  19   0    0.21    0.13
  19  14   0    0.19    0.08
 -19 -14   0    0.24    0.10
  14 -19   0    0.13    0.09
  19  14   0    0.25    0.13
  19  14   0    0.16    0.12
  14 -19   0    0.08    0.10
 -19 -14   0    0.32    0.11
 -14  19   0    0.23    0.11
  14 -19   0    0.19    0.09
  14 -19   0    0.25    0.13
  14 -19   0    0.08    0.08
  14 -19   0    0.06    0.16
 -19 -14   0    0.12    0.10
  14 -19   0    0.21    0.11
  19  14   0    0.46    0.18
 -14  19   0    0.11    0.06
  13 -19   0    0.07    0.10
  19  13   0    0.07    0.13
 -19 -13   0    0.15    0.07
  13 -19   0    0.17    0.12
 -13  19   0    0.09    0.06
 -13  19   0    0.26    0.12
  13 -19   0    0.29    0.11
  19  13   0    0.27    0.16
  19  13   0   -0.04    0.07
  13 -19   0   -0.04    0.07
 -13  19   0    0.24    0.14
  19  13   0   -0.03    0.11
  13 -19   0    0.12    0.13
  19  13   0    0.39    0.15
  13 -19   0    0.26    0.10
  13 -19   0    0.14    0.11
 -19 -13   0    0.06    0.08
 -19 -13   0    0.12    0.10
  12 -19   0    0.04    0.10
  12 -19   0   -0.06    0.11
 -19 -12   0    0.02    0.07
 -19 -12   0   -0.02    0.08
  12 -19   0   -0.01    0.09
  19  12   0    0.00    0.07
 -19 -12   0   -0.09    0.08
  12 -19   0    0.12    0.11
  19  12   0    0.00    0.12
 -12  19   0    0.11    0.13
  12 -19   0    0.13    0.10
  12 -19   0    0.05    0.08
  19  12   0    0.15    0.15
 -12  19   0    0.10    0.10
  19  12   0    0.15    0.13
  19  12   0    0.13    0.12
 -19 -12   0   -0.03    0.05
  12 -19   0    0.12    0.12
 -12  19   0    0.08    0.06
 -19 -11   0    0.14    0.06
  19  11   0    0.35    0.13
 -19 -11   0    0.07    0.06
  19  11   0   -0.09    0.10
 -11  19   0    0.16    0.14
  19  11   0    0.04    0.11
  11 -19   0   -0.05    0.08
  11 -19   0    0.18    0.13
  11 -19   0    0.08    0.10
 -19 -11   0    0.05    0.07
  19  11   0    0.09    0.11
 -19 -11   0    0.05    0.08
  19  11   0    0.16    0.08
  11 -19   0    0.01    0.10
  11 -19   0    0.20    0.10
  11 -19   0    0.16    0.11
  11 -19   0    0.06    0.10
 -11  19   0    0.03    0.06
 -11  19   0    0.07    0.10
 -19 -10   0   -0.04    0.05
 -19 -10   0   -0.04    0.08
  10 -19   0    0.05    0.08
  10 -19   0    0.07    0.07
  10 -19   0   -0.09    0.09
 -10  19   0   -0.01    0.11
  19  10   0   -0.02    0.09
  19  10   0    0.13    0.13
  10 -19   0    0.07    0.10
 -10  19   0   -0.09    0.06
 -19 -10   0    0.07    0.11
  10 -19   0    0.04    0.09
 -19 -10   0    0.04    0.05
  19  10   0   -0.08    0.09
  19  10   0    0.00    0.07
 -10  19   0    0.01    0.06
  19  10   0    0.01    0.09
  10 -19   0    0.09    0.12
  10 -19   0   -0.02    0.10
   9 -19   0    0.12    0.09
   9 -19   0    0.12    0.08
 -19  -9   0    0.00    0.08
  -9  19   0    0.13    0.11
 -19  -9   0    0.03    0.05
   9 -19   0    0.11    0.10
 -19  -9   0    0.04    0.07
  19   9   0    0.02    0.10
   9 -19   0    0.27    0.13
  19   9   0   -0.08    0.09
   9 -19   0    0.02    0.09
 -19  -9   0    0.05    0.05
  -9  19   0    0.05    0.08
 -19  -9   0    0.08    0.06
   9 -19   0    0.16    0.11
   9 -19   0    0.05    0.11
  -9  19   0    0.02    0.12
  19   9   0   -0.11    0.09
  19   9   0    0.02    0.12
  19   9   0    0.10    0.07
  -8  19   0    0.09    0.09
  19   8   0    0.09    0.11
  19   8   0    0.07    0.11
   8 -19   0    0.09    0.08
  -8  19   0    0.13    0.13
   8 -19   0    0.12    0.11
 -19  -8   0    0.02    0.03
   8 -19   0   -0.05    0.09
 -19  -8   0    0.05    0.04
 -19  -8   0    0.14    0.08
  -8  19   0    0.05    0.06
  19   8   0   -0.02    0.11
   8 -19   0    0.07    0.09
  19   8   0    0.08    0.07
   8 -19   0    0.01    0.15
 -19  -8   0    0.06    0.07
 -19  -8   0   -0.03    0.06
   8 -19   0   -0.01    0.11
 -19  -8   0    0.00    0.05
   8 -19   0    0.09    0.10
  19   8   0    0.02    0.08
  -7  19   0    0.09    0.10
   7 -19   0    0.10    0.10
 -19  -7   0    0.09    0.07
 -19  -7   0    0.22    0.07
   7 -19   0    0.00    0.10
  19   7   0    0.00    0.09
  19   7   0    0.16    0.12
  19   7   0    0.13    0.08
   7 -19   0   -0.01    0.10
  19   7   0    0.06    0.11
   7 -19   0    0.17    0.11
 -19  -7   0    0.06    0.08
  19   7   0    0.08    0.04
 -19  -7   0    0.06    0.04
   7 -19   0    0.16    0.07
  -7  19   0    0.08    0.06
  -7  19   0    0.21    0.11
   7 -19   0    0.17    0.10
 -19  -6   0    0.23    0.09
 -19  -6   0    0.17    0.04
  19   6   0    0.30    0.12
  19   6   0    0.15    0.12
   6 -19   0    0.10    0.10
   6 -19   0    0.16    0.07
  19   6   0    0.15    0.08
   6 -19   0    0.25    0.11
  19   6   0    0.00    0.12
 -19  -6   0    0.33    0.07
  -6  19   0    0.09    0.08
  19   6   0    0.10    0.06
 -19  -6   0    0.13    0.06
   6 -19   0    0.08    0.08
  -6  19   0    0.30    0.14
   6 -19   0   -0.01    0.08
   6 -19   0    0.18    0.10
   6 -19   0    0.46    0.14
  -6  19   0    0.27    0.08
   5 -19   0    1.15    0.14
 -19  -5   0    0.83    0.11
 -19  -5   0    1.04    0.11
  19   5   0    0.97    0.19
   5 -19   0    0.91    0.20
  19   5   0    0.68    0.18
  -5  19   0    0.63    0.16
  -5  19   0    1.11    0.15
 -19  -5   0    0.82    0.08
  19   5   0    0.86    0.16
  19   5   0    1.40    0.25
  19   5   0    0.97    0.17
   5 -19   0    0.70    0.16
 -19  -5   0    0.86    0.15
   5 -19   0    1.25    0.21
  19   5   0    0.96    0.12
   5 -19   0    1.09    0.21
  -5  19   0    1.10    0.21
   5 -19   0    1.08    0.23
  -5  19   0    0.83    0.17
   5 -19   0    0.48    0.14
  -4  19   0    0.35    0.13
   4 -19   0    0.37    0.14
   4 -19   0    0.36    0.15
  19   4   0    0.46    0.12
 -19  -4   0    0.31    0.07
   4 -19   0    0.40    0.13
  19   4   0    0.94    0.20
   4 -19   0    0.75    0.17
  -4  19   0    0.23    0.12
  19   4   0    0.27    0.13
  -4  19   0    0.47    0.16
   4 -19   0    0.38    0.15
   4 -19   0    0.53    0.09
  19   4   0    0.41    0.10
 -19  -4   0    0.42    0.10
 -19  -4   0    0.36    0.07
   4 -19   0    0.56    0.14
  19   4   0    0.45    0.15
 -19  -4   0    0.38    0.11
  19   4   0    0.49    0.13
  -4  19   0    0.51    0.12
  -3  19   0    3.39    0.29
   3 -19   0    3.76    0.32
  19   3   0    3.00    0.25
   3 -19   0    3.49    0.32
 -19  -3   0    3.41    0.17
  19   3   0    3.53    0.16
  19   3   0    3.88    0.22
  -3  19   0    3.66    0.31
 -19  -3   0    3.60    0.25
   3 -19   0    3.75    0.29
 -19  -3   0    3.83    0.19
 -19  -3   0    3.74    0.17
  -3  19   0    3.93    0.33
 -19  -3   0    3.51    0.14
   3 -19   0    3.79    0.30
  19   3   0    3.98    0.33
  19   3   0    3.54    0.33
   3 -19   0    3.78    0.30
 -19  -3   0    4.14    0.26
   3 -19   0    3.47    0.29
  19   3   0    3.80    0.26
  -3  19   0    3.73    0.25
 -19  -2   0    2.41    0.14
  19   2   0    2.61    0.20
   2 -19   0    2.75    0.26
 -19  -2   0    2.98    0.22
   2 -19   0    2.88    0.30
   2 -19   0    2.80    0.27
  19   2   0    3.95    0.32
  19   2   0    2.67    0.15
  -2  19   0    2.34    0.14
 -19  -2   0    2.77    0.15
  -2  19   0    3.37    0.29
  19   2   0    2.80    0.24
 -19  -2   0    2.98    0.18
   2 -19   0    3.01    0.25
  19   2   0    2.92    0.23
  -2  19   0    2.60    0.27
   2 -19   0    2.65    0.28
  19   2   0    2.74    0.34
  -2  19   0    2.64    0.22
  -2  19   0    2.94    0.28
   1 -19   0    0.54    0.17
  -1  19   0    0.76    0.18
 -19  -1   0    0.78    0.11
  -1  19   0    0.74    0.18
  19   1   0    0.76    0.16
 -19  -1   0    0.62    0.08
  19   1   0    0.99    0.22
  19   1   0    0.89    0.15
   1 -19   0    0.72    0.16
  19   1   0    0.82    0.13
 -19  -1   0    1.17    0.19
   1 -19   0    0.86    0.18
  19   1   0    0.81    0.10
  19   1   0    1.01    0.12
  -1  19   0    0.81    0.08
   1 -19   0    0.63    0.18
  -1  19   0    0.61    0.13
   1 -19   0    0.81    0.18
  -1  19   0    0.77    0.16
   0 -19   0    0.00    0.07
   0  19   0   -0.04    0.09
   0  19   0    0.18    0.12
   0 -19   0   -0.04    0.09
   0 -19   0    0.11    0.10
  19   0   0    0.01    0.04
   0  19   0   -0.03    0.11
 -19   0   0    0.04    0.08
  19   0   0    0.03    0.06
   0 -19   0    0.02    0.07
  19   0   0    0.13    0.09
   0  19   0    0.11    0.08
   0 -19   0    0.20    0.11
  19   0   0    0.02    0.08
  19   0   0    0.24    0.11
  19   0   0    0.06    0.05
 -19   1   0    1.25    0.19
  -1 -19   0    1.11    0.19
  -1 -19   0    0.97    0.19
  -1 -19   0    1.00    0.22
  19  -1   0    1.24    0.19
  19  -1   0    1.05    0.14
  19  -1   0    1.06    0.15
  -1 -19   0    1.05    0.18
  19  -1   0    0.96    0.22
  19  -1   0    1.18    0.17
   1  19   0    1.21    0.19
  -1 -19   0    1.10    0.22
  19  -1   0    1.07    0.11
   1  19   0    0.94    0.19
   1  19   0    1.55    0.24
   1  19   0    1.19    0.20
 -19   1   0    1.06    0.12
  19  -2   0    0.58    0.10
  19  -2   0    0.76    0.19
   2  19   0    0.62    0.17
  -2 -19   0    0.49    0.13
   2  19   0    0.49    0.13
   2  19   0    0.58    0.13
 -19   2   0    0.68    0.13
  19  -2   0    0.70    0.17
  -2 -19   0    0.62    0.15
   2  19   0    0.51    0.14
 -19   2   0    0.47    0.09
 -19   2   0    0.73    0.16
  -2 -19   0    0.52    0.12
  19  -2   0    0.59    0.12
  19  -2   0    0.51    0.13
  -2 -19   0    0.47    0.16
  -2 -19   0    0.76    0.19
   3  19   0    0.18    0.12
  19  -3   0    0.16    0.08
 -19   3   0    0.33    0.12
   3  19   0    0.19    0.12
  -3 -19   0    0.16    0.12
  19  -3   0    0.04    0.11
 -19   3   0    0.11    0.07
  19  -3   0    0.13    0.09
  -3 -19   0    0.18    0.10
   3  19   0   -0.06    0.08
   3  19   0    0.11    0.12
   3  19   0    0.24    0.11
  19  -3   0    0.15    0.08
  -3 -19   0    0.18    0.09
  19  -3   0    0.29    0.13
  -3 -19   0    0.20    0.11
  -3 -19   0    0.04    0.11
  19  -3   0    0.12    0.07
   4  19   0    0.30    0.14
  -4 -19   0    0.23    0.13
  19  -4   0    0.29    0.08
   4  19   0    0.44    0.14
  19  -4   0    0.32    0.10
 -19   4   0    0.30    0.11
 -19   4   0    0.44    0.12
  -4 -19   0    0.15    0.08
  19  -4   0    0.25    0.08
   4  19   0    0.11    0.10
  -4 -19   0    0.12    0.10
   4  19   0    0.18    0.11
  -4 -19   0    0.17    0.13
   4  19   0    0.11    0.11
  19  -4   0    0.38    0.10
  19  -4   0    0.30    0.15
  19  -4   0    0.24    0.11
  -5 -19   0    1.79    0.27
   5  19   0    1.44    0.22
  19  -5   0    1.92    0.22
  -5 -19   0    1.84    0.28
   5  19   0    2.00    0.25
  19  -5   0    1.75    0.29
  -5 -19   0    2.15    0.19
  19  -5   0    1.91    0.16
 -19   5   0    2.04    0.27
   5  19   0    1.79    0.27
  19  -5   0    1.61    0.23
  19  -5   0    1.79    0.14
  -5 -19   0    2.14    0.22
   5  19   0    1.97    0.27
   5  19   0    1.87    0.24
  19  -5   0    2.13    0.21
 -19   5   0    2.17    0.19
  -6 -19   0    0.44    0.14
   6  19   0    0.42    0.14
   6  19   0    0.26    0.11
   6  19   0    0.45    0.16
 -19   6   0    0.41    0.11
  19  -6   0    0.49    0.16
 -19   6   0    0.46    0.10
  19  -6   0    0.34    0.13
  19  -6   0    0.48    0.11
  -6 -19   0    0.37    0.16
  -6 -19   0    0.35    0.11
  19  -6   0    0.68    0.13
   6  19   0    0.49    0.15
  19  -6   0    0.34    0.12
  19  -6   0    0.50    0.08
 -19   6   0    0.22    0.12
  -6 -19   0    0.57    0.12
   6  19   0    0.41    0.15
  19  -7   0    1.50    0.17
   7  19   0    1.55    0.23
  -7 -19   0    1.25    0.24
 -19   7   0    1.25    0.22
  19  -7   0    1.27    0.23
   7  19   0    1.70    0.31
   7  19   0    1.75    0.26
  19  -7   0    1.45    0.11
   7  19   0    1.05    0.20
  -7 -19   0    1.60    0.18
 -19   7   0    1.92    0.19
  -7 -19   0    1.51    0.22
  19  -7   0    1.34    0.19
   7  19   0    1.82    0.24
 -19   7   0    1.73    0.28
  -7 -19   0    1.39    0.24
   8  19   0    1.13    0.19
  19  -8   0    1.25    0.22
  -8 -19   0    1.19    0.21
 -19   8   0    1.21    0.22
  19  -8   0    1.11    0.18
   8  19   0    1.16    0.22
 -19   8   0    1.14    0.16
  19  -8   0    1.18    0.09
  -8 -19   0    1.21    0.15
  19  -8   0    1.11    0.20
   8  19   0    1.39    0.23
  19  -8   0    0.96    0.09
   8  19   0    1.05    0.21
  -8 -19   0    1.25    0.19
  19  -8   0    1.42    0.18
  19  -8   0    0.89    0.08
 -19   8   0    1.21    0.19
  19  -9   0   -0.12    0.10
  19  -9   0    0.06    0.09
  19  -9   0    0.12    0.09
 -19   9   0   -0.13    0.06
  19  -9   0   -0.04    0.06
  -9 -19   0   -0.03    0.07
  19  -9   0    0.08    0.06
  -9 -19   0   -0.04    0.09
   9  19   0    0.10    0.07
 -19   9   0   -0.03    0.08
  19  -9   0    0.12    0.07
   9  19   0    0.13    0.14
   9  19   0    0.03    0.12
  19  -9   0   -0.02    0.06
  -9 -19   0    0.00    0.06
  19  -9   0    0.03    0.04
 -19   9   0    0.06    0.08
   9  19   0    0.08    0.08
   9  19   0    0.14    0.10
  -9 -19   0    0.13    0.13
 -19  10   0    0.24    0.09
  10  19   0    0.15    0.12
  10  19   0    0.25    0.10
  19 -10   0    0.24    0.10
  19 -10   0    0.20    0.08
  19 -10   0    0.06    0.09
  19 -10   0    0.58    0.14
  19 -10   0    0.25    0.08
 -10 -19   0    0.22    0.13
 -10 -19   0    0.03    0.13
  10  19   0    0.36    0.14
 -19  10   0    0.32    0.13
 -19  10   0    0.21    0.12
  10  19   0    0.35    0.14
 -10 -19   0    0.40    0.13
  10  19   0    0.18    0.12
 -10 -19   0    0.33    0.09
 -11 -19   0    0.02    0.06
  19 -11   0   -0.13    0.06
  19 -11   0    0.03    0.12
  11  19   0   -0.05    0.09
 -11 -19   0   -0.02    0.10
 -11 -19   0   -0.05    0.08
  11  19   0    0.02    0.11
  19 -11   0   -0.02    0.05
  11  19   0    0.05    0.08
  11  19   0   -0.05    0.07
 -19  11   0    0.04    0.06
  19 -11   0    0.03    0.04
  19 -11   0    0.01    0.05
 -19  11   0    0.08    0.09
  19 -11   0   -0.02    0.06
  19 -11   0    0.12    0.11
  11  19   0    0.01    0.12
  11  19   0    0.15    0.12
 -19  11   0   -0.09    0.08
 -11 -19   0   -0.08    0.06
  19 -11   0    0.03    0.09
  19 -11   0   -0.01    0.06
  12  19   0    0.15    0.13
 -12 -19   0    0.22    0.13
  19 -12   0    0.04    0.12
  19 -12   0    0.14    0.07
 -12 -19   0    0.12    0.13
  12  19   0    0.04    0.05
  12  19   0   -0.12    0.08
 -12 -19   0    0.11    0.08
 -19  12   0    0.15    0.08
  19 -12   0    0.16    0.12
  19 -12   0    0.06    0.05
  19 -12   0    0.07    0.10
  19 -12   0    0.04    0.10
  19 -12   0    0.14    0.08
  19 -12   0    0.15    0.09
  19 -12   0    0.00    0.07
  12  19   0   -0.01    0.12
 -19  12   0    0.02    0.09
 -19  12   0    0.14    0.12
  12  19   0    0.14    0.11
  12  19   0    0.09    0.09
  12  19   0   -0.02    0.08
 -12 -19   0    0.11    0.06
 -13 -19   0   -0.06    0.09
 -13 -19   0    0.01    0.05
 -19  13   0    0.01    0.10
  13  19   0   -0.06    0.09
  19 -13   0    0.02    0.09
  19 -13   0    0.03    0.10
  13  19   0    0.02    0.08
  19 -13   0   -0.07    0.10
 -19  13   0    0.18    0.08
  13  19   0    0.11    0.11
 -19  13   0    0.13    0.10
 -13 -19   0    0.07    0.09
  19 -13   0    0.13    0.07
  19 -13   0    0.07    0.10
  13  19   0    0.00    0.12
  19 -13   0    0.07    0.09
  19 -13   0    0.06    0.08
 -13 -19   0   -0.03    0.09
  19 -13   0    0.02    0.06
  19 -13   0    0.07    0.11
  14  19   0    0.20    0.11
 -14 -19   0   -0.18    0.08
  19 -14   0   -0.16    0.07
  19 -14   0    0.10    0.08
  19 -14   0    0.17    0.15
 -19  14   0    0.13    0.12
 -14 -19   0    0.04    0.03
  19 -14   0    0.04    0.08
  19 -14   0   -0.11    0.06
  19 -14   0    0.08    0.07
 -19  14   0    0.03    0.09
  14  19   0    0.01    0.09
 -19  14   0    0.15    0.08
  14  19   0    0.18    0.14
 -14 -19   0    0.14    0.09
 -14 -19   0    0.07    0.09
  19 -14   0    0.10    0.11
  14  19   0    0.06    0.11
 -19  15   0   -0.05    0.10
  15  19   0   -0.01    0.11
 -15 -19   0    0.02    0.10
  15  19   0   -0.12    0.11
  19 -15   0    0.00    0.09
  15  19   0    0.00    0.10
 -19  15   0   -0.13    0.08
  19 -15   0    0.07    0.07
  19 -15   0   -0.06    0.10
  15  19   0    0.21    0.14
  19 -15   0    0.17    0.10
  19 -15   0    0.02    0.10
 -19  15   0    0.01    0.09
  19 -15   0    0.18    0.13
 -15 -19   0    0.17    0.08
 -15 -19   0   -0.01    0.12
  19 -15   0    0.10    0.07
  19 -16   0   -0.10    0.09
 -19  16   0    0.05    0.06
  16  19   0    0.15    0.15
 -16 -19   0    0.06    0.09
  19 -16   0    0.03    0.10
 -19  16   0    0.05    0.15
  16  19   0   -0.12    0.10
 -16 -19   0    0.15    0.11
  19 -16   0   -0.06    0.08
  19 -16   0    0.02    0.12
 -16 -19   0    0.07    0.10
  19 -16   0    0.12    0.08
 -19  16   0   -0.08    0.08
  19 -16   0    0.25    0.09
  16  19   0    0.20    0.15
  16  19   0   -0.03    0.12
  19 -16   0    0.05    0.12
 -19  16   0    0.29    0.13
 -19  17   0    2.07    0.14
  19 -17   0    2.44    0.22
  19 -17   0    1.92    0.30
  17  19   0    2.00    0.35
  17  19   0    2.24    0.36
  19 -17   0    2.31    0.24
  19 -17   0    2.09    0.36
  17  19   0    2.09    0.31
 -17 -19   0    2.22    0.22
  19 -17   0    1.89    0.19
  17  19   0    2.51    0.39
  19 -17   0    2.47    0.31
 -17 -19   0    1.94    0.26
 -17 -19   0    2.22    0.34
 -19  17   0    2.16    0.27
 -19  17   0    2.30    0.35
  19 -17   0    2.52    0.30
  19 -18   0   -0.13    0.09
  19 -18   0    0.08    0.13
  19 -18   0    0.13    0.10
  18  19   0    0.30    0.13
  18  19   0    0.13    0.17
 -19  18   0   -0.06    0.05
  19 -18   0   -0.01    0.13
  18  19   0    0.01    0.11
  18  19   0   -0.14    0.10
  19 -18   0    0.05    0.10
 -18 -19   0   -0.02    0.09
 -19  18   0    0.01    0.17
  19 -18   0    0.15    0.16
 -18 -19   0    0.14    0.13
 -18 -19   0    0.01    0.09
  19 -18   0    0.16    0.11
 -19  18   0    0.20    0.10
  19  19   0    0.28    0.15
 -19  19   0    0.06    0.10
  19 -19   0    0.30    0.18
 -19 -19   0    0.25    0.11
 -19  19   0    0.30    0.16
  19 -19   0    0.35    0.13
  19 -19   0    0.32    0.18
  19  19   0    0.26    0.16
 -19 -19   0    0.37    0.13
  19  19   0    0.26    0.16
  19  19   0    0.32    0.20
  19 -19   0    0.19    0.13
  19 -19   0    0.16    0.11
 -19 -19   0    0.30    0.15
  19 -19   0    0.28    0.16
  19 -19   0    0.25    0.13
  19 -20   0   -0.26    0.18
  19 -20   0    0.08    0.12
  20  19   0    0.12    0.15
  20  19   0    0.10    0.14
  19 -20   0   -0.11    0.10
 -19  20   0    0.15    0.12
  19 -20   0    0.11    0.13
  19 -20   0   -0.18    0.11
  19 -20   0    0.02    0.13
  19 -20   0    0.01    0.10
 -20 -19   0   -0.12    0.10
 -20 -19   0    0.12    0.13
  20  19   0   -0.06    0.16
  20  19   0   -0.02    0.16
 -20 -19   0    0.09    0.11
 -18  20   0   11.26    0.69
  18 -20   0   10.02    0.66
  18 -20   0   11.10    0.53
  18 -20   0   11.14    0.56
  20  18   0   11.13    0.68
 -18  20   0   11.92    0.57
  18 -20   0   10.38    0.62
 -20 -18   0   11.93    0.53
  20  18   0   11.85    0.65
  18 -20   0   10.31    0.58
  20  18   0   10.74    0.71
 -20 -18   0   11.36    0.50
  18 -20   0   11.47    0.58
 -20 -18   0   11.95    0.62
  18 -20   0   10.88    0.52
  20  18   0   11.72    0.72
  20  17   0   -0.09    0.15
 -17  20   0    0.21    0.11
  20  17   0    0.17    0.14
  17 -20   0    0.02    0.10
  20  17   0    0.20    0.16
  17 -20   0    0.19    0.14
 -17  20   0   -0.04    0.12
 -20 -17   0    0.25    0.13
 -20 -17   0   -0.04    0.09
  17 -20   0   -0.03    0.10
  17 -20   0    0.16    0.11
  20  17   0    0.04    0.17
 -20 -17   0    0.00    0.10
  17 -20   0   -0.02    0.17
 -17  20   0    0.03    0.09
  17 -20   0    0.29    0.13
  17 -20   0    0.10    0.12
 -16  20   0    2.89    0.43
  20  16   0    2.93    0.34
  20  16   0    2.68    0.19
  16 -20   0    2.75    0.28
  16 -20   0    2.98    0.27
  20  16   0    2.93    0.45
  16 -20   0    3.28    0.43
  16 -20   0    2.80    0.27
  16 -20   0    3.38    0.40
 -20 -16   0    2.48    0.23
  16 -20   0    3.30    0.29
 -16  20   0    2.93    0.29
 -16  20   0    2.99    0.16
  20  16   0    2.77    0.36
  16 -20   0    2.87    0.35
 -20 -16   0    2.89    0.23
  20  16   0    2.69    0.37
  20  15   0    0.56    0.18
  15 -20   0    0.59    0.21
  15 -20   0    0.51    0.11
 -20 -15   0    0.62    0.13
  15 -20   0    0.49    0.15
  20  15   0    0.35    0.14
  20  15   0    0.38    0.11
  15 -20   0    0.31    0.14
 -20 -15   0    0.46    0.12
 -15  20   0    0.61    0.09
 -15  20   0    0.56    0.16
  15 -20   0    0.64    0.17
  20  15   0    0.32    0.18
 -20 -15   0    0.25    0.12
  20  15   0    0.33    0.16
  15 -20   0    0.77    0.18
  15 -20   0    0.66    0.18
  15 -20   0    0.45    0.17
 -15  20   0    0.03    0.15
  14 -20   0   23.00    0.89
  20  14   0   24.06    0.89
  14 -20   0   23.89    0.87
  20  14   0   22.89    1.09
 -14  20   0   23.20    0.88
 -14  20   0   25.03    1.03
 -14  20   0   22.72    0.64
 -20 -14   0   23.66    0.75
  14 -20   0   26.03    0.93
 -20 -14   0   24.31    0.86
  14 -20   0   24.10    1.01
  14 -20   0   22.81    0.85
 -20 -14   0   24.54    0.92
  20  14   0   23.55    0.71
  14 -20   0   23.78    0.82
 -20 -14   0   24.59    0.80
  14 -20   0   24.29    0.72
  14 -20   0   23.96    0.94
  20  14   0   23.84    0.96
  20  14   0   22.96    1.02
  13 -20   0    0.25    0.14
  20  13   0    0.23    0.13
  13 -20   0    0.22    0.10
 -20 -13   0    0.23    0.09
  13 -20   0    0.42    0.15
 -13  20   0    0.19    0.12
  20  13   0    0.06    0.07
 -20 -13   0    0.13    0.13
  20  13   0    0.39    0.19
  13 -20   0    0.01    0.10
  20  13   0    0.09    0.11
 -20 -13   0    0.21    0.12
 -13  20   0    0.17    0.07
  13 -20   0    0.14    0.11
 -13  20   0    0.15    0.14
 -20 -13   0    0.26    0.09
  13 -20   0    0.58    0.16
  20  13   0    0.50    0.15
  13 -20   0    0.18    0.10
 -12  20   0   28.02    1.00
  12 -20   0   28.09    1.02
  12 -20   0   28.10    1.00
  20  12   0   28.84    0.85
  12 -20   0   28.60    1.09
  20  12   0   29.04    0.98
  20  12   0   28.01    1.13
  12 -20   0   28.30    0.98
  12 -20   0   28.60    1.02
  12 -20   0   28.62    0.99
 -20 -12   0   31.25    1.01
  20  12   0   29.81    1.06
 -12  20   0   28.03    1.09
 -20 -12   0   27.98    0.79
  12 -20   0   29.04    0.90
 -20 -12   0   29.26    0.93
 -20 -12   0   28.13    0.99
 -12  20   0   28.16    0.77
 -20 -11   0   -0.02    0.08
  20  11   0    0.01    0.13
  11 -20   0    0.17    0.09
  20  11   0    0.13    0.12
 -20 -11   0    0.14    0.06
  11 -20   0    0.11    0.11
  11 -20   0    0.17    0.13
  11 -20   0    0.26    0.11
 -20 -11   0    0.06    0.08
  20  11   0    0.23    0.14
  20  11   0    0.15    0.08
 -11  20   0    0.07    0.12
  11 -20   0    0.13    0.10
 -20 -11   0   -0.02    0.06
  20  11   0   -0.07    0.10
  11 -20   0   -0.03    0.11
  11 -20   0    0.04    0.10
  10 -20   0   26.08    0.93
  10 -20   0   25.50    0.79
  10 -20   0   25.83    0.99
 -20 -10   0   25.61    0.88
  10 -20   0   25.85    0.91
 -10  20   0   23.30    0.97
 -20 -10   0   25.68    0.81
 -20 -10   0   24.15    0.69
  10 -20   0   24.78    0.94
 -10  20   0   24.66    0.73
  20  10   0   25.07    0.97
  20  10   0   26.45    1.05
 -20 -10   0   25.62    0.67
  20  10   0   26.00    0.80
  10 -20   0   25.13    0.92
  20  10   0   24.63    0.93
  10 -20   0   25.84    0.93
 -20 -10   0   25.08    0.69
  20  10   0   25.33    0.89
   9 -20   0    1.50    0.26
  -9  20   0    1.06    0.22
  20   9   0    1.43    0.23
  -9  20   0    1.18    0.15
   9 -20   0    1.17    0.22
 -20  -9   0    1.29    0.17
   9 -20   0    1.21    0.21
   9 -20   0    1.09    0.21
  20   9   0    1.34    0.24
  20   9   0    1.30    0.18
   9 -20   0    1.28    0.18
 -20  -9   0    1.00    0.19
   9 -20   0    1.56    0.25
  -9  20   0    1.49    0.28
  20   9   0    1.64    0.31
  20   9   0    1.57    0.25
 -20  -9   0    1.32    0.12
 -20  -9   0    1.16    0.09
   9 -20   0    1.21    0.22
  -8  20   0   29.77    1.04
   8 -20   0   31.09    1.07
  20   8   0   29.11    0.97
   8 -20   0   28.40    1.05
 -20  -8   0   30.35    0.95
   8 -20   0   30.27    1.04
   8 -20   0   29.20    1.01
 -20  -8   0   29.73    0.86
   8 -20   0   29.07    1.01
   8 -20   0   31.02    0.86
 -20  -8   0   30.00    0.83
  -8  20   0   30.12    1.09
  20   8   0   29.78    0.91
   8 -20   0   29.65    1.00
 -20  -8   0   28.59    0.76
  -8  20   0   29.66    0.83
  20   8   0   29.60    1.11
  20   8   0   29.48    1.07
  20   7   0    0.12    0.04
  -7  20   0   -0.02    0.08
 -20  -7   0   -0.15    0.05
  20   7   0    0.12    0.08
 -20  -7   0    0.04    0.06
 -20  -7   0    0.05    0.05
   7 -20   0    0.05    0.09
   7 -20   0    0.06    0.11
  -7  20   0    0.07    0.07
  20   7   0    0.10    0.11
   7 -20   0    0.16    0.07
  20   7   0   -0.07    0.08
  -7  20   0    0.01    0.10
 -20  -7   0    0.11    0.10
   7 -20   0    0.05    0.08
   7 -20   0    0.27    0.16
   7 -20   0    0.09    0.12
   7 -20   0    0.17    0.11
   6 -20   0   32.21    1.06
  -6  20   0   33.64    1.29
 -20  -6   0   32.00    0.81
  20   6   0   33.59    1.00
   6 -20   0   32.21    1.26
  20   6   0   33.53    1.15
  -6  20   0   32.54    1.10
   6 -20   0   32.23    1.11
 -20  -6   0   33.08    0.97
 -20  -6   0   35.06    1.00
  20   6   0   32.73    1.16
 -20  -6   0   33.06    0.86
   6 -20   0   32.90    1.09
  20   6   0   31.16    1.02
   6 -20   0   33.51    0.89
  -6  20   0   32.76    0.92
   6 -20   0   33.17    1.08
  20   6   0   32.18    0.82
 -20  -6   0   31.99    0.84
  -6  20   0   34.91    1.11
   6 -20   0   32.93    1.12
 -20  -5   0    1.23    0.17
  20   5   0    1.05    0.20
  20   5   0    0.98    0.13
   5 -20   0    0.72    0.18
 -20  -5   0    0.77    0.15
   5 -20   0    0.42    0.16
   5 -20   0    0.74    0.12
  20   5   0    1.16    0.22
  -5  20   0    0.90    0.14
  20   5   0    1.06    0.21
  -5  20   0    1.29    0.22
   5 -20   0    0.83    0.18
 -20  -5   0    0.76    0.11
  20   5   0    1.23    0.20
  -5  20   0    1.08    0.22
  -5  20   0    1.38    0.23
 -20  -5   0    1.01    0.10
   5 -20   0    1.10    0.21
   5 -20   0    0.55    0.16
 -20  -5   0    0.91    0.09
  -4  20   0   27.33    0.82
  20   4   0   26.59    1.00
   4 -20   0   27.44    0.72
   4 -20   0   27.28    0.92
   4 -20   0   28.27    1.00
   4 -20   0   26.94    0.96
  20   4   0   26.75    0.87
 -20  -4   0   27.78    0.83
  20   4   0   26.38    0.99
  20   4   0   26.45    0.90
 -20  -4   0   27.14    0.67
  20   4   0   27.05    0.88
  -4  20   0   25.92    0.95
 -20  -4   0   26.89    0.69
   4 -20   0   26.45    0.94
  -4  20   0   27.01    0.98
  20   4   0   26.53    0.75
 -20  -4   0   28.04    0.84
   4 -20   0   27.65    0.95
  -4  20   0   27.59    0.99
  20   3   0    0.12    0.08
   3 -20   0    0.19    0.11
 -20  -3   0    0.16    0.06
   3 -20   0    0.27    0.11
  -3  20   0    0.24    0.14
  20   3   0    0.22    0.06
  -3  20   0    0.32    0.15
  20   3   0    0.28    0.14
   3 -20   0    0.27    0.13
  20   3   0    0.26    0.12
  20   3   0    0.24    0.15
 -20  -3   0    0.23    0.07
  20   3   0    0.43    0.11
 -20  -3   0    0.20    0.06
   3 -20   0    0.26    0.13
 -20  -3   0    0.29    0.10
  -3  20   0    0.21    0.11
 -20  -3   0    0.24    0.09
 -20  -3   0    0.35    0.11
 -20  -2   0    9.32    0.31
  -2  20   0    8.76    0.30
   2 -20   0    8.32    0.47
  20   2   0    9.27    0.54
   2 -20   0    9.91    0.62
  20   2   0    9.20    0.45
  -2  20   0    9.18    0.42
   2 -20   0    9.33    0.53
  20   2   0    9.28    0.31
   2 -20   0   10.75    0.49
 -20  -2   0   10.12    0.33
 -20  -2   0    9.13    0.35
   2 -20   0    9.59    0.50
  20   2   0   10.02    0.40
  20   2   0    9.93    0.43
 -20  -2   0    9.52    0.41
 -20  -2   0    9.78    0.44
  -2  20   0    8.76    0.49
  -2  20   0    9.15    0.57
  -2  20   0    9.89    0.53
  20   1   0    1.29    0.12
 -20  -1   0    1.33    0.14
   1 -20   0    1.01    0.19
 -20  -1   0    1.49    0.20
  20   1   0    1.13    0.17
  -1  20   0    1.25    0.19
  -1  20   0    1.12    0.22
   1 -20   0    1.09    0.20
  20   1   0    1.22    0.11
  -1  20   0    1.20    0.22
 -20  -1   0    1.09    0.12
   1 -20   0    1.14    0.23
  20   1   0    1.40    0.26
 -20  -1   0    1.34    0.17
  20   1   0    1.59    0.23
  -1  20   0    1.05    0.21
  20   1   0    1.30    0.19
   1 -20   0    1.06    0.25
   1 -20   0    1.64    0.22
   0 -20   0    7.21    0.47
  20   0   0    7.11    0.46
   0  20   0    7.07    0.44
   0 -20   0    7.17    0.42
   0  20   0    6.97    0.42
  20   0   0    7.24    0.40
  20   0   0    7.76    0.28
 -20   0   0    8.06    0.40
   0  20   0    7.35    0.38
  20   0   0    7.40    0.35
   0 -20   0    6.91    0.38
 -20   0   0    7.14    0.34
   0 -20   0    7.61    0.42
   0 -20   0    6.20    0.50
  20   0   0    7.48    0.32
  20   0   0    6.84    0.35
   0  20   0    7.38    0.44
  20  -1   0    0.05    0.13
   1  20   0    0.11    0.10
  -1 -20   0    0.11    0.10
  -1 -20   0    0.07    0.08
  20  -1   0   -0.02    0.06
 -20   1   0   -0.01    0.07
   1  20   0    0.06    0.10
  20  -1   0    0.02    0.10
  20  -1   0    0.09    0.07
  -1 -20   0    0.00    0.07
  20  -1   0    0.03    0.07
  20  -1   0    0.04    0.07
   1  20   0   -0.10    0.09
  -1 -20   0    0.01    0.11
  -1 -20   0    0.06    0.09
 -20   1   0    0.02    0.09
 -20   1   0   -0.05    0.05
   1  20   0    0.09    0.10
  -2 -20   0   27.01    1.09
 -20   2   0   27.43    0.81
   2  20   0   27.09    0.93
  20  -2   0   26.56    1.01
  20  -2   0   26.52    0.77
   2  20   0   28.19    0.97
  -2 -20   0   26.77    0.89
  20  -2   0   26.77    0.86
  20  -2   0   25.20    0.88
   2  20   0   27.68    0.90
  -2 -20   0   25.95    0.90
  -2 -20   0   25.68    0.84
 -20   2   0   27.07    0.89
   3  20   0    0.10    0.09
  20  -3   0    0.14    0.07
   3  20   0    0.22    0.10
  20  -3   0    0.17    0.08
 -20   3   0    0.07    0.08
   3  20   0    0.18    0.11
 -20   3   0    0.25    0.11
  -3 -20   0    0.05    0.08
  20  -3   0    0.21    0.10
  20  -3   0    0.13    0.13
  -3 -20   0    0.09    0.10
  -3 -20   0    0.30    0.13
  20  -3   0    0.28    0.12
  20  -3   0    0.24    0.14
   3  20   0    0.20    0.12
  -3 -20   0    0.06    0.13
   4  20   0    6.53    0.49
  -4 -20   0    6.08    0.43
   4  20   0    6.15    0.38
  20  -4   0    6.49    0.52
  20  -4   0    6.09    0.37
   4  20   0    6.82    0.42
  -4 -20   0    6.35    0.38
  20  -4   0    6.25    0.29
   4  20   0    6.61    0.39
  20  -4   0    6.88    0.59
   4  20   0    6.15    0.38
 -20   4   0    6.00    0.32
  20  -4   0    5.88    0.27
  -4 -20   0    6.88    0.35
  -4 -20   0    6.43    0.50
 -20   4   0    6.72    0.39
  20  -4   0    7.07    0.34
  20  -5   0    0.26    0.12
 -20   5   0    0.20    0.11
   5  20   0    0.17    0.12
  20  -5   0    0.13    0.11
  -5 -20   0    0.19    0.09
  20  -5   0    0.11    0.06
   5  20   0    0.21    0.13
  20  -5   0    0.16    0.08
   5  20   0    0.18    0.12
   5  20   0    0.18    0.10
  20  -5   0    0.19    0.13
  20  -5   0    0.23    0.09
  -5 -20   0   -0.06    0.09
  -5 -20   0   -0.02    0.09
   5  20   0    0.01    0.09
 -20   5   0    0.27    0.09
 -20   5   0    0.02    0.06
  -6 -20   0    0.20    0.11
   6  20   0    0.01    0.08
   6  20   0    0.17    0.12
  20  -6   0    0.12    0.07
  20  -6   0    0.25    0.07
   6  20   0    0.08    0.10
   6  20   0    0.28    0.14
  -6 -20   0    0.20    0.09
  20  -6   0    0.37    0.10
   6  20   0    0.15    0.09
  20  -6   0    0.24    0.16
  20  -6   0    0.28    0.11
  -6 -20   0    0.30    0.14
 -20   6   0    0.19    0.08
 -20   6   0    0.15    0.12
  20  -6   0    0.24    0.13
 -20   7   0    0.10    0.09
  -7 -20   0   -0.13    0.06
 -20   7   0    0.22    0.13
  20  -7   0    0.16    0.08
  20  -7   0   -0.03    0.09
  20  -7   0    0.03    0.05
   7  20   0   -0.06    0.08
   7  20   0   -0.07    0.09
  20  -7   0    0.08    0.09
   7  20   0    0.21    0.11
   7  20   0   -0.01    0.09
  20  -7   0    0.09    0.08
  -7 -20   0   -0.01    0.11
  -7 -20   0    0.10    0.08
 -20   7   0    0.01    0.06
   7  20   0    0.08    0.09
   8  20   0    9.81    0.56
   8  20   0    9.65    0.50
   8  20   0    9.30    0.51
 -20   8   0    9.66    0.39
  -8 -20   0    8.71    0.38
  20  -8   0    8.97    0.28
  -8 -20   0    9.85    0.48
  20  -8   0   10.16    0.42
  -8 -20   0    9.74    0.56
  20  -8   0    9.60    0.51
 -20   8   0   10.34    0.46
   8  20   0    9.28    0.47
  20  -8   0   10.28    0.51
  20  -8   0    8.94    0.44
 -20   8   0   10.23    0.54
  20  -9   0   -0.07    0.10
  20  -9   0   -0.02    0.05
   9  20   0    0.17    0.13
   9  20   0    0.02    0.07
   9  20   0   -0.03    0.10
  -9 -20   0    0.05    0.07
  -9 -20   0    0.01    0.08
   9  20   0   -0.04    0.08
  20  -9   0    0.10    0.09
 -20   9   0    0.08    0.07
  -9 -20   0    0.03    0.09
 -20   9   0    0.02    0.07
  -9 -20   0    0.05    0.07
  20  -9   0    0.05    0.08
 -20   9   0    0.18    0.12
   9  20   0   -0.09    0.09
  20 -10   0   21.74    0.84
  20 -10   0   20.67    0.69
 -20  10   0   20.31    0.84
  20 -10   0   19.32    0.56
 -20  10   0   20.53    0.73
  10  20   0   19.78    0.86
  10  20   0   19.77    0.84
  20 -10   0   18.52    0.56
  20 -10   0   20.00    0.74
  10  20   0   19.39    0.77
 -10 -20   0   19.19    0.61
  20 -10   0   19.88    0.57
  20 -10   0   18.34    0.76
 -10 -20   0   20.85    0.86
 -10 -20   0   19.15    0.73
  10  20   0   20.47    0.81
 -10 -20   0   20.06    0.83
  10  20   0   20.37    0.74
 -20  10   0   20.29    0.65
  11  20   0   -0.14    0.08
  20 -11   0    0.06    0.07
  20 -11   0   -0.05    0.06
  20 -11   0    0.05    0.09
 -11 -20   0    0.03    0.08
 -20  11   0   -0.11    0.07
  11  20   0    0.00    0.09
 -11 -20   0    0.08    0.12
  11  20   0    0.18    0.12
 -20  11   0   -0.01    0.07
 -20  11   0    0.06    0.12
 -11 -20   0    0.01    0.11
  20 -11   0    0.06    0.06
  20 -11   0    0.00    0.09
 -11 -20   0    0.02    0.06
  11  20   0    0.04    0.11
  11  20   0   -0.06    0.09
  11  20   0    0.06    0.09
  20 -11   0   -0.11    0.07
  20 -12   0   10.31    0.41
 -12 -20   0   11.40    0.62
  20 -12   0   11.51    0.57
  20 -12   0   10.68    0.59
  12  20   0   10.10    0.32
 -20  12   0   10.94    0.61
 -12 -20   0   10.70    0.37
 -20  12   0   11.04    0.46
  12  20   0   11.43    0.63
  20 -12   0    9.49    0.51
 -12 -20   0   10.72    0.50
  12  20   0   11.16    0.57
  20 -12   0   10.07    0.47
  20 -12   0   10.99    0.39
  12  20   0   11.30    0.63
 -20  12   0   11.52    0.53
 -12 -20   0   10.82    0.57
  12  20   0   10.15    0.48
  20 -13   0    0.03    0.06
  20 -13   0   -0.03    0.07
  13  20   0   -0.02    0.05
 -13 -20   0    0.06    0.12
 -20  13   0    0.10    0.09
  13  20   0    0.02    0.11
  20 -13   0    0.02    0.09
 -13 -20   0    0.00    0.10
  13  20   0   -0.02    0.10
 -20  13   0   -0.08    0.11
  20 -13   0    0.17    0.12
  13  20   0    0.02    0.13
 -13 -20   0    0.10    0.06
  20 -13   0    0.00    0.08
  20 -13   0    0.08    0.13
  20 -13   0    0.00    0.08
  20 -13   0    0.04    0.06
 -20  13   0   -0.06    0.08
 -13 -20   0    0.12    0.09
  13  20   0    0.01    0.11
  20 -14   0   13.20    0.43
 -20  14   0   13.80    0.55
  20 -14   0   13.72    0.59
  20 -14   0   13.37    0.63
 -14 -20   0   14.64    0.60
  14  20   0   14.88    0.69
 -14 -20   0   14.41    0.71
  20 -14   0   13.18    0.52
 -14 -20   0   13.44    0.64
  20 -14   0   13.78    0.71
 -20  14   0   14.66    0.74
  14  20   0   13.11    0.75
  20 -14   0   14.11    0.47
  20 -14   0   14.70    0.65
  14  20   0   14.55    0.75
  14  20   0   13.30    0.71
 -14 -20   0   12.88    0.37
 -20  14   0   13.30    0.62
  20 -15   0    1.81    0.26
 -20  15   0    1.83    0.24
  15  20   0    1.62    0.32
  20 -15   0    1.82    0.27
 -15 -20   0    1.66    0.26
 -20  15   0    1.44    0.26
  15  20   0    1.59    0.28
  20 -15   0    1.65    0.16
 -15 -20   0    2.06    0.31
  20 -15   0    2.19    0.33
  20 -15   0    1.77    0.24
  15  20   0    2.03    0.30
  20 -15   0    1.86    0.22
  20 -15   0    1.51    0.16
  15  20   0    2.44    0.38
 -15 -20   0    1.68    0.23
 -20  16   0   25.95    0.98
 -20  16   0   27.90    1.12
  16  20   0   28.10    1.04
 -20  16   0   26.35    0.88
 -16 -20   0   27.54    0.91
 -16 -20   0   26.63    0.97
  16  20   0   27.10    1.03
  20 -16   0   27.89    1.00
  20 -16   0   28.06    1.12
 -16 -20   0   27.99    1.07
  20 -16   0   28.12    0.89
  20 -16   0   27.85    1.02
  16  20   0   27.53    1.14
  20 -16   0   27.11    0.81
  16  20   0   27.12    1.11
  20 -16   0   26.12    0.77
  20 -16   0   27.30    0.95
 -20  16   0   26.57    0.71
 -17 -20   0    0.85    0.21
  20 -17   0    1.16    0.23
  20 -17   0    0.69    0.16
  20 -17   0    0.72    0.14
 -20  17   0    1.18    0.28
  20 -17   0    0.94    0.16
  17  20   0    0.95    0.24
 -20  17   0    0.40    0.14
  17  20   0    0.90    0.21
 -17 -20   0    0.87    0.17
  17  20   0    0.91    0.25
  20 -17   0    1.04    0.27
  17  20   0    0.87    0.21
 -20  17   0    1.03    0.11
  20 -17   0    1.08    0.22
 -17 -20   0    0.77    0.19
  20 -17   0    1.40    0.21
 -18 -20   0   19.25    0.87
 -18 -20   0   19.68    0.79
  20 -18   0   20.00    0.86
 -20  18   0   19.59    0.85
  20 -18   0   19.90    0.95
  18  20   0   19.38    0.93
  20 -18   0   19.67    0.75
  20 -18   0   19.01    0.68
  20 -18   0   19.12    0.80
  18  20   0   20.42    0.86
  18  20   0   20.81    1.00
  20 -18   0   19.13    0.66
  20 -18   0   20.35    0.81
 -18 -20   0   20.58    0.75
 -20  18   0   19.95    0.95
  18  20   0   19.75    0.87
 -20  19   0    0.59    0.35
  19  20   0    0.11    0.15
  20 -19   0    0.14    0.13
 -19 -20   0    0.44    0.13
  20 -19   0    0.45    0.19
 -20  19   0    0.05    0.11
 -19 -20   0    0.30    0.15
  20 -19   0    0.35    0.12
  19  20   0    0.40    0.20
 -19 -20   0    0.35    0.16
  20 -19   0    0.08    0.11
  19  20   0    0.52    0.27
  20 -19   0    0.16    0.11
  20 -19   0    0.26    0.13
  19  20   0    0.14    0.16
  20 -20   0   13.85    0.66
  20 -20   0   13.84    0.58
 -20 -20   0   14.75    0.73
 -20  20   0   13.30    0.79
  20 -20   0   14.91    0.84
  20  20   0   14.94    1.02
  20 -20   0   14.22    0.73
  20  20   0   13.47    0.70
  20  20   0   12.97    0.70
 -20 -20   0   13.84    0.60
 -20 -20   0   14.23    0.64
  20 -20   0   14.46    0.69
 -20  20   0   13.73    0.63
  20  20   0   12.49    0.77
  20 -20   0   12.79    0.61
 -20  21   0   -0.07    0.12
  20 -21   0   -0.09    0.12
  21  20   0    0.02    0.15
  20 -21   0    0.14    0.14
  20 -21   0    0.08    0.16
  21  20   0   -0.08    0.15
  21  20   0   -0.01    0.16
 -21 -20   0    0.35    0.13
 -21 -20   0    0.12    0.17
  20 -21   0    0.37    0.17
  20 -21   0    0.18    0.11
  20 -21   0    0.45    0.24
  21  20   0    0.30    0.20
 -21 -20   0    0.03    0.09
 -20  21   0    0.53    0.23
 -19  21   0    0.14    0.16
  19 -21   0    0.38    0.13
  19 -21   0    0.02    0.12
  21  19   0    0.08    0.15
  19 -21   0   -0.02    0.14
  21  19   0    0.05    0.13
 -21 -19   0    0.24    0.12
  19 -21   0    0.27    0.29
 -19  21   0    0.07    0.10
  19 -21   0    0.04    0.10
 -21 -19   0   -0.31    0.10
  21  19   0   -0.13    0.12
  19 -21   0    0.15    0.16
 -21 -19   0   -0.10    0.09
  21  19   0    0.01    0.28
 -21 -18   0   -0.03    0.09
  18 -21   0    0.06    0.12
  21  18   0    0.03    0.14
  18 -21   0   -0.02    0.11
  21  18   0    0.26    0.21
  21  18   0    0.02    0.14
 -18  21   0    0.04    0.11
  18 -21   0   -0.07    0.09
  21  18   0   -0.18    0.14
 -21 -18   0    0.29    0.11
 -18  21   0    0.04    0.25
 -21 -18   0    0.19    0.14
  18 -21   0    0.23    0.18
  18 -21   0    0.01    0.11
  18 -21   0    0.08    0.12
  21  17   0    0.14    0.14
 -21 -17   0    0.66    0.18
  17 -21   0    0.34    0.15
  21  17   0    0.10    0.17
 -17  21   0    0.30    0.21
  17 -21   0    0.14    0.16
 -21 -17   0    0.47    0.12
 -17  21   0    0.04    0.12
 -21 -17   0    0.50    0.12
  17 -21   0    0.19    0.11
  21  17   0    0.29    0.17
  17 -21   0    0.25    0.16
  17 -21   0    0.39    0.13
  21  17   0    0.47    0.19
  17 -21   0    0.21    0.14
  17 -21   0    0.44    0.15
 -16  21   0    0.71    0.14
  16 -21   0    0.60    0.17
  21  16   0    0.63    0.11
  16 -21   0    0.58    0.20
  21  16   0    0.42    0.19
  16 -21   0    0.83    0.21
 -16  21   0    0.69    0.24
  21  16   0    0.60    0.26
 -16  21   0    0.63    0.18
 -21 -16   0    0.61    0.18
  16 -21   0    0.79    0.22
 -21 -16   0    0.46    0.16
 -21 -16   0    0.54    0.14
  16 -21   0    0.70    0.18
  16 -21   0    0.59    0.16
  21  16   0    0.44    0.17
  16 -21   0    0.48    0.17
  21  16   0    0.80    0.22
 -21 -16   0    0.64    0.14
 -15  21   0    0.25    0.15
 -21 -15   0    0.21    0.15
  21  15   0    0.35    0.10
  15 -21   0    0.15    0.09
  21  15   0    0.57    0.19
  21  15   0    0.44    0.17
  15 -21   0    0.38    0.13
 -15  21   0    0.23    0.13
  15 -21   0    0.32    0.13
  15 -21   0    0.18    0.14
 -21 -15   0    0.42    0.11
  21  15   0    0.38    0.17
 -21 -15   0    0.26    0.12
  15 -21   0    0.10    0.13
  15 -21   0    0.26    0.17
 -15  21   0    0.29    0.07
  21  15   0    0.29    0.14
  15 -21   0    0.44    0.16
 -21 -15   0    0.25    0.11
  15 -21   0    0.14    0.14
  14 -21   0    0.19    0.14
  14 -21   0    0.10    0.14
 -21 -14   0    0.09    0.10
  14 -21   0   -0.03    0.10
  21  14   0    0.20    0.11
 -14  21   0    0.13    0.12
  14 -21   0    0.22    0.12
  14 -21   0    0.13    0.12
 -21 -14   0    0.11    0.09
 -21 -14   0    0.24    0.13
  14 -21   0    0.27    0.13
 -21 -14   0    0.27    0.09
  21  14   0    0.17    0.14
  21  14   0    0.33    0.17
  21  14   0    0.00    0.10
 -14  21   0   -0.11    0.08
 -14  21   0    0.19    0.08
  21  14   0    0.09    0.08
  14 -21   0    0.13    0.14
  13 -21   0    0.61    0.18
 -13  21   0    0.91    0.12
  21  13   0    0.80    0.21
 -21 -13   0    0.58    0.12
  13 -21   0    0.88    0.19
  21  13   0    0.58    0.18
  13 -21   0    1.18    0.24
  21  13   0    0.63    0.18
  13 -21   0    0.78    0.19
  13 -21   0    0.66    0.20
  21  13   0    0.62    0.17
 -13  21   0    0.85    0.17
 -21 -13   0    0.87    0.17
 -21 -13   0    0.67    0.13
 -13  21   0    0.48    0.21
 -21 -13   0    0.84    0.19
  21  13   0    0.81    0.14
  12 -21   0    0.04    0.11
 -12  21   0    0.07    0.09
  21  12   0   -0.04    0.12
  12 -21   0    0.12    0.12
 -21 -12   0    0.06    0.07
  21  12   0   -0.02    0.08
  12 -21   0    0.19    0.13
  21  12   0    0.23    0.16
 -12  21   0    0.25    0.14
 -21 -12   0    0.17    0.11
  12 -21   0    0.19    0.12
  12 -21   0    0.15    0.09
 -21 -12   0    0.11    0.10
  12 -21   0    0.08    0.14
  21  12   0    0.30    0.17
  21  12   0    0.04    0.12
 -21 -12   0    0.15    0.08
  21  11   0    0.01    0.12
 -21 -11   0    0.09    0.10
  11 -21   0   -0.01    0.10
  11 -21   0    0.08    0.11
 -11  21   0    0.06    0.12
  11 -21   0    0.07    0.13
 -11  21   0    0.15    0.13
  11 -21   0    0.07    0.08
  21  11   0    0.19    0.11
  21  11   0    0.16    0.09
  11 -21   0    0.13    0.14
  21  11   0    0.12    0.17
 -21 -11   0    0.15    0.07
 -21 -11   0    0.15    0.11
  11 -21   0    0.10    0.10
  21  11   0    0.35    0.13
 -21 -11   0    0.14    0.07
 -11  21   0    0.11    0.07
 -21 -10   0    0.09    0.04
 -10  21   0    0.01    0.12
  21  10   0    0.26    0.16
 -21 -10   0    0.03    0.06
  10 -21   0    0.21    0.12
  21  10   0   -0.04    0.13
  21  10   0    0.20    0.10
  10 -21   0    0.00    0.08
 -10  21   0   -0.03    0.09
 -10  21   0    0.00    0.06
  10 -21   0    0.09    0.11
  21  10   0    0.07    0.12
  10 -21   0    0.17    0.11
 -21 -10   0    0.01    0.08
  10 -21   0    0.06    0.09
 -21 -10   0    0.13    0.09
  10 -21   0    0.10    0.11
  21  10   0    0.09    0.12
 -21  -9   0    0.18    0.10
   9 -21   0    0.17    0.12
  21   9   0    0.20    0.16
 -21  -9   0    0.07    0.08
   9 -21   0    0.35    0.14
  21   9   0    0.35    0.16
  -9  21   0    0.33    0.15
  -9  21   0    0.16    0.12
 -21  -9   0    0.28    0.07
   9 -21   0    0.16    0.08
   9 -21   0    0.18    0.11
  21   9   0    0.16    0.08
   9 -21   0    0.30    0.15
   9 -21   0    0.04    0.09
  21   9   0    0.31    0.17
  -9  21   0    0.18    0.07
   8 -21   0    0.62    0.18
 -21  -8   0    0.95    0.21
 -21  -8   0    0.67    0.09
  -8  21   0    0.58    0.16
  -8  21   0    0.85    0.14
   8 -21   0    0.90    0.21
   8 -21   0    0.61    0.18
   8 -21   0    1.09    0.35
   8 -21   0    0.69    0.18
  21   8   0    0.55    0.19
 -21  -8   0    0.76    0.20
   8 -21   0    0.69    0.19
  21   8   0    0.58    0.14
  -8  21   0    0.56    0.16
 -21  -8   0    0.74    0.16
  21   8   0    0.76    0.18
 -21  -8   0    0.92    0.13
   8 -21   0    0.91    0.14
   7 -21   0    0.50    0.11
   7 -21   0    0.28    0.15
  -7  21   0    0.41    0.15
   7 -21   0    0.46    0.16
  21   7   0    0.47    0.19
   7 -21   0    0.66    0.17
   7 -21   0    0.33    0.13
  21   7   0    0.50    0.06
 -21  -7   0    0.56    0.08
   7 -21   0    0.42    0.18
  -7  21   0    0.51    0.16
 -21  -7   0    0.39    0.10
  21   7   0    0.97    0.24
   7 -21   0    0.68    0.19
  21   7   0    0.58    0.17
 -21  -7   0    0.83    0.13
  -7  21   0    0.49    0.11
 -21  -7   0    0.44    0.09
 -21  -7   0    0.56    0.13
  21   7   0    0.49    0.14
  -7  21   0    0.96    0.22
   6 -21   0    0.01    0.06
  21   6   0    0.10    0.05
   6 -21   0   -0.11    0.08
  21   6   0    0.24    0.14
   6 -21   0    0.18    0.17
  -6  21   0    0.09    0.07
  -6  21   0   -0.05    0.07
 -21  -6   0    0.01    0.05
 -21  -6   0   -0.09    0.04
  -6  21   0   -0.10    0.09
  21   6   0   -0.05    0.07
 -21  -6   0    0.05    0.08
   6 -21   0   -0.04    0.09
 -21  -6   0   -0.04    0.06
   6 -21   0    0.09    0.11
  21   6   0    0.01    0.09
   6 -21   0    0.36    0.15
  -6  21   0    0.10    0.13
 -21  -6   0    0.04    0.08
  21   6   0   -0.08    0.10
   6 -21   0    0.02    0.07
   5 -21   0    0.23    0.12
   5 -21   0    0.10    0.06
 -21  -5   0   -0.01    0.08
   5 -21   0    0.10    0.12
   5 -21   0    0.09    0.10
  21   5   0    0.05    0.11
  21   5   0    0.02    0.10
   5 -21   0   -0.16    0.10
  -5  21   0    0.00    0.09
 -21  -5   0    0.00    0.08
  21   5   0    0.09    0.06
  21   5   0    0.10    0.09
   5 -21   0    0.01    0.10
 -21  -5   0    0.01    0.07
  -5  21   0   -0.09    0.07
  -5  21   0    0.25    0.13
 -21  -5   0   -0.01    0.04
  -5  21   0   -0.02    0.07
 -21  -5   0    0.02    0.04
  21   5   0   -0.10    0.10
   4 -21   0    0.82    0.21
  21   4   0    0.84    0.16
  -4  21   0    1.04    0.18
 -21  -4   0    0.90    0.11
  -4  21   0    0.58    0.17
   4 -21   0    1.29    0.22
  21   4   0    0.87    0.22
   4 -21   0    0.66    0.16
  21   4   0    1.02    0.13
 -21  -4   0    1.19    0.17
 -21  -4   0    1.06    0.17
  -4  21   0    1.15    0.26
  21   4   0    1.13    0.23
   4 -21   0    0.77    0.18
  -4  21   0    1.12    0.23
   4 -21   0    0.86    0.21
   4 -21   0    1.05    0.22
 -21  -3   0    0.59    0.09
  21   3   0    0.50    0.13
   3 -21   0    0.47    0.17
  21   3   0    0.55    0.16
   3 -21   0    0.49    0.16
  21   3   0    0.46    0.15
   3 -21   0    0.76    0.20
   3 -21   0    0.51    0.16
   3 -21   0    0.43    0.15
  -3  21   0    0.62    0.17
 -21  -3   0    0.57    0.14
  21   3   0    0.51    0.07
 -21  -3   0    0.64    0.09
  -3  21   0    0.73    0.20
  -3  21   0    0.58    0.13
   3 -21   0    0.71    0.17
 -21  -3   0    0.53    0.08
 -21  -3   0    0.55    0.13
 -21  -3   0    0.27    0.13
  -3  21   0    0.51    0.17
  21   3   0    0.68    0.12
  -2  21   0    0.38    0.15
  -2  21   0    0.44    0.14
  21   2   0    0.51    0.14
  21   2   0    0.76    0.16
  21   2   0    0.44    0.16
  21   2   0    0.59    0.09
   2 -21   0    0.81    0.19
  -2  21   0    0.52    0.13
   2 -21   0    0.40    0.15
  21   2   0    0.50    0.12
   2 -21   0    0.33    0.14
 -21  -2   0    0.59    0.09
   2 -21   0    0.59    0.15
   2 -21   0    0.64    0.20
 -21  -2   0    0.60    0.14
 -21  -2   0    0.40    0.08
 -21  -2   0    0.62    0.13
 -21  -2   0    0.48    0.09
   2 -21   0    0.65    0.17
  -2  21   0    0.58    0.17
  21   1   0    0.35    0.08
  21   1   0    0.39    0.14
   1 -21   0    0.26    0.12
  21   1   0    0.21    0.16
 -21  -1   0    0.41    0.11
   1 -21   0    0.46    0.16
   1 -21   0    0.18    0.12
  -1  21   0    0.20    0.11
  -1  21   0    0.31    0.16
  21   1   0    0.28    0.09
  21   1   0    0.35    0.11
   1 -21   0    0.17    0.10
 -21  -1   0    0.38    0.12
  -1  21   0    0.59    0.18
  -1  21   0    0.26    0.11
 -21  -1   0    0.15    0.09
   1 -21   0    0.39    0.17
   0  21   0    0.14    0.10
   0  21   0    0.16    0.12
   0 -21   0    0.06    0.09
   0 -21   0    0.06    0.12
  21   0   0    0.16    0.09
 -21   0   0    0.30    0.12
  21   0   0    0.07    0.06
   0 -21   0    0.15    0.12
 -21   0   0   -0.04    0.07
   0  21   0    0.08    0.09
  21   0   0   -0.07    0.07
   0  21   0    0.24    0.11
   0 -21   0    0.23    0.13
   0 -21   0    0.09    0.10
  -1 -21   0    0.10    0.11
   1  21   0   -0.08    0.09
 -21   1   0    0.06    0.10
   1  21   0    0.13    0.09
  21  -1   0   -0.10    0.07
   1  21   0    0.00    0.09
  21  -1   0   -0.07    0.07
  21  -1   0    0.11    0.11
  -1 -21   0    0.22    0.13
  21  -1   0    0.01    0.06
  21  -1   0    0.10    0.07
   1  21   0   -0.04    0.07
  -1 -21   0    0.00    0.07
 -21   1   0    0.08    0.08
  -1 -21   0    0.20    0.13
  -1 -21   0    0.08    0.10
  21  -2   0    0.20    0.15
  -2 -21   0   -0.01    0.13
 -21   2   0    0.03    0.09
  21  -2   0    0.10    0.09
  -2 -21   0    0.11    0.09
  21  -2   0    0.09    0.07
   2  21   0    0.05    0.08
  21  -2   0   -0.01    0.08
  21  -2   0    0.01    0.06
  -2 -21   0    0.15    0.15
   2  21   0    0.15    0.10
  21  -2   0    0.03    0.07
  -2 -21   0    0.18    0.09
   2  21   0    0.01    0.08
 -21   2   0    0.00    0.07
   2  21   0   -0.03    0.12
  21  -3   0    0.24    0.07
  21  -3   0    0.47    0.16
  21  -3   0    0.16    0.08
 -21   3   0    0.18    0.11
   3  21   0    0.18    0.11
  21  -3   0    0.28    0.09
  -3 -21   0    0.26    0.14
 -21   3   0    0.13    0.09
  -3 -21   0    0.15    0.10
  21  -3   0    0.17    0.11
   3  21   0    0.13    0.11
   3  21   0    0.05    0.11
   3  21   0    0.38    0.13
  -3 -21   0    0.28    0.14
   3  21   0    0.45    0.13
  -3 -21   0    0.22    0.12
  21  -3   0    0.18    0.08
  21  -4   0    0.44    0.10
  21  -4   0    0.38    0.11
  21  -4   0    0.39    0.10
  -4 -21   0    0.39    0.15
  21  -4   0    0.65    0.16
  -4 -21   0    0.49    0.13
  21  -4   0    0.30    0.17
   4  21   0    0.58    0.16
   4  21   0    0.43    0.14
  -4 -21   0    0.60    0.15
   4  21   0    0.41    0.16
  -4 -21   0    0.26    0.14
 -21   4   0    0.50    0.11
 -21   4   0    0.68    0.16
   4  21   0    0.43    0.16
  21  -4   0    0.19    0.11
   4  21   0    0.80    0.18
   5  21   0   -0.07    0.09
  -5 -21   0    0.22    0.14
  -5 -21   0    0.16    0.08
 -21   5   0    0.10    0.08
 -21   5   0    0.11    0.10
   5  21   0    0.05    0.12
   5  21   0    0.02    0.10
  21  -5   0    0.23    0.09
  21  -5   0    0.04    0.08
 -21   5   0    0.03    0.09
  21  -5   0    0.03    0.10
   5  21   0    0.10    0.11
  21  -5   0    0.24    0.13
   5  21   0   -0.03    0.08
  21  -5   0    0.23    0.08
  21  -5   0   -0.01    0.06
  -5 -21   0    0.08    0.11
  -5 -21   0    0.18    0.11
   6  21   0    0.18    0.11
 -21   6   0   -0.07    0.11
  21  -6   0    0.06    0.08
  21  -6   0   -0.09    0.09
  21  -6   0    0.11    0.08
  21  -6   0   -0.02    0.05
  -6 -21   0   -0.14    0.11
  21  -6   0    0.01    0.09
   6  21   0    0.05    0.11
  -6 -21   0    0.11    0.12
   6  21   0    0.02    0.09
   6  21   0   -0.05    0.08
 -21   6   0   -0.01    0.10
  -6 -21   0    0.06    0.08
 -21   6   0    0.09    0.09
  21  -6   0    0.12    0.11
  -6 -21   0    0.20    0.11
   6  21   0    0.13    0.14
   7  21   0    0.13    0.10
   7  21   0    0.25    0.13
  21  -7   0    0.05    0.08
  21  -7   0    0.11    0.10
 -21   7   0    0.06    0.08
  -7 -21   0   -0.01    0.12
  -7 -21   0   -0.03    0.06
  21  -7   0    0.02    0.10
  21  -7   0    0.09    0.05
 -21   7   0    0.33    0.13
  -7 -21   0    0.26    0.10
   7  21   0    0.14    0.13
   7  21   0   -0.01    0.11
   7  21   0   -0.09    0.08
  -7 -21   0   -0.13    0.09
 -21   7   0    0.24    0.10
  21  -7   0    0.13    0.08
  21  -8   0    0.70    0.07
 -21   8   0    0.58    0.21
   8  21   0    0.94    0.18
  -8 -21   0    1.02    0.15
 -21   8   0    0.76    0.15
  21  -8   0    0.86    0.15
  -8 -21   0    0.79    0.22
  21  -8   0    0.85    0.17
   8  21   0    0.86    0.18
   8  21   0    1.18    0.23
  21  -8   0    0.51    0.15
  -8 -21   0    0.93    0.20
   8  21   0    0.51    0.19
 -21   8   0    0.65    0.12
   8  21   0    0.89    0.20
  -8 -21   0    0.77    0.19
   9  21   0    0.14    0.13
  -9 -21   0    0.35    0.17
   9  21   0    0.77    0.19
  -9 -21   0    0.41    0.17
 -21   9   0    0.44    0.11
  21  -9   0    0.80    0.21
  -9 -21   0    0.36    0.10
  21  -9   0    0.53    0.14
   9  21   0    0.63    0.18
 -21   9   0    0.32    0.14
   9  21   0    0.31    0.15
  21  -9   0    0.33    0.15
   9  21   0    0.50    0.18
 -21   9   0    0.38    0.12
  -9 -21   0    0.51    0.15
  21  -9   0    0.52    0.12
  21 -10   0   -0.09    0.08
 -21  10   0    0.25    0.10
  10  21   0    0.15    0.12
 -10 -21   0    0.32    0.15
  21 -10   0    0.12    0.06
  10  21   0    0.23    0.11
  10  21   0    0.12    0.12
  21 -10   0    0.11    0.09
 -21  10   0    0.06    0.07
  21 -10   0    0.01    0.11
  10  21   0    0.16    0.15
 -10 -21   0    0.19    0.13
 -21  10   0    0.25    0.12
  10  21   0    0.30    0.17
 -10 -21   0    0.12    0.11
 -10 -21   0    0.21    0.08
  21 -10   0   -0.04    0.11
  11  21   0   -0.19    0.07
 -11 -21   0    0.11    0.07
 -21  11   0   -0.05    0.07
 -11 -21   0   -0.04    0.12
  21 -11   0    0.03    0.08
  11  21   0    0.07    0.13
 -21  11   0    0.01    0.11
  21 -11   0    0.13    0.10
  21 -11   0   -0.05    0.08
 -21  11   0   -0.08    0.07
  11  21   0   -0.11    0.08
  21 -11   0   -0.01    0.06
 -11 -21   0    0.07    0.09
  21 -11   0    0.06    0.07
  11  21   0   -0.02    0.09
 -11 -21   0    0.12    0.11
  11  21   0    0.05    0.10
  21 -11   0   -0.12    0.09
  12  21   0    0.41    0.19
  21 -12   0    0.08    0.11
  21 -12   0    0.09    0.11
  21 -12   0    0.22    0.14
 -21  12   0    0.23    0.12
  12  21   0    0.17    0.13
  21 -12   0    0.16    0.11
  12  21   0    0.24    0.12
 -12 -21   0    0.15    0.12
  12  21   0   -0.11    0.11
  21 -12   0    0.09    0.07
 -21  12   0   -0.13    0.12
 -12 -21   0    0.30    0.10
  12  21   0    0.28    0.16
 -21  12   0    0.07    0.09
 -12 -21   0    0.22    0.14
  21 -13   0    0.11    0.12
  21 -13   0   -0.01    0.07
  21 -13   0   -0.03    0.09
  21 -13   0    0.15    0.13
  13  21   0    0.26    0.16
  13  21   0    0.02    0.11
 -13 -21   0   -0.05    0.11
  13  21   0    0.12    0.12
  21 -13   0    0.13    0.12
  13  21   0   -0.03    0.07
 -13 -21   0    0.01    0.06
  21 -13   0   -0.13    0.06
 -13 -21   0   -0.03    0.11
 -13 -21   0    0.13    0.10
 -21  13   0   -0.07    0.09
 -21  13   0    0.18    0.11
 -21  13   0    0.04    0.09
  21 -14   0    0.07    0.12
 -14 -21   0    0.09    0.06
  14  21   0    0.19    0.17
 -14 -21   0    0.00    0.12
  21 -14   0    0.02    0.10
 -21  14   0    0.27    0.12
  14  21   0    0.19    0.14
  21 -14   0   -0.02    0.10
  21 -14   0    0.03    0.12
 -21  14   0    0.08    0.12
 -14 -21   0    0.03    0.12
  14  21   0    0.10    0.15
  21 -14   0    0.06    0.09
  21 -14   0    0.15    0.07
  14  21   0    0.17    0.12
 -21  14   0    0.18    0.10
 -14 -21   0    0.14    0.09
 -21  15   0    0.28    0.12
  15  21   0    0.06    0.14
  15  21   0    0.20    0.14
  15  21   0    0.17    0.15
 -21  15   0    0.13    0.14
 -15 -21   0    0.07    0.10
  21 -15   0    0.13    0.11
 -15 -21   0    0.10    0.11
  21 -15   0   -0.01    0.07
  21 -15   0    0.03    0.14
 -15 -21   0    0.00    0.08
  21 -15   0    0.04    0.08
  21 -15   0   -0.03    0.10
 -21  15   0   -0.02    0.10
  15  21   0    0.02    0.14
  21 -15   0    0.22    0.12
  21 -16   0    1.02    0.20
 -21  16   0    1.19    0.19
  16  21   0    1.04    0.26
 -16 -21   0    0.99    0.22
  21 -16   0    0.96    0.23
  16  21   0    1.34    0.26
  16  21   0    1.13    0.23
  16  21   0    1.47    0.32
 -16 -21   0    1.22    0.21
  21 -16   0    1.11    0.14
 -16 -21   0    1.34    0.25
 -21  16   0    1.09    0.12
  21 -16   0    1.23    0.24
  21 -16   0    0.99    0.18
  21 -16   0    1.20    0.24
 -21  16   0    1.07    0.26
 -17 -21   0    0.11    0.12
  17  21   0    0.14    0.17
  21 -17   0    0.24    0.15
  21 -17   0    0.12    0.15
 -21  17   0    0.59    0.14
  21 -17   0    0.37    0.13
  17  21   0    0.37    0.19
  17  21   0    0.33    0.16
  17  21   0    0.27    0.17
  21 -17   0    0.08    0.11
 -17 -21   0    0.03    0.10
 -21  17   0   -0.01    0.16
 -17 -21   0    0.31    0.17
  21 -17   0   -0.08    0.13
  21 -17   0    0.24    0.10
 -18 -21   0    0.57    0.22
  21 -18   0    0.67    0.19
  21 -18   0    0.74    0.17
  21 -18   0    0.57    0.18
 -21  18   0    0.23    0.17
 -18 -21   0    0.83    0.17
  18  21   0    0.35    0.17
 -18 -21   0    0.46    0.16
  18  21   0    0.61    0.23
  18  21   0    0.52    0.20
  21 -18   0    0.60    0.18
  18  21   0    0.84    0.30
  21 -18   0    0.28    0.15
  21 -19   0    0.12    0.14
 -21  19   0    0.20    0.13
 -21  19   0    0.27    0.16
  19  21   0    0.09    0.15
  19  21   0    0.16    0.21
  21 -19   0   -0.02    0.16
  21 -19   0    0.12    0.12
  21 -19   0    0.21    0.19
  19  21   0    0.03    0.14
 -19 -21   0    0.03    0.12
  21 -19   0    0.19    0.11
  19  21   0    0.18    0.20
 -19 -21   0    0.15    0.10
  21 -19   0    0.13    0.13
 -19 -21   0    0.13    0.13
  20  21   0    0.44    0.19
 -20 -21   0    0.23    0.12
  21 -20   0    0.11    0.10
 -21  20   0   -0.05    0.15
  21 -20   0    0.13    0.14
  20  21   0    0.39    0.19
  20  21   0    0.06    0.14
 -20 -21   0    0.06    0.12
  20  21   0   -0.01    0.15
 -21  20   0   -0.05    0.10
 -20 -21   0    0.26    0.16
  21 -20   0    0.06    0.17
  21 -20   0   -0.13    0.11
  21  21   0    0.40    0.27
 -21 -21   0    0.45    0.21
  21 -21   0    0.38    0.13
  21 -21   0    0.40    0.15
 -21  21   0    0.31    0.21
  21 -21   0    0.27    0.18
 -21 -21   0    0.20    0.14
  21  21   0    0.55    0.22
  21 -21   0    0.43    0.23
  21  21   0    0.51    0.21
  21 -21   0    0.19    0.15
  21  21   0    0.59    0.19
 -21  21   0    0.31    0.14
  21 -21   0    0.38    0.19
 -21 -21   0    0.56    0.15
  22  21   0    0.46    0.23
  22  21   0    0.39    0.20
  21 -22   0    0.61    0.27
  21 -22   0    0.50    0.19
 -22 -21   0    0.44    0.15
 -21  22   0    0.53    0.18
  21 -22   0    0.38    0.17
  22  21   0    0.55    0.21
 -21  22   0    0.51    0.25
  22  21   0    0.22    0.22
 -22 -21   0    0.22    0.18
  21 -22   0    0.25    0.14
  21 -22   0    0.28    0.19
  20 -22   0   10.53    0.56
  20 -22   0    9.07    0.61
  20 -22   0    9.23    0.64
  22  20   0    9.86    0.73
  22  20   0    9.66    0.69
  20 -22   0   10.28    0.71
  20 -22   0    9.50    0.50
  20 -22   0   10.11    0.59
 -20  22   0    9.48    0.54
 -20  22   0    9.88    0.70
 -22 -20   0    9.17    0.49
 -22 -20   0   10.02    0.49
  22  20   0   10.18    0.64
 -22 -20   0   10.01    0.60
  22  20   0    9.80    0.60
  19 -22   0    0.13    0.13
 -22 -19   0    0.19    0.10
  22  19   0    0.21    0.21
 -19  22   0    0.07    0.17
 -22 -19   0    0.11    0.12
  19 -22   0    0.21    0.17
  19 -22   0    0.17    0.13
  22  19   0   -0.36    0.14
  19 -22   0    0.22    0.18
  19 -22   0    0.03    0.14
  22  19   0    0.21    0.20
  19 -22   0   -0.16    0.12
  22  19   0   -0.06    0.19
 -19  22   0    0.20    0.16
 -22 -19   0    0.09    0.12
 -22 -18   0   11.41    0.51
 -22 -18   0   11.98    0.63
  18 -22   0   11.98    0.59
  18 -22   0   12.72    0.80
  22  18   0   11.10    0.71
  18 -22   0   12.21    0.60
  18 -22   0   11.08    0.55
 -18  22   0   12.74    0.63
  18 -22   0   12.81    0.64
  18 -22   0   12.41    0.65
 -22 -18   0   12.02    0.67
  22  18   0   11.93    0.68
  22  18   0   12.06    0.64
 -22 -18   0   11.74    0.53
  17 -22   0    1.30    0.27
  17 -22   0    0.99    0.20
 -17  22   0    1.25    0.24
 -17  22   0    1.49    0.32
  22  17   0    1.62    0.29
  17 -22   0    1.17    0.30
  17 -22   0    1.60    0.27
  17 -22   0    1.22    0.36
  22  17   0    1.57    0.33
 -22 -17   0    1.30    0.23
  17 -22   0    0.91    0.19
  17 -22   0    1.36    0.23
 -22 -17   0    1.24    0.25
 -22 -17   0    1.12    0.18
  22  17   0    0.77    0.28
 -22 -17   0    1.24    0.18
  22  16   0    7.47    0.63
  16 -22   0    7.67    0.46
  22  16   0    7.56    0.52
 -16  22   0    8.28    0.69
  22  16   0    7.21    0.33
  16 -22   0    5.94    0.40
  16 -22   0    7.11    0.44
  16 -22   0    7.02    0.47
 -22 -16   0    7.74    0.38
  22  16   0    6.87    0.53
 -22 -16   0    7.48    0.46
 -16  22   0    7.69    0.47
 -22 -16   0    7.49    0.49
  16 -22   0    7.74    0.54
  22  16   0    7.24    0.47
  16 -22   0    6.61    0.55
  16 -22   0    7.74    0.52
 -22 -16   0    7.07    0.36
  15 -22   0    0.09    0.14
 -15  22   0    0.43    0.16
  15 -22   0    0.17    0.14
  22  15   0    0.14    0.08
  15 -22   0    0.33    0.21
 -15  22   0    0.34    0.14
 -22 -15   0    0.30    0.11
  15 -22   0    0.17    0.11
  15 -22   0    0.12    0.12
  22  15   0    0.21    0.17
  22  15   0    0.39    0.19
  22  15   0    0.35    0.14
 -15  22   0    0.07    0.10
  15 -22   0    0.56    0.19
 -22 -15   0    0.25    0.13
  15 -22   0    0.22    0.14
  22  15   0    0.14    0.15
 -22 -15   0    0.24    0.10
  15 -22   0    0.30    0.17
  22  14   0    0.00    0.16
  14 -22   0    0.21    0.13
  14 -22   0    0.19    0.16
 -14  22   0    0.23    0.20
 -22 -14   0    0.16    0.11
  22  14   0    0.32    0.16
  14 -22   0    0.20    0.11
  22  14   0    0.11    0.15
 -14  22   0    0.10    0.12
 -22 -14   0    0.15    0.11
  14 -22   0    0.13    0.13
  14 -22   0    0.31    0.18
  22  14   0    0.14    0.09
 -14  22   0    0.17    0.07
  14 -22   0    0.03    0.10
 -22 -14   0    0.17    0.09
  14 -22   0    0.31    0.13
  22  14   0    0.04    0.13
 -13  22   0    0.18    0.07
  13 -22   0    0.33    0.17
 -22 -13   0    0.21    0.10
 -22 -13   0    0.20    0.08
  22  13   0    0.11    0.13
  13 -22   0    0.10    0.09
  13 -22   0    0.09    0.15
  13 -22   0    0.43    0.14
  13 -22   0    0.19    0.13
  22  13   0    0.29    0.15
 -13  22   0    0.02    0.12
 -22 -13   0    0.12    0.08
  22  13   0    0.11    0.15
  13 -22   0    0.17    0.13
  22  13   0    0.24    0.10
 -22 -13   0    0.30    0.12
  13 -22   0    0.35    0.15
 -13  22   0    0.10    0.17
 -12  22   0    0.22    0.18
 -22 -12   0    0.10    0.10
  22  12   0    0.16    0.09
 -22 -12   0    0.17    0.10
  12 -22   0    0.18    0.10
 -22 -12   0    0.25    0.08
  12 -22   0    0.22    0.12
  22  12   0    0.46    0.18
  22  12   0    0.11    0.13
  22  12   0    0.10    0.13
  12 -22   0    0.10    0.11
  12 -22   0    0.10    0.13
 -12  22   0    0.19    0.12
  12 -22   0    0.20    0.13
  12 -22   0    0.18    0.16
  22  12   0   -0.05    0.14
 -22 -12   0    0.20    0.08
  12 -22   0    0.25    0.13
  11 -22   0    0.37    0.15
  11 -22   0    0.27    0.14
  11 -22   0    0.14    0.13
  11 -22   0    0.31    0.16
  22  11   0    0.08    0.12
 -11  22   0    0.09    0.14
 -22 -11   0    0.00    0.05
 -22 -11   0    0.16    0.07
  22  11   0    0.15    0.09
  11 -22   0    0.18    0.11
 -11  22   0    0.18    0.08
  22  11   0    0.41    0.14
 -22 -11   0    0.52    0.14
  11 -22   0    0.11    0.14
  11 -22   0    0.17    0.13
 -22 -11   0    0.11    0.10
  22  11   0    0.58    0.22
 -11  22   0    0.23    0.13
  22  11   0   -0.03    0.12
  10 -22   0   26.36    0.95
  22  10   0   25.12    0.81
  10 -22   0   25.17    0.99
  10 -22   0   24.38    0.95
  22  10   0   25.29    1.00
 -10  22   0   24.44    0.95
  10 -22   0   25.81    0.97
 -22 -10   0   24.55    0.70
 -10  22   0   24.91    1.03
  10 -22   0   25.59    0.96
 -22 -10   0   25.12    0.79
 -10  22   0   24.23    0.73
 -22 -10   0   25.70    0.88
  10 -22   0   24.74    0.79
  10 -22   0   23.95    1.01
 -22 -10   0   25.15    0.73
  22  10   0   24.98    0.90
  22  10   0   25.49    1.06
   9 -22   0    0.28    0.14
  22   9   0    0.16    0.10
  22   9   0    0.36    0.15
   9 -22   0    0.36    0.17
  -9  22   0    0.16    0.08
  -9  22   0    0.12    0.14
   9 -22   0    0.12    0.08
   9 -22   0   -0.03    0.09
   9 -22   0    0.19    0.12
  22   9   0    0.10    0.12
 -22  -9   0    0.18    0.05
   9 -22   0    0.09    0.11
 -22  -9   0    0.15    0.09
  -9  22   0    0.07    0.10
  22   9   0    0.19    0.14
   9 -22   0    0.17    0.11
 -22  -9   0    0.08    0.10
 -22  -9   0    0.17    0.10
  -9  22   0    0.27    0.15
  -8  22   0   37.41    1.26
   8 -22   0   37.18    1.01
  22   8   0   35.06    1.26
  -8  22   0   36.73    1.29
  22   8   0   33.29    1.12
  22   8   0   38.04    1.10
   8 -22   0   37.27    1.20
   8 -22   0   37.07    1.22
 -22  -8   0   36.67    1.13
 -22  -8   0   34.31    0.91
   8 -22   0   38.20    1.21
  -8  22   0   36.47    1.00
 -22  -8   0   36.47    1.10
   8 -22   0   34.57    1.25
  -8  22   0   38.21    1.24
  22   8   0   37.73    1.33
 -22  -8   0   40.93    1.25
   8 -22   0   35.55    1.25
   8 -22   0   34.96    1.22
 -22  -8   0   33.63    0.97
  -7  22   0   -0.03    0.10
 -22  -7   0   -0.08    0.08
   7 -22   0    0.07    0.11
 -22  -7   0    0.09    0.10
  22   7   0    0.20    0.14
  22   7   0    0.16    0.08
  -7  22   0   -0.04    0.12
 -22  -7   0    0.06    0.07
  22   7   0    0.12    0.13
  22   7   0    0.29    0.17
  -7  22   0    0.00    0.07
   7 -22   0   -0.04    0.11
   7 -22   0   -0.01    0.09
 -22  -7   0    0.06    0.05
   7 -22   0    0.15    0.11
 -22  -7   0    0.05    0.06
  -7  22   0    0.27    0.14
   7 -22   0   -0.04    0.10
   7 -22   0    0.18    0.13
  22   7   0    0.07    0.05
   7 -22   0    0.11    0.08
 -22  -6   0   21.50    0.61
 -22  -6   0   21.83    0.61
   6 -22   0   22.01    0.86
  22   6   0   22.17    0.94
  -6  22   0   22.51    0.89
   6 -22   0   22.90    0.92
  22   6   0   22.80    0.83
  22   6   0   21.59    0.61
   6 -22   0   24.78    0.94
 -22  -6   0   24.09    0.73
  22   6   0   22.69    0.94
   6 -22   0   23.36    0.89
  22   6   0   22.44    0.79
 -22  -6   0   22.75    0.62
  -6  22   0   22.56    0.91
  -6  22   0   23.47    0.95
   6 -22   0   23.62    0.87
   6 -22   0   22.26    0.66
 -22  -6   0   22.79    0.76
   6 -22   0   22.46    0.92
  -6  22   0   22.16    0.72
   5 -22   0    0.46    0.14
   5 -22   0    0.31    0.15
  -5  22   0    0.24    0.11
  22   5   0    0.55    0.15
 -22  -5   0    0.14    0.06
  22   5   0    0.36    0.13
   5 -22   0    0.41    0.13
   5 -22   0    0.28    0.13
  -5  22   0    0.41    0.12
   5 -22   0    0.18    0.12
 -22  -5   0    0.40    0.06
   5 -22   0    0.07    0.09
  -5  22   0    0.38    0.17
  -5  22   0    0.26    0.11
  22   5   0    0.48    0.18
 -22  -5   0    0.24    0.10
 -22  -5   0    0.47    0.11
  22   5   0    0.30    0.08
 -22  -4   0   10.97    0.40
   4 -22   0   12.53    0.59
  -4  22   0   11.80    0.62
 -22  -4   0   11.77    0.38
   4 -22   0   11.20    0.62
   4 -22   0   12.21    0.60
  22   4   0   11.76    0.63
  22   4   0   12.11    0.59
 -22  -4   0   11.52    0.48
  -4  22   0   11.92    0.61
   4 -22   0   11.67    0.63
   4 -22   0   11.37    0.60
  22   4   0   11.37    0.70
 -22  -4   0   11.55    0.48
   4 -22   0   11.32    0.55
  -4  22   0   10.70    0.47
  -4  22   0   10.52    0.58
  -3  22   0    0.12    0.10
   3 -22   0   -0.01    0.10
  -3  22   0   -0.03    0.13
 -22  -3   0   -0.01    0.04
  22   3   0    0.01    0.04
 -22  -3   0    0.05    0.04
 -22  -3   0    0.04    0.05
  22   3   0    0.11    0.10
  -3  22   0    0.00    0.09
   3 -22   0   -0.17    0.07
  -3  22   0    0.12    0.12
   3 -22   0    0.08    0.11
  22   3   0   -0.08    0.12
 -22  -3   0    0.06    0.07
   3 -22   0    0.09    0.11
 -22  -3   0   -0.02    0.06
   3 -22   0   -0.06    0.12
  -3  22   0   -0.03    0.08
 -22  -3   0    0.09    0.08
   3 -22   0   -0.10    0.08
  22   3   0    0.10    0.08
 -22  -2   0   11.53    0.41
  -2  22   0   12.59    0.63
 -22  -2   0   11.14    0.36
  22   2   0   12.31    0.38
   2 -22   0   12.30    0.57
 -22  -2   0   12.34    0.52
   2 -22   0   12.29    0.64
 -22  -2   0   12.62    0.41
  -2  22   0   12.67    0.63
  22   2   0   12.00    0.55
 -22  -2   0   12.13    0.48
   2 -22   0   13.64    0.62
  22   2   0   12.94    0.66
   2 -22   0   11.10    0.58
   2 -22   0   12.55    0.60
  22   2   0   11.51    0.47
  -2  22   0   11.58    0.51
  -2  22   0   12.21    0.62
   2 -22   0   11.79    0.62
  22   1   0    0.13    0.14
  22   1   0    0.09    0.10
   1 -22   0   -0.15    0.10
  -1  22   0    0.13    0.12
 -22  -1   0   -0.09    0.09
 -22  -1   0    0.05    0.08
   1 -22   0    0.20    0.13
 -22  -1   0    0.06    0.08
   1 -22   0    0.15    0.15
  -1  22   0    0.18    0.14
   1 -22   0    0.21    0.11
  22   1   0    0.06    0.06
  22   1   0    0.10    0.09
  -1  22   0    0.14    0.09
   1 -22   0   -0.01    0.10
   1 -22   0    0.09    0.10
  22   0   0   28.05    1.07
   0 -22   0   28.89    0.98
   0 -22   0   28.68    1.05
 -22   0   0   27.42    0.83
   0  22   0   27.52    1.01
   0  22   0   27.18    1.03
   0 -22   0   26.70    0.91
  22   0   0   27.82    0.84
   0  22   0   28.06    0.92
   0 -22   0   26.49    0.96
  22   0   0   27.31    0.71
  22   0   0   27.21    0.76
   0  22   0   26.93    0.99
  22   0   0   27.64    0.94
 -22   0   0   27.59    0.91
   0 -22   0   26.80    1.05
  22   0   0   27.94    0.87
   1  22   0    0.26    0.14
  22  -1   0    0.26    0.12
  -1 -22   0    0.29    0.13
   1  22   0    0.03    0.09
   1  22   0    0.18    0.12
  22  -1   0    0.15    0.08
  -1 -22   0   -0.01    0.12
  -1 -22   0    0.17    0.13
  -1 -22   0    0.16    0.12
   1  22   0    0.05    0.12
 -22   1   0   -0.02    0.08
  22  -1   0    0.25    0.14
  22  -1   0    0.08    0.08
  22  -1   0    0.15    0.07
  -1 -22   0    0.15    0.09
 -22   1   0    0.18    0.10
  22  -1   0    0.15    0.09
  22  -2   0   26.54    1.06
  22  -2   0   26.71    0.89
   2  22   0   28.16    1.04
  -2 -22   0   27.61    0.90
  -2 -22   0   28.21    1.05
  22  -2   0   26.97    0.83
  -2 -22   0   27.22    0.94
  22  -2   0   27.57    0.81
   2  22   0   26.86    1.01
 -22   2   0   27.69    0.84
  -2 -22   0   27.43    0.96
  22  -2   0   26.90    0.79
  -2 -22   0   27.18    1.06
   2  22   0   27.87    0.98
 -22   2   0   28.15    0.94
   2  22   0   27.50    0.93
  22  -2   0   27.38    0.95
  22  -3   0    0.15    0.13
   3  22   0    0.34    0.16
 -22   3   0    0.32    0.13
  22  -3   0    0.32    0.09
 -22   3   0    0.26    0.10
  22  -3   0    0.24    0.10
  -3 -22   0    0.22    0.11
  -3 -22   0    0.17    0.12
   3  22   0    0.31    0.15
   3  22   0    0.24    0.13
   3  22   0    0.38    0.12
  -3 -22   0    0.40    0.13
  22  -3   0    0.23    0.13
  -3 -22   0    0.27    0.14
  22  -3   0    0.48    0.15
   3  22   0    0.44    0.15
  -4 -22   0   11.23    0.63
  22  -4   0   11.51    0.47
   4  22   0   11.20    0.55
  22  -4   0   11.00    0.53
  -4 -22   0   11.17    0.61
  22  -4   0   11.60    0.41
   4  22   0   11.05    0.54
  22  -4   0   10.94    0.40
   4  22   0   10.52    0.60
  -4 -22   0   11.19    0.55
   4  22   0   10.70    0.58
  22  -4   0   10.90    0.55
 -22   4   0   10.82    0.47
   4  22   0   11.48    0.56
  -4 -22   0   12.13    0.51
 -22   4   0   11.71    0.56
  22  -4   0   11.32    0.64
  22  -5   0    0.01    0.06
  -5 -22   0   -0.03    0.12
   5  22   0   -0.03    0.09
  22  -5   0    0.07    0.08
   5  22   0    0.25    0.15
   5  22   0    0.00    0.09
  -5 -22   0    0.06    0.11
  -5 -22   0    0.13    0.09
  -5 -22   0    0.10    0.11
  22  -5   0    0.05    0.11
  22  -5   0    0.14    0.09
 -22   5   0    0.14    0.09
  22  -5   0    0.07    0.07
   5  22   0    0.14    0.18
 -22   5   0    0.04    0.11
   5  22   0   -0.07    0.08
  22  -5   0    0.15    0.12
   6  22   0   36.19    1.15
  22  -6   0   35.29    1.15
 -22   6   0   36.55    1.19
 -22   6   0   35.39    0.97
  -6 -22   0   35.07    1.22
 -22   6   0   36.40    1.06
   6  22   0   37.49    1.16
  -6 -22   0   35.50    1.04
  -6 -22   0   35.63    1.28
   6  22   0   34.01    1.24
  -6 -22   0   34.89    1.14
  22  -6   0   35.60    0.97
  22  -6   0   35.03    1.27
  22  -6   0   36.72    1.07
  22  -6   0   35.51    1.17
   6  22   0   37.29    1.21
   6  22   0   35.59    1.20
   7  22   0    0.16    0.13
 -22   7   0    0.18    0.11
  22  -7   0    0.30    0.13
   7  22   0    0.18    0.11
  -7 -22   0    0.26    0.09
  -7 -22   0    0.32    0.14
   7  22   0    0.01    0.10
   7  22   0    0.09    0.12
  -7 -22   0    0.20    0.13
 -22   7   0    0.09    0.09
  -7 -22   0   -0.27    0.10
   7  22   0    0.17    0.13
  22  -7   0    0.02    0.08
  22  -7   0    0.07    0.09
 -22   7   0    0.30    0.16
  22  -8   0   27.85    1.02
  -8 -22   0   28.81    1.00
  -8 -22   0   30.13    1.09
  22  -8   0   29.18    0.86
  22  -8   0   27.89    1.01
  -8 -22   0   28.36    0.86
   8  22   0   29.60    1.01
  -8 -22   0   29.88    1.13
   8  22   0   29.17    1.07
 -22   8   0   29.27    0.93
  22  -8   0   28.90    0.94
 -22   8   0   27.76    0.82
   8  22   0   29.09    1.06
 -22   8   0   29.33    1.06
   8  22   0   30.08    1.13
   8  22   0   29.04    0.98
  -9 -22   0    0.05    0.09
   9  22   0   -0.07    0.10
   9  22   0    0.10    0.10
 -22   9   0    0.04    0.08
  22  -9   0   -0.05    0.07
  -9 -22   0    0.06    0.11
   9  22   0   -0.12    0.08
 -22   9   0    0.03    0.08
   9  22   0   -0.02    0.10
  -9 -22   0    0.17    0.14
  22  -9   0    0.03    0.11
   9  22   0    0.01    0.10
  -9 -22   0   -0.01    0.07
  22  -9   0    0.10    0.12
 -22   9   0   -0.14    0.10
  22  -9   0   -0.24    0.10
  22 -10   0   11.80    0.62
  10  22   0   11.08    0.53
 -10 -22   0   12.19    0.67
  10  22   0   11.48    0.61
  10  22   0   10.29    0.56
 -10 -22   0   10.44    0.59
  22 -10   0   10.96    0.53
  10  22   0   10.94    0.64
  22 -10   0   10.62    0.57
 -10 -22   0   10.96    0.64
 -22  10   0   10.58    0.50
  10  22   0   10.77    0.62
 -22  10   0   11.44    0.45
 -22  10   0   11.13    0.61
  22 -10   0   11.94    0.49
 -10 -22   0   11.41    0.44
 -11 -22   0    0.10    0.12
 -11 -22   0   -0.07    0.12
 -11 -22   0    0.03    0.13
  11  22   0    0.10    0.13
  11  22   0   -0.08    0.10
  22 -11   0    0.17    0.14
  22 -11   0    0.00    0.07
  11  22   0   -0.02    0.10
 -11 -22   0    0.16    0.08
 -22  11   0    0.15    0.13
  22 -11   0    0.08    0.08
  22 -11   0    0.00    0.10
 -22  11   0    0.01    0.09
  22 -11   0    0.16    0.09
 -22  11   0    0.08    0.10
  11  22   0    0.11    0.13
 -12 -22   0    8.30    0.34
  12  22   0    9.18    0.46
  22 -12   0    8.74    0.52
  12  22   0    8.80    0.52
  12  22   0    8.14    0.56
  22 -12   0    8.53    0.33
 -12 -22   0    9.12    0.54
  12  22   0    8.50    0.53
 -22  12   0    7.72    0.54
 -22  12   0    9.60    0.41
 -22  12   0    9.15    0.48
  12  22   0    7.39    0.53
 -12 -22   0    8.89    0.57
 -12 -22   0    8.22    0.68
  22 -12   0    8.43    0.35
  22 -12   0    8.86    0.49
  22 -12   0    9.25    0.56
  22 -12   0    8.79    0.43
  13  22   0   -0.22    0.10
 -13 -22   0    0.06    0.07
  13  22   0   -0.11    0.11
  22 -13   0    0.01    0.10
  22 -13   0    0.07    0.12
  22 -13   0   -0.04    0.10
  22 -13   0    0.02    0.09
  22 -13   0   -0.10    0.07
 -13 -22   0   -0.12    0.12
  13  22   0    0.28    0.15
 -22  13   0   -0.05    0.09
  22 -13   0    0.14    0.08
  13  22   0   -0.01    0.13
 -13 -22   0    0.10    0.11
 -13 -22   0    0.03    0.09
 -22  13   0   -0.05    0.07
 -22  13   0    0.15    0.15
  14  22   0    6.21    0.51
  14  22   0    6.21    0.44
  22 -14   0    5.49    0.46
  14  22   0    6.26    0.52
 -14 -22   0    5.81    0.47
  22 -14   0    5.98    0.43
  22 -14   0    5.45    0.30
  22 -14   0    5.14    0.35
 -14 -22   0    6.31    0.45
  22 -14   0    5.39    0.30
  22 -14   0    5.43    0.40
 -22  14   0    5.59    0.33
 -14 -22   0    5.50    0.22
 -14 -22   0    6.20    0.46
 -22  14   0    5.59    0.46
  14  22   0    5.43    0.42
  22 -15   0   -0.03    0.08
 -15 -22   0    0.31    0.15
  22 -15   0    0.06    0.12
 -22  15   0    0.33    0.12
 -22  15   0    0.22    0.17
  15  22   0    0.34    0.17
  15  22   0    0.27    0.17
 -15 -22   0    0.22    0.14
  22 -15   0    0.40    0.19
  15  22   0    0.52    0.19
 -15 -22   0    0.19    0.14
 -22  15   0    0.07    0.12
  15  22   0    0.23    0.14
  22 -15   0    0.08    0.12
  22 -15   0    0.18    0.11
  22 -15   0    0.10    0.12
  16  22   0    5.80    0.45
  22 -16   0    5.05    0.31
  22 -16   0    4.66    0.39
  22 -16   0    4.79    0.36
  22 -16   0    4.98    0.47
 -22  16   0    4.55    0.32
  16  22   0    4.71    0.47
  16  22   0    5.21    0.49
 -16 -22   0    4.81    0.44
  22 -16   0    5.53    0.43
 -16 -22   0    4.83    0.36
 -16 -22   0    4.38    0.37
  16  22   0    5.11    0.42
 -22  16   0    5.38    0.47
  22 -17   0    0.44    0.15
  17  22   0    0.19    0.16
  17  22   0    0.22    0.19
 -22  17   0    0.52    0.14
  17  22   0    0.34    0.20
  17  22   0    0.56    0.20
 -17 -22   0    0.56    0.16
  22 -17   0    0.37    0.10
  22 -17   0    0.44    0.15
  22 -17   0    0.68    0.20
 -17 -22   0    0.35    0.16
  22 -17   0    0.54    0.15
 -17 -22   0    0.59    0.20
 -22  17   0    0.39    0.21
 -18 -22   0    9.37    0.50
  18  22   0    8.70    0.58
  18  22   0    9.21    0.58
  22 -18   0   10.53    0.66
  22 -18   0    9.47    0.53
  18  22   0   10.83    0.86
  22 -18   0    9.29    0.39
 -18 -22   0    9.55    0.55
  22 -18   0    9.36    0.48
 -18 -22   0   10.39    0.64
 -22  18   0   10.04    0.67
  18  22   0    9.83    0.66
 -22  18   0    8.66    0.47
  19  22   0    0.21    0.18
  19  22   0    0.34    0.21
  22 -19   0    0.18    0.14
  19  22   0   -0.06    0.17
 -22  19   0    0.11    0.19
  22 -19   0    0.06    0.14
 -19 -22   0    0.12    0.14
  19  22   0    0.29    0.18
  22 -19   0    0.22    0.13
 -19 -22   0    0.04    0.11
 -22  19   0    0.29    0.14
  22 -19   0    0.36    0.24
  22 -19   0    0.24    0.19
 -19 -22   0    0.29    0.17
  22 -20   0    5.48    0.47
 -20 -22   0    5.46    0.41
  20  22   0    6.06    0.49
 -20 -22   0    5.63    0.40
  22 -20   0    6.02    0.34
  20  22   0    5.21    0.54
  22 -20   0    5.26    0.43
 -22  20   0    5.41    0.39
  20  22   0    6.20    0.49
 -20 -22   0    6.46    0.50
 -22  20   0    6.62    0.57
  20  22   0    6.18    0.94
  22 -20   0    6.81    0.59
  22 -20   0    5.72    0.39
  21  22   0    0.48    0.22
  22 -21   0    0.68    0.20
  21  22   0    0.43    0.22
 -22  21   0    0.65    0.28
 -21 -22   0    0.07    0.20
  21  22   0    0.51    0.21
  21  22   0    0.36    0.19
  22 -21   0    0.87    0.27
  22 -21   0    0.32    0.14
 -21 -22   0    0.60    0.18
  22 -21   0    0.24    0.18
 -22  21   0    0.12    0.16
  22 -21   0    1.20    0.33
 -21 -22   0    0.18    0.13
  22 -21   0    0.84    0.27
  22 -22   0    6.43    0.59
 -22  22   0    7.39    0.62
  22  22   0    6.63    0.52
  22  22   0    6.20    0.52
  22 -22   0    7.27    0.56
 -22  22   0    6.25    0.43
  22  22   0    6.01    0.60
  22 -22   0    7.38    0.50
  22  22   0    6.49    1.00
  22 -22   0    6.24    0.39
  22 -22   0    7.04    0.46
 -22 -22   0    6.87    0.84
  22 -22   0    6.63    0.47
 -22 -22   0    5.69    0.45
 -22 -22   0    6.84    0.45
  23  22   0    0.05    0.25
 -23 -22   0    0.44    0.23
  22 -23   0   -0.16    0.19
  22 -23   0    0.33    0.16
  23  22   0    0.47    0.23
 -22  23   0    0.15    0.17
  22 -23   0    0.20    0.18
  23  22   0    0.44    0.26
  22 -23   0    0.30    0.17
  22 -23   0    0.52    0.20
  23  22   0    0.42    0.27
  22 -23   0    0.27    0.21
 -22  23   0    0.36    0.24
 -23 -21   0   -0.33    0.15
 -21  23   0    0.32    0.15
  21 -23   0    0.04    0.13
 -23 -21   0   -0.06    0.15
  21 -23   0    0.12    0.13
  21 -23   0    0.09    0.17
  23  21   0    0.27    0.22
  23  21   0    0.16    0.22
  21 -23   0    0.05    0.19
  23  21   0   -0.07    0.23
  23  21   0    0.00    0.22
 -23 -21   0    0.34    0.14
  21 -23   0    0.06    0.18
 -21  23   0   -0.23    0.15
  21 -23   0    0.13    0.17
  20 -23   0   -0.09    0.13
  23  20   0    0.00    0.22
 -23 -20   0    0.28    0.19
 -23 -20   0    0.40    0.15
  23  20   0    0.13    0.19
  20 -23   0    0.47    0.19
  23  20   0    0.42    0.27
 -20  23   0    0.08    0.18
  20 -23   0    0.34    0.15
  20 -23   0    0.26    0.14
 -23 -20   0    0.08    0.17
  23  20   0    0.20    0.22
  20 -23   0    0.39    0.20
 -20  23   0    0.55    0.18
  20 -23   0    0.34    0.19
 -19  23   0   -0.17    0.15
  19 -23   0    0.03    0.14
  19 -23   0    0.08    0.13
  23  19   0    0.10    0.15
 -23 -19   0    0.09    0.12
  23  19   0    0.22    0.21
  23  19   0    0.09    0.18
  23  19   0    0.08    0.16
 -23 -19   0   -0.09    0.14
  19 -23   0    0.09    0.16
  19 -23   0    0.09    0.13
  19 -23   0   -0.05    0.14
 -19  23   0    0.20    0.15
 -23 -19   0   -0.16    0.12
  19 -23   0    0.08    0.15
  19 -23   0   -0.23    0.12
 -23 -18   0   -0.17    0.13
  23  18   0   -0.01    0.13
 -23 -18   0    0.02    0.15
 -23 -18   0    0.13    0.14
  23  18   0   -0.27    0.15
  23  18   0   -0.09    0.16
 -18  23   0    0.05    0.19
  18 -23   0   -0.07    0.11
  18 -23   0   -0.05    0.13
  18 -23   0    0.31    0.17
  18 -23   0   -0.12    0.14
 -23 -18   0   -0.18    0.09
  18 -23   0    0.16    0.13
  23  18   0    0.13    0.19
  18 -23   0   -0.05    0.14
 -18  23   0   -0.13    0.12
  18 -23   0   -0.10    0.10
  23  17   0    0.14    0.16
  23  17   0   -0.01    0.15
  23  17   0   -0.25    0.24
 -23 -17   0    0.11    0.12
  17 -23   0   -0.03    0.18
 -23 -17   0    0.32    0.16
  17 -23   0   -0.10    0.09
  17 -23   0   -0.18    0.11
  17 -23   0    0.27    0.15
 -23 -17   0    0.09    0.11
  23  17   0    0.22    0.16
 -17  23   0   -0.04    0.27
 -17  23   0   -0.09    0.13
 -23 -17   0   -0.16    0.09
  17 -23   0    0.16    0.14
 -23 -16   0    1.46    0.26
  23  16   0    0.89    0.22
  16 -23   0    0.98    0.24
  16 -23   0    0.84    0.21
  16 -23   0    1.02    0.21
 -16  23   0    1.11    0.29
  16 -23   0    1.34    0.25
  16 -23   0    0.44    0.20
 -23 -16   0    0.87    0.16
 -16  23   0    1.01    0.20
 -23 -16   0    0.93    0.22
  23  16   0    0.82    0.20
  23  16   0    1.20    0.25
  16 -23   0    1.12    0.20
  23  16   0    1.15    0.31
 -23 -16   0    0.90    0.15
  16 -23   0    0.76    0.21
  23  15   0    0.13    0.13
 -15  23   0    0.10    0.14
  15 -23   0   -0.06    0.14
 -23 -15   0   -0.01    0.11
  15 -23   0    0.26    0.14
  23  15   0    0.10    0.16
  15 -23   0    0.10    0.15
  23  15   0    0.24    0.16
  15 -23   0    0.00    0.09
 -23 -15   0    0.01    0.08
 -23 -15   0    0.01    0.10
  23  15   0   -0.09    0.24
 -23 -15   0    0.07    0.12
  15 -23   0    0.09    0.13
  23  15   0    0.14    0.09
 -23 -14   0   -0.05    0.09
 -23 -14   0    0.19    0.12
  23  14   0    0.01    0.08
  14 -23   0   -0.15    0.09
 -14  23   0    0.08    0.09
  14 -23   0   -0.14    0.10
  23  14   0    0.29    0.16
 -14  23   0    0.32    0.15
  23  14   0   -0.21    0.12
 -14  23   0   -0.01    0.16
  14 -23   0   -0.16    0.12
  23  14   0    0.06    0.17
  14 -23   0   -0.05    0.10
 -23 -14   0   -0.04    0.10
  14 -23   0    0.03    0.09
  23  14   0   -0.15    0.13
  14 -23   0    0.12    0.13
 -23 -13   0    0.16    0.13
 -13  23   0    0.12    0.15
  13 -23   0    0.09    0.13
  23  13   0   -0.03    0.15
 -23 -13   0    0.08    0.10
  23  13   0   -0.05    0.14
  23  13   0    0.04    0.11
 -13  23   0    0.10    0.11
 -23 -13   0    0.09    0.07
 -23 -13   0    0.07    0.08
  13 -23   0    0.27    0.14
 -23 -13   0    0.03    0.12
 -13  23   0   -0.09    0.11
  13 -23   0    0.10    0.10
  13 -23   0    0.05    0.11
  13 -23   0    0.10    0.13
  23  13   0    0.09    0.10
  23  13   0    0.18    0.13
  13 -23   0   -0.09    0.15
  13 -23   0    0.09    0.12
 -23 -12   0    0.15    0.09
 -23 -12   0    0.11    0.08
 -23 -12   0    0.06    0.06
 -12  23   0    0.22    0.18
  23  12   0    0.29    0.11
  23  12   0    0.36    0.16
 -12  23   0    0.12    0.12
  12 -23   0   -0.08    0.11
  23  12   0    0.32    0.20
  12 -23   0    0.24    0.13
 -12  23   0    0.05    0.08
  12 -23   0    0.08    0.10
 -23 -12   0    0.11    0.12
 -23 -12   0   -0.10    0.09
  12 -23   0    0.29    0.14
  23  12   0    0.10    0.13
  12 -23   0    0.04    0.11
  12 -23   0    0.13    0.16
  12 -23   0   -0.01    0.13
  11 -23   0    0.34    0.18
  11 -23   0    0.26    0.10
  11 -23   0    0.37    0.17
  11 -23   0    0.06    0.14
  23  11   0    0.43    0.12
  23  11   0    0.14    0.11
  11 -23   0    0.06    0.13
 -23 -11   0    0.47    0.14
 -23 -11   0    0.05    0.08
 -11  23   0    0.26    0.15
 -23 -11   0    0.26    0.08
 -23 -11   0    0.17    0.10
  23  11   0    0.34    0.19
  23  11   0    0.22    0.13
 -11  23   0    0.22    0.09
 -11  23   0    0.21    0.14
  11 -23   0    0.31    0.14
  11 -23   0   -0.02    0.12
 -11  23   0    0.24    0.16
  23  10   0    0.52    0.22
  10 -23   0    0.23    0.14
  23  10   0    0.75    0.22
  10 -23   0    0.48    0.17
  10 -23   0    0.21    0.10
 -23 -10   0    0.40    0.10
 -10  23   0    0.36    0.10
  23  10   0    0.30    0.14
  10 -23   0    0.45    0.16
  23  10   0    0.55    0.14
 -10  23   0    0.75    0.23
 -23 -10   0    0.36    0.11
 -10  23   0    0.43    0.21
 -23 -10   0    0.37    0.15
  10 -23   0    0.42    0.17
 -23 -10   0    0.31    0.10
 -10  23   0    0.29    0.14
  10 -23   0    0.48    0.18
  10 -23   0    0.35    0.17
 -23  -9   0   -0.02    0.06
  23   9   0    0.04    0.09
   9 -23   0    0.23    0.13
 -23  -9   0    0.09    0.11
  -9  23   0    0.18    0.09
   9 -23   0    0.09    0.13
 -23  -9   0    0.07    0.08
  -9  23   0    0.01    0.12
  -9  23   0    0.17    0.11
   9 -23   0    0.06    0.13
  23   9   0    0.33    0.17
   9 -23   0    0.23    0.13
   9 -23   0    0.03    0.11
  -9  23   0    0.09    0.12
   9 -23   0    0.13    0.08
  23   9   0    0.23    0.14
  23   9   0   -0.02    0.12
   9 -23   0   -0.05    0.11
   8 -23   0    0.46    0.17
   8 -23   0    0.44    0.18
   8 -23   0    0.33    0.16
  -8  23   0    0.43    0.17
 -23  -8   0    0.52    0.11
  -8  23   0    0.44    0.17
  23   8   0    0.33    0.15
 -23  -8   0    0.51    0.12
  -8  23   0    0.62    0.13
  23   8   0    0.29    0.22
   8 -23   0    0.54    0.15
  23   8   0    0.63    0.20
   8 -23   0    0.44    0.11
 -23  -8   0    0.32    0.07
   8 -23   0    0.51    0.18
   8 -23   0    0.36    0.16
  -8  23   0    0.45    0.17
  23   8   0    0.81    0.24
 -23  -8   0    0.46    0.15
   7 -23   0    0.16    0.14
  23   7   0    0.25    0.15
   7 -23   0    0.37    0.17
  23   7   0    0.28    0.15
   7 -23   0    0.33    0.13
 -23  -7   0    0.15    0.10
  -7  23   0    0.40    0.10
   7 -23   0    0.22    0.08
  -7  23   0    0.16    0.11
  23   7   0    0.23    0.14
  23   7   0    0.27    0.10
  -7  23   0    0.04    0.12
  -7  23   0    0.19    0.15
 -23  -7   0    0.26    0.07
  23   7   0    0.21    0.06
 -23  -7   0    0.43    0.11
 -23  -7   0    0.27    0.08
   7 -23   0    0.19    0.11
   7 -23   0    0.27    0.14
   7 -23   0    0.37    0.15
   6 -23   0    0.03    0.12
  -6  23   0   -0.02    0.09
   6 -23   0   -0.07    0.09
  23   6   0    0.04    0.10
 -23  -6   0    0.04    0.05
   6 -23   0    0.11    0.12
  23   6   0    0.11    0.09
  -6  23   0    0.06    0.08
  -6  23   0    0.22    0.13
   6 -23   0   -0.17    0.10
   6 -23   0    0.06    0.12
  23   6   0    0.10    0.07
  23   6   0   -0.04    0.08
 -23  -6   0    0.08    0.05
  -6  23   0    0.02    0.10
 -23  -6   0    0.17    0.09
 -23  -6   0   -0.10    0.09
   6 -23   0    0.16    0.14
  23   5   0   -0.06    0.12
   5 -23   0    0.01    0.10
   5 -23   0    0.02    0.12
  23   5   0    0.09    0.09
 -23  -5   0   -0.06    0.07
 -23  -5   0    0.27    0.06
  -5  23   0    0.48    0.17
   5 -23   0    0.04    0.13
  -5  23   0    0.01    0.11
 -23  -5   0    0.00    0.09
  -5  23   0    0.18    0.13
  23   5   0    0.24    0.16
   5 -23   0    0.00    0.09
   5 -23   0    0.35    0.13
   5 -23   0    0.02    0.14
  23   5   0    0.19    0.08
 -23  -5   0    0.08    0.10
  -5  23   0    0.02    0.06
   4 -23   0    0.79    0.19
  -4  23   0    0.83    0.21
  -4  23   0    0.47    0.16
 -23  -4   0    0.67    0.09
  23   4   0    0.65    0.13
  -4  23   0    0.63    0.14
   4 -23   0    0.50    0.19
 -23  -4   0    0.57    0.13
  -4  23   0    0.68    0.18
   4 -23   0    0.84    0.21
 -23  -4   0    0.65    0.14
   4 -23   0    0.28    0.18
 -23  -4   0    0.61    0.09
  23   4   0    0.93    0.22
  23   4   0    0.46    0.13
   4 -23   0    0.54    0.18
   4 -23   0    0.25    0.14
 -23  -3   0    0.10    0.06
  23   3   0    0.14    0.11
   3 -23   0    0.35    0.17
  23   3   0    0.23    0.05
 -23  -3   0    0.22    0.11
 -23  -3   0    0.15    0.06
 -23  -3   0    0.18    0.09
   3 -23   0    0.26    0.17
  -3  23   0    0.35    0.11
  -3  23   0    0.25    0.16
   3 -23   0    0.11    0.12
 -23  -3   0    0.08    0.07
  23   3   0    0.45    0.16
  -3  23   0    0.19    0.15
  -3  23   0    0.28    0.12
   3 -23   0    0.14    0.14
   3 -23   0    0.16    0.13
 -23  -3   0    0.22    0.06
   3 -23   0    0.37    0.15
  23   3   0    0.20    0.09
  23   2   0    0.05    0.05
  -2  23   0    0.11    0.14
   2 -23   0    0.08    0.13
  -2  23   0    0.07    0.08
 -23  -2   0    0.22    0.10
   2 -23   0    0.10    0.11
  23   2   0    0.09    0.08
   2 -23   0    0.05    0.14
 -23  -2   0    0.23    0.10
   2 -23   0   -0.01    0.11
 -23  -2   0    0.03    0.06
  23   2   0    0.05    0.09
   2 -23   0    0.10    0.12
  -2  23   0    0.34    0.15
  -2  23   0    0.17    0.12
 -23  -2   0   -0.13    0.05
  23   2   0    0.04    0.12
   1 -23   0    0.06    0.10
  23   1   0    0.01    0.11
  23   1   0    0.11    0.09
  -1  23   0   -0.04    0.07
 -23  -1   0   -0.04    0.07
   1 -23   0   -0.05    0.08
   1 -23   0    0.13    0.11
  -1  23   0    0.04    0.12
  -1  23   0    0.04    0.12
   1 -23   0   -0.06    0.09
  -1  23   0   -0.07    0.08
   1 -23   0   -0.08    0.10
   1 -23   0   -0.02    0.09
  23   1   0   -0.03    0.08
 -23  -1   0    0.02    0.08
  23   1   0    0.09    0.06
   0 -23   0    0.32    0.15
 -23   0   0    0.23    0.10
   0  23   0    0.04    0.12
   0  23   0    0.21    0.14
  23   0   0    0.21    0.11
  23   0   0    0.14    0.16
   0  23   0    0.19    0.08
  23   0   0    0.21    0.11
   0  23   0   -0.05    0.10
   0 -23   0    0.39    0.15
  23   0   0    0.23    0.09
   0 -23   0    0.10    0.12
   0 -23   0    0.55    0.16
   0 -23   0    0.18    0.12
   0 -23   0    0.12    0.13
 -23   0   0    0.15    0.08
 -23   1   0    0.01    0.08
   1  23   0    0.08    0.11
  23  -1   0    0.16    0.11
  -1 -23   0    0.08    0.11
  23  -1   0    0.08    0.05
  23  -1   0    0.42    0.17
  23  -1   0    0.14    0.10
  -1 -23   0    0.27    0.13
   1  23   0    0.21    0.13
 -23   1   0    0.03    0.09
   1  23   0    0.22    0.12
  -1 -23   0    0.20    0.13
  23  -1   0    0.12    0.08
   1  23   0    0.43    0.13
  -1 -23   0   -0.03    0.14
  23  -2   0    0.05    0.08
  -2 -23   0    0.12    0.11
 -23   2   0    0.16    0.12
  23  -2   0    0.25    0.11
  -2 -23   0    0.19    0.11
   2  23   0    0.14    0.14
   2  23   0    0.22    0.12
  -2 -23   0    0.00    0.08
  23  -2   0    0.16    0.10
  -2 -23   0    0.04    0.10
   2  23   0    0.22    0.11
 -23   2   0    0.09    0.09
   2  23   0    0.00    0.11
   2  23   0    0.26    0.13
  23  -2   0    0.15    0.13
   3  23   0    0.28    0.15
  -3 -23   0    0.44    0.14
 -23   3   0    0.19    0.11
  -3 -23   0    0.48    0.15
   3  23   0    0.24    0.14
   3  23   0    0.25    0.12
  23  -3   0    0.29    0.08
   3  23   0    0.26    0.16
 -23   3   0    0.38    0.11
  -3 -23   0    0.12    0.13
  -3 -23   0    0.44    0.19
  23  -3   0    0.47    0.11
  23  -3   0    0.15    0.13
  23  -3   0    0.34    0.14
  23  -3   0    0.22    0.14
 -23   4   0    0.06    0.08
   4  23   0    0.17    0.15
  23  -4   0    0.17    0.09
  23  -4   0    0.17    0.07
   4  23   0   -0.06    0.12
  23  -4   0    0.11    0.11
 -23   4   0   -0.06    0.10
  -4 -23   0    0.19    0.15
  23  -4   0    0.02    0.11
  -4 -23   0    0.15    0.12
  -4 -23   0    0.14    0.14
  -4 -23   0    0.04    0.08
   4  23   0    0.10    0.10
   4  23   0    0.23    0.11
   4  23   0    0.06    0.11
  23  -4   0    0.10    0.14
  23  -5   0    0.21    0.14
  23  -5   0    0.18    0.12
 -23   5   0    0.33    0.16
   5  23   0    0.53    0.16
   5  23   0    0.28    0.14
  -5 -23   0    0.36    0.10
  -5 -23   0    0.46    0.18
  23  -5   0    0.60    0.14
 -23   5   0    0.34    0.12
  23  -5   0    0.41    0.14
  -5 -23   0    0.59    0.16
   5  23   0    0.44    0.16
 -23   5   0    0.18    0.12
  23  -5   0    0.41    0.11
   5  23   0    0.30    0.13
   5  23   0    0.84    0.22
  -5 -23   0    0.40    0.17
   6  23   0    0.62    0.18
  -6 -23   0    0.59    0.22
   6  23   0    0.45    0.13
 -23   6   0    0.74    0.12
  23  -6   0    0.60    0.14
   6  23   0    0.65    0.18
 -23   6   0    0.49    0.14
  -6 -23   0    0.46    0.17
   6  23   0    0.64    0.19
  -6 -23   0    0.73    0.18
  23  -6   0    0.63    0.17
   6  23   0    0.47    0.17
  -6 -23   0    0.80    0.15
  23  -6   0    0.56    0.12
  23  -7   0   -0.03    0.07
  -7 -23   0    0.24    0.13
 -23   7   0    0.23    0.11
  23  -7   0    0.20    0.09
   7  23   0   -0.01    0.11
   7  23   0   -0.18    0.09
  23  -7   0   -0.07    0.09
 -23   7   0    0.05    0.08
  -7 -23   0    0.00    0.14
  -7 -23   0    0.17    0.13
   7  23   0    0.15    0.12
   7  23   0   -0.07    0.10
   7  23   0    0.28    0.17
  23  -7   0   -0.10    0.10
  -7 -23   0    0.01    0.08
 -23   7   0    0.15    0.09
 -23   8   0    0.25    0.11
   8  23   0    0.31    0.16
   8  23   0    0.39    0.17
   8  23   0    0.23    0.12
  -8 -23   0    0.79    0.21
  23  -8   0    0.34    0.13
  -8 -23   0    0.36    0.15
  -8 -23   0    0.23    0.09
 -23   8   0    0.18    0.14
  23  -8   0    0.31    0.14
  23  -8   0    0.38    0.11
  23  -8   0    0.28    0.15
 -23   8   0    0.39    0.14
   8  23   0    0.34    0.14
  -8 -23   0    0.33    0.15
 -23   9   0    0.06    0.11
  23  -9   0   -0.10    0.08
  -9 -23   0   -0.03    0.13
   9  23   0   -0.05    0.12
  23  -9   0    0.08    0.09
  -9 -23   0    0.04    0.10
  23  -9   0    0.13    0.11
   9  23   0    0.16    0.15
   9  23   0    0.08    0.12
  -9 -23   0    0.04    0.12
   9  23   0    0.15    0.12
 -23   9   0    0.06    0.09
 -23   9   0    0.11    0.08
   9  23   0    0.09    0.10
  -9 -23   0    0.14    0.09
  23  -9   0    0.01    0.08
  10  23   0    0.14    0.14
 -10 -23   0    0.10    0.13
 -10 -23   0    0.01    0.08
  10  23   0   -0.19    0.12
 -23  10   0    0.14    0.14
 -23  10   0   -0.07    0.08
  23 -10   0    0.10    0.09
 -10 -23   0    0.19    0.12
 -23  10   0    0.11    0.08
  23 -10   0    0.09    0.13
  10  23   0    0.00    0.10
 -10 -23   0    0.16    0.13
  10  23   0   -0.15    0.08
  10  23   0   -0.05    0.11
  23 -10   0    0.04    0.09
  23 -10   0    0.03    0.09
 -11 -23   0    0.24    0.13
 -11 -23   0    0.19    0.13
 -23  11   0    0.05    0.13
  11  23   0   -0.02    0.12
  11  23   0   -0.04    0.10
  23 -11   0    0.01    0.08
 -23  11   0    0.06    0.10
  11  23   0    0.24    0.13
  11  23   0    0.10    0.11
  23 -11   0    0.04    0.13
  23 -11   0   -0.12    0.08
 -11 -23   0    0.20    0.15
 -11 -23   0   -0.01    0.07
  23 -11   0   -0.05    0.10
  11  23   0    0.17    0.14
 -23  11   0   -0.12    0.07
 -23  12   0    0.06    0.13
  23 -12   0   -0.08    0.12
  12  23   0    0.05    0.17
  23 -12   0   -0.07    0.08
 -12 -23   0   -0.04    0.13
 -12 -23   0    0.11    0.11
  12  23   0    0.18    0.15
  12  23   0    0.00    0.10
 -23  12   0    0.00    0.08
 -12 -23   0    0.17    0.13
 -12 -23   0    0.08    0.08
  12  23   0    0.01    0.13
  23 -12   0   -0.06    0.11
  23 -12   0   -0.06    0.11
 -23  12   0    0.07    0.11
  12  23   0    0.12    0.12
 -23  13   0    0.19    0.13
  13  23   0    0.02    0.12
 -23  13   0    0.18    0.13
 -13 -23   0    0.17    0.12
  23 -13   0    0.05    0.11
 -13 -23   0    0.02    0.11
 -13 -23   0    0.44    0.19
  13  23   0    0.01    0.15
 -23  13   0    0.01    0.08
  23 -13   0    0.12    0.11
  23 -13   0    0.13    0.13
  13  23   0   -0.08    0.12
  13  23   0    0.12    0.14
  23 -13   0    0.09    0.15
  14  23   0   -0.01    0.16
 -14 -23   0   -0.03    0.13
  14  23   0    0.04    0.16
  23 -14   0    0.29    0.13
 -23  14   0    0.24    0.17
 -14 -23   0    0.08    0.13
  23 -14   0   -0.19    0.10
 -23  14   0    0.02    0.08
  14  23   0    0.08    0.12
  23 -14   0    0.30    0.17
 -23  14   0    0.06    0.10
  14  23   0    0.16    0.15
  23 -14   0   -0.22    0.11
 -14 -23   0    0.14    0.12
 -23  15   0    2.50    0.27
 -15 -23   0    1.89    0.30
 -23  15   0    1.96    0.24
 -23  15   0    1.71    0.33
  15  23   0    1.97    0.32
  23 -15   0    2.20    0.27
  23 -15   0    2.21    0.32
  23 -15   0    2.14    0.36
  23 -15   0    2.10    0.31
  15  23   0    2.44    0.41
  15  23   0    1.95    0.35
 -15 -23   0    2.10    0.28
  15  23   0    2.14    0.31
 -15 -23   0    2.01    0.34
  16  23   0    0.17    0.16
  16  23   0    0.14    0.15
 -23  16   0    0.34    0.19
  16  23   0    0.28    0.17
 -16 -23   0    0.38    0.14
  23 -16   0   -0.06    0.13
 -16 -23   0    0.17    0.14
  23 -16   0   -0.16    0.11
 -23  16   0    0.12    0.09
  16  23   0    0.43    0.22
 -16 -23   0   -0.17    0.09
 -23  17   0    0.50    0.15
 -23  17   0    0.52    0.23
  23 -17   0    0.65    0.18
 -17 -23   0    0.35    0.16
  17  23   0    0.50    0.17
  23 -17   0    0.71    0.21
 -17 -23   0    0.60    0.17
  23 -17   0    0.90    0.27
  17  23   0    1.01    0.23
 -17 -23   0    0.51    0.21
  17  23   0    0.19    0.20
  17  23   0    0.55    0.30
  18  23   0   -0.08    0.15
 -23  18   0    0.14    0.10
  23 -18   0    0.44    0.17
  23 -18   0    0.40    0.22
  23 -18   0    0.33    0.21
 -23  18   0    0.34    0.30
  18  23   0   -0.26    0.15
 -18 -23   0    0.40    0.14
  18  23   0    0.37    0.21
 -18 -23   0    0.20    0.12
  23 -18   0    0.40    0.19
 -18 -23   0   -0.02    0.14
 -23  19   0    0.58    0.15
  19  23   0    0.71    0.28
  19  23   0    0.53    0.20
  23 -19   0    0.16    0.14
  23 -19   0    0.62    0.22
  19  23   0   -0.22    0.15
 -23  19   0    0.31    0.23
 -19 -23   0    0.26    0.16
 -19 -23   0    0.40    0.15
  23 -19   0    0.26    0.16
  23 -19   0    0.53    0.22
  19  23   0    0.45    0.21
  23 -20   0    0.06    0.13
  23 -20   0    0.35    0.21
  23 -20   0   -0.03    0.17
 -20 -23   0    0.19    0.12
  20  23   0    0.54    0.25
 -20 -23   0    0.23    0.19
 -23  20   0   -0.20    0.12
  23 -20   0    0.11    0.21
 -23  20   0    0.37    0.19
  20  23   0    0.19    0.18
 -20 -23   0    0.12    0.14
  20  23   0    0.05    0.19
  23 -21   0    0.19    0.16
 -21 -23   0   -0.04    0.16
 -23  21   0   -0.23    0.14
  23 -21   0    0.18    0.21
 -23  21   0    0.32    0.26
  21  23   0   -0.14    0.20
 -21 -23   0    0.00    0.18
  21  23   0    0.16    0.21
 -21 -23   0    0.00    0.14
  23 -21   0    0.04    0.15
  21  23   0    0.25    0.20
  21  23   0    0.06    0.17
  23 -21   0    0.21    0.16
  22  23   0   -0.16    0.19
  23 -22   0    0.06    0.17
  23 -22   0    0.25    0.16
 -23  22   0    0.09    0.14
 -22 -23   0   -0.19    0.16
 -22 -23   0    0.10    0.14
  22  23   0    0.34    0.21
  23 -22   0   -0.02    0.17
  23 -22   0   -0.08    0.18
  22  23   0    0.00    0.18
 -23  22   0    0.17    0.20
  22  23   0   -0.11    0.22
  23  23   0    0.32    0.34
 -23 -23   0    0.05    0.22
  23 -23   0    0.22    0.17
  23  23   0    0.35    0.28
 -23  23   0    0.21    0.15
 -23  23   0    0.25    0.21
  23  23   0    0.21    0.22
  23 -23   0    0.10    0.19
  23 -23   0    0.26    0.19
  23 -23   0    0.11    0.17
  24  23   0   -0.28    0.20
  23 -24   0    0.12    0.20
  24  23   0    0.27    0.24
  23 -24   0    0.18    0.19
  23 -24   0    0.13    0.22
  23 -24   0    0.15    0.14
  24  23   0   -0.03    0.24
 -24 -23   0    0.19    0.20
 -23  24   0   -0.17    0.14
 -24 -23   0   -0.33    0.20
 -23  24   0   -0.34    0.17
  22 -24   0   11.57    0.67
 -22  24   0   10.26    0.69
  22 -24   0   10.92    0.70
  22 -24   0   11.60    0.79
  24  22   0   12.16    0.84
  24  22   0    9.60    0.74
  22 -24   0   10.14    0.59
  24  22   0    9.93    0.73
 -24 -22   0   10.70    0.70
 -22  24   0    9.06    0.72
  21 -24   0    0.00    0.17
 -24 -21   0   -0.06    0.20
  21 -24   0    0.08    0.19
  24  21   0   -0.10    0.19
 -21  24   0    0.01    0.19
 -21  24   0    0.05    0.16
  21 -24   0    0.13    0.19
  24  21   0    0.39    0.23
  21 -24   0    0.13    0.15
  21 -24   0    0.28    0.19
  24  21   0    0.13    0.19
  21 -24   0    0.18    0.12
  20 -24   0   16.69    0.81
 -20  24   0   18.47    0.81
  20 -24   0   18.15    0.77
  20 -24   0   19.79    0.88
  20 -24   0   18.88    0.93
 -20  24   0   18.74    1.03
  20 -24   0   17.80    1.00
  24  20   0   18.87    0.99
 -24 -20   0   18.06    0.84
  20 -24   0   18.28    0.81
  24  20   0   18.63    1.05
 -24 -20   0   18.55    0.88
  24  19   0   -0.02    0.20
  19 -24   0   -0.08    0.17
 -24 -19   0    0.13    0.17
  19 -24   0    0.23    0.13
  24  19   0   -0.21    0.20
  24  19   0   -0.04    0.17
  19 -24   0   -0.06    0.16
  19 -24   0    0.10    0.14
 -19  24   0    0.00    0.14
  19 -24   0    0.03    0.15
  24  19   0   -0.17    0.18
  19 -24   0    0.10    0.15
 -19  24   0   -0.17    0.17
 -24 -19   0    0.32    0.21
  19 -24   0   -0.03    0.15
  18 -24   0    2.85    0.35
  24  18   0    2.83    0.39
  18 -24   0    3.06    0.40
 -18  24   0    2.54    0.34
  24  18   0    2.05    0.35
  24  18   0    2.38    0.45
  18 -24   0    2.41    0.41
  18 -24   0    2.38    0.38
  18 -24   0    2.77    0.37
 -18  24   0    2.55    0.45
  18 -24   0    2.63    0.34
 -24 -18   0    3.02    0.38
  24  18   0    2.35    0.38
 -24 -18   0    2.28    0.31
  17 -24   0    0.19    0.20
 -17  24   0    0.36    0.19
 -24 -17   0    0.56    0.18
  24  17   0    0.44    0.23
  24  17   0    0.54    0.25
  17 -24   0    0.38    0.20
 -17  24   0    0.52    0.25
  17 -24   0    0.36    0.16
  24  17   0    0.74    0.20
  17 -24   0    0.31    0.15
  17 -24   0    0.66    0.23
  24  17   0    0.32    0.20
 -24 -17   0    0.41    0.17
  17 -24   0    0.58    0.21
  17 -24   0    0.39    0.18
 -24 -16   0   13.04    0.67
  16 -24   0   13.22    0.79
  16 -24   0   14.01    0.67
  24  16   0   13.40    0.92
 -24 -16   0   13.52    0.63
 -16  24   0   14.17    0.69
  24  16   0   13.97    0.76
  24  16   0   12.16    0.73
  16 -24   0   13.14    0.69
  16 -24   0   12.65    0.72
  16 -24   0   12.32    0.59
  16 -24   0   13.13    0.70
  24  16   0   13.11    0.84
  16 -24   0   14.07    0.67
 -16  24   0   12.40    0.78
  15 -24   0   -0.01    0.13
 -24 -15   0    0.14    0.13
  24  15   0    0.06    0.09
 -15  24   0    0.08    0.14
  15 -24   0   -0.02    0.16
  24  15   0    0.01    0.17
 -15  24   0    0.30    0.13
  24  15   0    0.23    0.14
  15 -24   0    0.10    0.16
  15 -24   0    0.24    0.23
  15 -24   0   -0.11    0.12
  15 -24   0    0.07    0.11
 -24 -15   0   -0.08    0.11
  15 -24   0    0.18    0.13
 -15  24   0    0.00    0.27
  24  15   0    0.02    0.21
  24  15   0    0.32    0.19
 -24 -14   0   17.15    0.68
 -14  24   0   16.65    0.89
  14 -24   0   15.78    0.75
 -24 -14   0   17.32    0.86
 -14  24   0   18.30    0.81
  24  14   0   16.21    0.81
  24  14   0   17.01    0.61
  14 -24   0   17.03    0.81
  24  14   0   17.22    0.75
  24  14   0   16.03    0.82
  14 -24   0   17.16    0.78
  14 -24   0   18.43    0.84
  14 -24   0   15.79    0.99
  14 -24   0   17.40    0.67
 -24 -13   0    0.06    0.10
  24  13   0    0.04    0.10
  13 -24   0    0.02    0.13
  13 -24   0    0.20    0.14
 -13  24   0    0.09    0.14
  24  13   0   -0.23    0.12
  13 -24   0    0.12    0.14
  13 -24   0    0.11    0.12
  24  13   0    0.01    0.14
 -24 -13   0    0.04    0.12
  13 -24   0    0.07    0.08
  24  13   0    0.13    0.12
 -13  24   0   -0.07    0.11
  13 -24   0    0.07    0.15
  13 -24   0    0.20    0.18
 -13  24   0   -0.05    0.11
  12 -24   0    1.95    0.32
 -12  24   0    2.71    0.36
  24  12   0    2.51    0.41
 -12  24   0    1.82    0.34
 -12  24   0    1.70    0.31
  12 -24   0    2.24    0.33
 -12  24   0    2.01    0.18
  12 -24   0    2.77    0.35
 -24 -12   0    2.09    0.24
  12 -24   0    1.87    0.35
  12 -24   0    1.94    0.31
  24  12   0    2.22    0.34
 -24 -12   0    2.40    0.30
  12 -24   0    1.87    0.23
  24  12   0    2.09    0.28
  12 -24   0    1.99    0.34
 -24 -11   0    0.33    0.13
  11 -24   0    0.17    0.12
  24  11   0    0.29    0.14
  11 -24   0    0.12    0.17
 -11  24   0    0.19    0.17
  11 -24   0    0.34    0.14
  11 -24   0   -0.06    0.13
 -11  24   0    0.01    0.12
 -24 -11   0    0.18    0.10
  11 -24   0    0.57    0.19
  24  11   0    0.12    0.11
 -24 -11   0    0.12    0.08
  24  11   0    0.44    0.23
  11 -24   0    0.38    0.11
  24  11   0    0.27    0.11
 -11  24   0    0.12    0.17
 -24 -11   0    0.07    0.09
  24  10   0   -0.01    0.09
  10 -24   0    0.07    0.14
 -10  24   0   -0.04    0.10
 -24 -10   0    0.04    0.09
 -10  24   0   -0.10    0.12
  24  10   0    0.34    0.17
 -10  24   0    0.01    0.13
 -10  24   0    0.10    0.09
 -24 -10   0    0.13    0.08
  10 -24   0    0.03    0.15
 -24 -10   0   -0.06    0.08
  24  10   0    0.17    0.14
  10 -24   0    0.09    0.11
  10 -24   0   -0.10    0.13
  24  10   0    0.00    0.13
 -24 -10   0   -0.02    0.09
  10 -24   0    0.04    0.08
  10 -24   0    0.11    0.13
  10 -24   0    0.25    0.17
   9 -24   0    0.18    0.13
   9 -24   0   -0.08    0.13
  -9  24   0    0.09    0.09
  -9  24   0    0.17    0.13
 -24  -9   0    0.04    0.07
  24   9   0   -0.08    0.13
   9 -24   0    0.14    0.13
  24   9   0    0.11    0.13
 -24  -9   0    0.15    0.11
  -9  24   0    0.00    0.14
   9 -24   0    0.36    0.17
  24   9   0    0.01    0.12
  24   9   0    0.04    0.09
   9 -24   0    0.17    0.13
   9 -24   0    0.15    0.09
 -24  -9   0   -0.02    0.10
  -9  24   0   -0.04    0.12
   9 -24   0    0.06    0.14
 -24  -8   0    0.38    0.13
   8 -24   0    0.23    0.16
   8 -24   0    0.74    0.20
 -24  -8   0    0.38    0.11
  -8  24   0    0.48    0.12
   8 -24   0    0.61    0.17
  24   8   0    0.56    0.16
  24   8   0    0.32    0.17
  24   8   0    0.40    0.19
   8 -24   0    0.36    0.16
 -24  -8   0    0.47    0.10
  -8  24   0    0.13    0.15
 -24  -8   0    0.59    0.09
  24   8   0    0.55    0.15
  -8  24   0    0.06    0.15
  -8  24   0    0.47    0.18
   8 -24   0    0.36    0.10
   8 -24   0    0.49    0.16
   8 -24   0    0.40    0.16
   7 -24   0    0.64    0.20
   7 -24   0    0.54    0.20
   7 -24   0    0.43    0.17
  -7  24   0    0.41    0.19
 -24  -7   0    0.60    0.14
   7 -24   0    0.53    0.18
   7 -24   0    0.45    0.17
  24   7   0    0.92    0.26
  24   7   0    0.71    0.20
 -24  -7   0    0.65    0.10
  -7  24   0    0.93    0.22
  -7  24   0    0.88    0.23
   7 -24   0    0.62    0.20
 -24  -7   0    0.91    0.18
  24   7   0    0.65    0.16
  -7  24   0    0.74    0.14
 -24  -7   0    0.50    0.08
  -6  24   0    6.23    0.44
  -6  24   0    6.26    0.48
  24   6   0    5.90    0.49
  -6  24   0    6.82    0.49
 -24  -6   0    6.13    0.26
  24   6   0    6.97    0.50
 -24  -6   0    6.45    0.36
   6 -24   0    6.30    0.43
   6 -24   0    6.45    0.47
   6 -24   0    6.62    0.49
   6 -24   0    6.67    0.49
  24   6   0    6.58    0.39
   6 -24   0    6.85    0.46
  24   6   0    5.86    0.26
   6 -24   0    5.96    0.45
 -24  -6   0    6.13    0.33
  -6  24   0    6.45    0.35
   5 -24   0    0.14    0.14
  24   5   0    0.04    0.14
 -24  -5   0    0.00    0.06
   5 -24   0    0.04    0.11
   5 -24   0   -0.03    0.11
  24   5   0    0.03    0.08
  24   5   0   -0.01    0.11
  -5  24   0   -0.02    0.14
   5 -24   0   -0.05    0.09
 -24  -5   0    0.12    0.10
 -24  -5   0    0.17    0.09
   5 -24   0    0.00    0.11
   5 -24   0   -0.10    0.08
  -5  24   0    0.14    0.13
  -5  24   0    0.05    0.08
  -5  24   0    0.03    0.14
  -4  24   0   17.29    0.80
   4 -24   0   18.10    0.80
  -4  24   0   15.88    0.78
  24   4   0   17.50    0.70
  24   4   0   16.78    0.82
  24   4   0   17.54    0.57
 -24  -4   0   16.89    0.52
   4 -24   0   15.86    0.71
   4 -24   0   17.43    0.77
   4 -24   0   18.41    0.84
   4 -24   0   18.02    0.78
  -4  24   0   16.51    0.64
  -4  24   0   18.14    0.82
 -24  -4   0   17.57    0.63
   4 -24   0   17.82    0.83
 -24  -4   0   16.94    0.63
 -24  -3   0    0.12    0.09
   3 -24   0    0.04    0.13
  24   3   0    0.21    0.16
  -3  24   0    0.04    0.08
  24   3   0    0.13    0.10
   3 -24   0    0.11    0.11
  -3  24   0   -0.01    0.12
   3 -24   0    0.10    0.11
 -24  -3   0   -0.03    0.10
  -3  24   0   -0.01    0.11
  -3  24   0   -0.06    0.11
   3 -24   0    0.08    0.11
  24   3   0    0.05    0.10
 -24  -3   0    0.08    0.06
   3 -24   0    0.07    0.13
   3 -24   0    0.28    0.14
 -24  -2   0   19.72    0.67
  24   2   0   19.69    0.78
  -2  24   0   19.93    0.86
 -24  -2   0   19.05    0.57
   2 -24   0   20.84    0.91
   2 -24   0   18.69    0.82
  24   2   0   19.86    0.90
   2 -24   0   19.56    0.83
   2 -24   0   19.21    0.81
  24   2   0   19.70    0.67
   2 -24   0   19.04    0.77
 -24  -2   0   19.66    0.72
  -2  24   0   21.01    0.89
  -2  24   0   20.04    0.74
   2 -24   0   18.86    0.87
  -2  24   0   20.08    0.87
  24   2   0   18.47    0.53
   1 -24   0   -0.05    0.08
  -1  24   0    0.21    0.10
  24   1   0    0.14    0.07
  24   1   0    0.07    0.09
 -24  -1   0    0.02    0.09
   1 -24   0   -0.01    0.12
  24   1   0    0.06    0.10
  -1  24   0    0.29    0.15
  24   1   0    0.25    0.17
   1 -24   0   -0.13    0.10
   1 -24   0    0.23    0.14
  -1  24   0    0.12    0.12
   1 -24   0    0.18    0.15
 -24  -1   0   -0.05    0.08
   1 -24   0    0.08    0.11
  -1  24   0    0.00    0.10
   0 -24   0    8.14    0.54
   0 -24   0    9.01    0.53
 -24   0   0    8.51    0.40
  24   0   0    8.09    0.34
   0  24   0    8.13    0.45
   0  24   0    8.04    0.51
   0  24   0    8.23    0.54
  24   0   0    8.47    0.57
  24   0   0    8.33    0.48
   0 -24   0    8.86    0.52
   0 -24   0    8.85    0.47
  24   0   0    8.19    0.41
 -24   0   0    8.60    0.45
   0  24   0    8.48    0.53
   0 -24   0    8.45    0.56
  -1 -24   0    0.08    0.10
  -1 -24   0   -0.01    0.10
  -1 -24   0    0.08    0.14
  24  -1   0   -0.08    0.12
  -1 -24   0    0.04    0.10
  24  -1   0    0.20    0.11
 -24   1   0    0.07    0.10
  24  -1   0    0.11    0.07
  -1 -24   0   -0.12    0.09
   1  24   0    0.18    0.11
   1  24   0    0.12    0.14
 -24   1   0    0.11    0.09
  24  -1   0    0.00    0.07
  24  -1   0    0.13    0.12
  -1 -24   0    0.20    0.13
   1  24   0   -0.09    0.09
   1  24   0    0.08    0.10
  -2 -24   0    8.03    0.48
  -2 -24   0    7.42    0.52
   2  24   0    7.33    0.46
   2  24   0    7.44    0.53
  24  -2   0    7.48    0.46
  -2 -24   0    6.99    0.52
  24  -2   0    6.30    0.51
  24  -2   0    7.70    0.36
  -2 -24   0    7.03    0.41
  24  -2   0    7.65    0.42
 -24   2   0    7.25    0.44
 -24   2   0    7.48    0.38
   2  24   0    8.12    0.51
   2  24   0    8.04    0.50
  24  -3   0    0.11    0.10
  24  -3   0    0.34    0.14
 -24   3   0    0.24    0.11
   3  24   0    0.28    0.14
  24  -3   0    0.05    0.07
  -3 -24   0    0.25    0.11
   3  24   0    0.27    0.14
 -24   3   0    0.21    0.12
  24  -3   0   -0.02    0.08
   3  24   0    0.18    0.14
   3  24   0    0.11    0.13
   3  24   0    0.13    0.13
  24  -3   0    0.43    0.19
  -3 -24   0    0.22    0.15
  -3 -24   0    0.27    0.16
   4  24   0   20.50    0.92
   4  24   0   21.09    0.84
  24  -4   0   20.50    0.79
  -4 -24   0   20.48    0.90
  24  -4   0   20.22    0.61
  -4 -24   0   19.25    0.81
   4  24   0   19.26    0.94
   4  24   0   21.62    0.84
  24  -4   0   20.34    0.83
   4  24   0   21.63    0.89
 -24   4   0   21.73    0.84
  -4 -24   0   20.85    0.76
  24  -4   0   20.68    0.94
 -24   4   0   21.68    0.72
  -4 -24   0   20.40    0.93
  24  -4   0   21.13    0.70
  -5 -24   0    0.26    0.12
 -24   5   0    0.43    0.13
  24  -5   0    0.26    0.21
  -5 -24   0    0.60    0.19
  24  -5   0    0.25    0.11
   5  24   0    0.22    0.22
  24  -5   0    0.32    0.15
   5  24   0    0.47    0.19
  -5 -24   0    0.28    0.13
  24  -5   0    0.55    0.17
  -5 -24   0    0.27    0.17
  24  -5   0    0.30    0.09
   5  24   0    0.48    0.18
   5  24   0    0.20    0.14
 -24   5   0    0.03    0.14
   5  24   0    0.27    0.14
 -24   5   0    0.56    0.24
  -6 -24   0   37.15    1.23
   6  24   0   37.90    1.30
  24  -6   0   36.59    1.00
 -24   6   0   37.10    1.09
  -6 -24   0   36.52    1.31
  24  -6   0   36.33    1.10
   6  24   0   38.15    1.36
 -24   6   0   36.27    0.99
  -6 -24   0   36.99    1.36
  -6 -24   0   37.97    1.11
   6  24   0   37.65    1.27
 -24   6   0   38.18    1.26
   6  24   0   38.50    1.24
  24  -6   0   38.60    1.23
   6  24   0   37.82    1.23
  24  -6   0   36.27    1.23
  -7 -24   0    0.13    0.12
   7  24   0   -0.01    0.14
  -7 -24   0    0.16    0.11
  24  -7   0    0.06    0.11
  -7 -24   0    0.04    0.13
[truncated: 9,809,152 more chars]
