# Supplementary material for: Tetra­kis(di­cyclo­hexyl­amido)­zirconium(IV)
Source: IUCrdata. 2020 Sep 4;5(Pt 9):x201145. doi: 10.1107/S2414314620011451 (PMC9462282; doi:10.1107/S2414314620011451)
Supplement: Supplementary file 2 [file x-05-x201145-Isup3.hkl]

data_I                                                                          
_shelx_title ' Zr(N(C6H11)2)4 in P-4'                                           
_shelx_refln_list_code          4                                               
_shelx_F_calc_maximum      412.81                                               
_exptl_crystal_F_000      1776.00                                               
_reflns_d_resolution_high  0.6000                                               
                                                                                
loop_                                                                           
 _space_group_symop_operation_xyz                                               
 'x, y, z'                                                                      
 '-x, -y, z'                                                                    
 'y, -x, -z'                                                                    
 '-y, x, -z'                                                                    
                                                                                
_cell_length_a    21.0321                                                       
_cell_length_b    21.0321                                                       
_cell_length_c    10.2412                                                       
_cell_angle_alpha  90.000                                                       
_cell_angle_beta   90.000                                                       
_cell_angle_gamma  90.000                                                       
                                                                                
_shelx_F_squared_multiplier     1.000                                           
                                                                                
loop_                                                                           
 _refln_index_h                                                                 
 _refln_index_k                                                                 
 _refln_index_l                                                                 
 _refln_F_squared_calc                                                          
 _refln_F_squared_meas                                                          
 _refln_F_squared_sigma                                                         
 _refln_observed_status                                                         
   1   1   0          1.15          1.67         0.53 o                         
  -1   2   0          0.07          0.88         0.45 o                         
   0   2   0     102565.31     111034.16      2376.86 o                         
   1   2   0          1.52          1.16         0.49 o                         
   2   2   0      11197.46      13651.33        48.75 o                         
  -2   3   0         22.71         19.47         1.03 o                         
  -1   3   0        405.70        306.41         2.26 o                         
   0   3   0         22.22         16.88         0.76 o                         
   1   3   0          2.05          2.23         0.66 o                         
   2   3   0        108.94         70.13         1.40 o                         
   3   3   0       2091.08       1571.06        12.31 o                         
  -3   4   0        223.29        156.07         2.32 o                         
  -2   4   0     170410.00     192178.83      1838.53 o                         
  -1   4   0        281.93        210.86         2.14 o                         
   0   4   0      13640.74      15966.06        56.44 o                         
   1   4   0          0.82          0.93         0.75 o                         
   2   4   0      20409.55      22637.24        78.39 o                         
   3   4   0        233.21        189.30         2.23 o                         
   4   4   0       3459.88       3867.51        16.51 o                         
  -4   5   0        973.42        884.61         5.99 o                         
  -3   5   0        278.54        243.45         2.90 o                         
  -2   5   0        450.58        430.21         3.17 o                         
  -1   5   0       1294.34        993.86         5.81 o                         
   0   5   0         39.09        136.41        10.36 o                         
   1   5   0          2.49          1.83         0.74 o                         
   2   5   0          0.05          1.53         0.91 o                         
   3   5   0        371.39        300.79         3.17 o                         
   4   5   0        354.85        350.92         3.27 o                         
   5   5   0          2.49         25.56         1.33 o                         
  -5   6   0       1301.48       1167.12         7.61 o                         
  -4   6   0       1673.00       1912.46        10.34 o                         
  -3   6   0        163.58        159.28         2.27 o                         
  -2   6   0       7082.23       7181.29        26.55 o                         
  -1   6   0          7.42         15.55         1.10 o                         
   0   6   0        420.84        971.39        12.59 o                         
   1   6   0        115.97        118.27         1.74 o                         
   2   6   0      11102.85      12452.10        45.06 o                         
   3   6   0        785.41        726.24         5.05 o                         
   4   6   0       7481.72       7695.72        29.26 o                         
   5   6   0        269.92        274.12         3.18 o                         
   6   6   0      30680.77      32999.75       123.74 o                         
  -6   7   0       1554.66       1551.54         9.70 o                         
  -5   7   0       1079.51        746.28         6.23 o                         
  -4   7   0          4.85         13.95         1.34 o                         
  -3   7   0        395.33        231.69         2.99 o                         
  -2   7   0        589.55        522.32         4.06 o                         
  -1   7   0         71.88         43.74         1.65 o                         
   0   7   0       1774.67       1994.77         9.56 o                         
   1   7   0        838.13        679.88         4.73 o                         
   2   7   0          2.16          3.92         1.01 o                         
   3   7   0          0.80          2.84         1.08 o                         
   4   7   0        198.95        191.31         2.91 o                         
   5   7   0        156.32        143.73         2.83 o                         
   6   7   0          5.61          9.28         1.59 o                         
   7   7   0        538.25        573.21         5.61 o                         
  -7   8   0         27.54         25.97         2.03 o                         
  -6   8   0        214.10        108.14         3.36 o                         
  -5   8   0        399.59        343.38         4.40 o                         
  -4   8   0       3651.81       3674.36        18.81 o                         
  -3   8   0       1835.14       1926.39        10.97 o                         
  -2   8   0      41985.31      45931.10       162.68 o                         
  -1   8   0        185.90        173.43         2.84 o                         
   0   8   0       4666.20       4863.46        19.35 o                         
   1   8   0         36.12         63.50         2.00 o                         
   2   8   0       1365.30       1883.25        10.37 o                         
   3   8   0        241.78        233.85         3.07 o                         
   4   8   0       1420.45       1655.30        10.31 o                         
   5   8   0       1029.37        970.27         7.50 o                         
   6   8   0      25543.00      28478.42       119.78 o                         
   7   8   0        815.28        918.07         8.06 o                         
   8   8   0      20984.22      22469.92       104.78 o                         
  -8   9   0        201.44        177.84         3.78 o                         
  -7   9   0        167.76        205.83         4.29 o                         
  -6   9   0       1237.47       1244.04        10.08 o                         
  -5   9   0        141.25        160.64         3.63 o                         
  -4   9   0       2394.03       2482.74        15.05 o                         
  -3   9   0        687.12        548.31         5.28 o                         
  -2   9   0          3.07         19.04         1.55 o                         
  -1   9   0        128.30        154.52         3.00 o                         
   0   9   0        676.87        709.72         5.38 o                         
   1   9   0       2319.27       1879.94        12.70 o                         
   2   9   0        493.08        408.88         4.28 o                         
   3   9   0         26.06         24.87         1.57 o                         
   4   9   0       1754.41       1795.56        11.14 o                         
   5   9   0       2326.72       1712.85        11.56 o                         
   6   9   0        708.33        567.34         6.26 o                         
   7   9   0        128.70         91.35         3.22 o                         
   8   9   0        380.37        442.47         5.90 o                         
   9   9   0         10.54         17.03         2.26 o                         
  -9  10   0         10.73         23.25         2.82 o                         
  -8  10   0       9546.41      10192.05        55.43 o                         
  -7  10   0        807.90        768.95         8.17 o                         
  -6  10   0          7.43          8.19         1.75 o                         
  -5  10   0        508.04        574.45         6.98 o                         
  -4  10   0       2956.10       2721.03        16.84 o                         
  -3  10   0        288.56        284.84         4.04 o                         
  -2  10   0      18958.99      20893.53        87.51 o                         
  -1  10   0        450.23        530.18         5.13 o                         
   0  10   0      47696.95      52951.91       202.37 o                         
   1  10   0       2098.61       2176.31        12.88 o                         
   2  10   0      12436.85      14057.43        61.20 o                         
   3  10   0          9.51          5.38         1.40 o                         
   4  10   0       9943.85      11596.33        49.12 o                         
   5  10   0        283.09        330.80         4.98 o                         
   6  10   0      10833.61      11612.15        53.89 o                         
   7  10   0        134.75        116.65         3.46 o                         
   8  10   0       5112.32       5427.36        30.11 o                         
   9  10   0         49.79         34.72         2.38 o                         
  10  10   0      18783.68      20061.91       102.95 o                         
 -10  11   0        447.01        450.53         7.94 o                         
  -9  11   0        211.22        226.86         5.61 o                         
  -8  11   0        906.97        944.01         9.93 o                         
  -7  11   0        837.45        676.97         7.74 o                         
  -6  11   0        202.11        217.15         4.74 o                         
  -5  11   0        282.34        166.26         4.41 o                         
  -4  11   0         71.56         51.37         2.45 o                         
  -3  11   0        671.62        478.93         4.93 o                         
  -2  11   0       1235.51       1282.20         9.08 o                         
  -1  11   0         64.78        110.92         2.80 o                         
   0  11   0       1032.07       1169.92         8.99 o                         
   1  11   0        882.18        762.51         7.37 o                         
   2  11   0        258.77        283.65         4.95 o                         
   3  11   0         84.13         97.36         2.91 o                         
   4  11   0          1.04          5.62         1.47 o                         
   5  11   0        417.85        376.51         5.93 o                         
   6  11   0        665.14        645.73         6.90 o                         
   7  11   0       1008.12        902.65         8.62 o                         
   8  11   0        139.40        148.39         4.05 o                         
   9  11   0        260.70        193.14         4.58 o                         
  10  11   0         50.06         71.61         3.16 o                         
  11  11   0         19.63         36.64         2.83 o                         
 -11  12   0         12.45         11.53         3.10 o                         
 -10  12   0      14005.57      14752.66        80.32 o                         
  -9  12   0         30.44         28.79         3.18 o                         
  -8  12   0       5763.64       5922.81        34.90 o                         
  -7  12   0          5.87         12.50         1.94 o                         
  -6  12   0       6499.18       7345.69        39.44 o                         
  -5  12   0        554.65        524.34         6.79 o                         
  -4  12   0      12180.48      12983.31        61.40 o                         
  -3  12   0        352.90        429.32         4.85 o                         
  -2  12   0       5247.18       5183.74        26.67 o                         
  -1  12   0         16.38         11.03         1.54 o                         
   0  12   0       8770.12       9231.80        43.57 o                         
   1  12   0        387.01        330.06         4.80 o                         
   2  12   0      15712.31      18139.14        88.87 o                         
   3  12   0          4.73         18.78         1.91 o                         
   4  12   0      32184.07      35440.41       155.09 o                         
   5  12   0       1549.50       1653.79        11.77 o                         
   6  12   0      12999.63      14318.77        63.61 o                         
   7  12   0       2016.52       1856.83        13.80 o                         
   8  12   0       8721.74       9269.57        47.31 o                         
   9  12   0        133.00        123.55         3.92 o                         
  10  12   0      19163.89      20555.85        98.74 o                         
  11  12   0         74.42         88.79         4.32 o                         
  12  12   0       2476.56       2759.16        24.33 o                         
 -12  13   0       2098.38       1947.54        18.57 o                         
 -11  13   0        230.78        194.97         6.45 o                         
 -10  13   0         81.22         83.35         4.69 o                         
  -9  13   0         33.70         36.35         3.39 o                         
  -8  13   0        182.77        185.06         5.56 o                         
  -7  13   0          9.56         11.20         2.19 o                         
  -6  13   0        319.35        316.73         6.00 o                         
  -5  13   0         27.75         35.49         2.74 o                         
  -4  13   0        130.80        145.47         3.67 o                         
  -3  13   0         82.06         79.66         3.17 o                         
  -2  13   0        113.20        102.12         3.00 o                         
  -1  13   0        294.16        226.29         4.09 o                         
   0  13   0        577.37        652.21         7.14 o                         
   1  13   0       2342.64       1930.02        17.40 o                         
   2  13   0        902.10        907.80        10.16 o                         
   3  13   0        846.84        717.43         9.55 o                         
   4  13   0         12.48         38.60         2.57 o                         
   5  13   0        668.67        597.96         6.87 o                         
   6  13   0       1717.25       1712.17        12.65 o                         
   7  13   0       1170.67        909.25        11.82 o                         
   8  13   0        764.19        736.49         8.77 o                         
   9  13   0        483.75        412.19         6.66 o                         
  10  13   0       1043.52        954.48        10.02 o                         
  11  13   0        332.33        308.81         6.63 o                         
  12  13   0       1238.91       1135.66        12.54 o                         
  13  13   0       1871.97       1455.39        16.53 o                         
 -13  14   0        699.41        636.11        10.58 o                         
 -12  14   0       1300.59       1333.92        15.89 o                         
 -11  14   0       1783.83       1518.20        16.33 o                         
 -10  14   0         89.95        140.34         5.92 o                         
  -9  14   0        299.22        262.20         7.10 o                         
  -8  14   0       3132.92       3280.24        24.42 o                         
  -7  14   0        133.20        318.64        10.34 o                         
  -6  14   0       7987.57       8629.94        48.30 o                         
  -5  14   0        428.45        427.32         7.51 o                         
  -4  14   0      15315.28      16158.54        73.44 o                         
  -3  14   0        103.78        130.43         3.90 o                         
  -2  14   0      21134.03      21960.91        99.63 o                         
  -1  14   0          4.86         14.90         1.86 o                         
   0  14   0        501.88        554.04         7.42 o                         
   1  14   0       2167.40       2268.99        16.30 o                         
   2  14   0       1108.79       1273.06        13.14 o                         
   3  14   0         93.79        102.56         4.58 o                         
   4  14   0      24248.39      25938.53       124.77 o                         
   5  14   0         67.65         95.11         4.04 o                         
   6  14   0       9378.87       9754.19        49.74 o                         
   7  14   0        500.48        504.42         6.61 o                         
   8  14   0       6596.24       6934.66        37.51 o                         
   9  14   0       1557.24       1590.19        14.65 o                         
  10  14   0       3191.53       3664.21        26.17 o                         
  11  14   0          4.35          3.29         2.03 o                         
  12  14   0         55.99         39.59         3.42 o                         
  13  14   0        416.35        404.88         9.09 o                         
  14  14   0       6355.15       6820.02        46.35 o                         
 -14  15   0         57.50         51.60         4.67 o                         
 -13  15   0         50.96         37.16         4.11 o                         
 -12  15   0         57.37         66.21         4.89 o                         
 -11  15   0        752.89        617.26        10.76 o                         
 -10  15   0        274.80        215.73         7.03 o                         
  -9  15   0        338.39        269.30         7.78 o                         
  -8  15   0        216.98        208.93         6.11 o                         
  -7  15   0        688.23        545.44         7.83 o                         
  -6  15   0        135.31        135.94         4.64 o                         
  -5  15   0        148.15        114.34         4.02 o                         
  -4  15   0        234.76        217.10         5.73 o                         
  -3  15   0         80.28         76.12         3.66 o                         
  -2  15   0         75.35         75.58         3.46 o                         
  -1  15   0          1.65         12.82         1.87 o                         
   0  15   0        695.59        661.86         7.94 o                         
   1  15   0        840.15        683.15         9.93 o                         
   2  15   0        728.72        709.22        11.25 o                         
   3  15   0        838.42        692.61        10.11 o                         
   4  15   0          9.71         16.86         3.21 o                         
   5  15   0        102.60        111.94         4.42 o                         
   6  15   0        262.87        232.08         7.10 o                         
   7  15   0        563.69        432.63         6.08 o                         
   8  15   0        219.85        248.27         6.96 o                         
   9  15   0        126.68         94.69         4.28 o                         
  10  15   0        306.77        292.82         6.85 o                         
  11  15   0         72.86         63.24         3.77 o                         
  12  15   0        798.41        666.50         9.71 o                         
  13  15   0        426.46        352.79         8.56 o                         
  14  15   0        227.06        241.00         8.13 o                         
  15  15   0        170.53        165.38         6.32 o                         
 -15  16   0         26.53         29.85         4.12 o                         
 -14  16   0       7398.77       7279.52        49.99 o                         
 -13  16   0         97.51         94.21         5.41 o                         
 -12  16   0      10885.59      11073.59        69.62 o                         
 -11  16   0         33.40         45.76         4.51 o                         
 -10  16   0       5121.26       5563.80        40.86 o                         
  -9  16   0         14.41         23.22         3.57 o                         
  -8  16   0       3785.32       4014.99        29.06 o                         
  -7  16   0       1134.52       1008.42        11.14 o                         
  -6  16   0       3671.07       3681.49        25.47 o                         
  -5  16   0        359.58        360.59         9.88 o                         
  -4  16   0       9052.29       9737.39        52.73 o                         
  -3  16   0         35.17         38.74         3.03 o                         
  -2  16   0       9270.01       9933.82        51.50 o                         
  -1  16   0       1534.84       1493.15        14.40 o                         
   0  16   0       1115.40       1231.47        13.00 o                         
   1  16   0        272.45        275.64         7.60 o                         
   2  16   0       3321.32       3557.25        29.76 o                         
   3  16   0         24.71         17.81         3.28 o                         
   4  16   0      12711.11      13833.82        78.94 o                         
   5  16   0        108.86        119.82         6.47 o                         
   6  16   0      13661.07      14119.16        75.77 o                         
   7  16   0        105.23        105.66         5.18 o                         
   8  16   0       5992.87       6116.39        37.68 o                         
   9  16   0         69.88         74.50         4.09 o                         
  10  16   0        106.20        105.50         5.04 o                         
  11  16   0        568.77        512.60         8.42 o                         
  12  16   0        163.70        220.41         6.23 o                         
  13  16   0         63.43         75.63         4.49 o                         
  14  16   0       3546.33       3712.98        32.46 o                         
  15  16   0         56.19         49.02         4.00 o                         
  16  16   0       1617.72       1823.85        18.66 o                         
 -16  17   0          6.97          1.84         3.89 o                         
 -15  17   0         90.78         67.95         5.23 o                         
 -14  17   0         64.78         97.26         6.62 o                         
 -13  17   0         16.12         12.90         3.60 o                         
 -12  17   0         33.13         41.05         4.48 o                         
 -11  17   0         86.02         81.80         6.25 o                         
 -10  17   0          8.92         17.54         3.68 o                         
  -9  17   0          6.11          8.01         3.25 o                         
  -8  17   0        126.16         96.09         4.94 o                         
  -7  17   0        357.50        298.69         6.49 o                         
  -6  17   0       2169.41       2021.10        17.10 o                         
  -5  17   0       1485.52       1135.80        14.86 o                         
  -4  17   0       1178.19       1091.25        11.19 o                         
  -3  17   0        893.96        818.08         9.69 o                         
  -2  17   0        490.67        496.37         7.12 o                         
  -1  17   0       1020.70        822.75        10.46 o                         
   0  17   0        343.34        385.79         7.45 o                         
   1  17   0        401.11        384.69         8.79 o                         
   2  17   0        358.16        334.06         8.48 o                         
   3  17   0        131.00        103.90         5.84 o                         
   4  17   0          0.10          1.62         3.10 o                         
   5  17   0          5.24         13.25         3.61 o                         
   6  17   0          0.15          4.06         2.75 o                         
   7  17   0          1.33          6.33         2.77 o                         
   8  17   0         81.26         85.11         4.83 o                         
   9  17   0        431.00        383.41         6.89 o                         
  10  17   0         27.79         43.28         3.41 o                         
  11  17   0         29.29         30.06         3.10 o                         
  12  17   0        240.27        225.19         7.94 o                         
  13  17   0         23.90         22.71         3.68 o                         
  14  17   0         45.11         40.71         4.34 o                         
  15  17   0          2.59         10.66         3.43 o                         
  16  17   0          9.93         16.26         4.04 o                         
  17  17   0          0.55         47.69         5.11 o                         
 -17  18   0        134.46        130.67         6.41 o                         
 -16  18   0       3810.14       3955.36        34.50 o                         
 -15  18   0         25.55         39.03         4.57 o                         
 -14  18   0       6983.90       7191.44        52.36 o                         
 -13  18   0         60.93         78.60         5.75 o                         
 -12  18   0       2706.93       2869.31        27.46 o                         
 -11  18   0         56.77         61.71         5.03 o                         
 -10  18   0       2258.44       2405.92        25.62 o                         
  -9  18   0         29.55         35.90         3.86 o                         
  -8  18   0       8727.27       9086.59        56.02 o                         
  -7  18   0        223.87        228.30         5.96 o                         
  -6  18   0      14096.25      13903.23        78.63 o                         
  -5  18   0       1785.51       1688.16        18.58 o                         
  -4  18   0       9141.00       9089.91        53.73 o                         
  -3  18   0        583.72        478.74         7.63 o                         
  -2  18   0          9.48         10.07         2.83 o                         
  -1  18   0        330.75        360.92         7.63 o                         
   0  18   0        273.33        253.11         7.56 o                         
   1  18   0         12.82         15.84         3.82 o                         
   2  18   0       6531.42       6473.17        45.14 o                         
   3  18   0          5.74         15.99         3.86 o                         
   4  18   0       4938.11       4982.13        38.09 o                         
   5  18   0          0.98          5.55         3.62 o                         
   6  18   0       1588.93       1732.49        19.37 o                         
   7  18   0         61.03         69.64         4.38 o                         
   8  18   0       5714.48       6076.39        40.35 o                         
   9  18   0         28.69         27.01         3.85 o                         
  10  18   0       4695.59       4789.11        30.90 o                         
  11  18   0         33.18         51.32         5.14 o                         
  12  18   0       3851.80       3906.45        33.91 o                         
  13  18   0          3.85          4.77         3.52 o                         
  14  18   0       3606.80       3630.88        37.19 o                         
  15  18   0         56.79         56.30         5.33 o                         
  16  18   0       3188.51       3380.98        32.90 o                         
  17  18   0         45.94         48.48         5.76 o                         
  18  18   0       1575.88       1668.17        22.16 o                         
 -18  19   0          4.07          5.14         4.97 o                         
 -17  19   0         90.18         97.57         6.68 o                         
 -16  19   0         87.15         81.73         5.94 o                         
 -15  19   0         58.13         61.41         5.86 o                         
 -14  19   0         21.57         35.64         4.77 o                         
 -13  19   0         24.29         24.31         4.64 o                         
 -12  19   0          4.19          7.98         3.92 o                         
 -11  19   0         12.28         16.60         3.91 o                         
 -10  19   0          0.83          0.86         3.48 o                         
  -9  19   0          0.22         10.95         3.53 o                         
  -8  19   0          2.46          8.98         2.91 o                         
  -7  19   0         26.01         19.42         3.37 o                         
  -6  19   0         21.64         34.91         4.23 o                         
  -5  19   0        186.08        184.50         7.50 o                         
  -4  19   0        103.19         86.47         4.93 o                         
  -3  19   0        861.12        718.10         9.82 o                         
  -2  19   0        636.33        544.18        10.04 o                         
  -1  19   0        233.46        156.96         5.98 o                         
   0  19   0          5.30         10.70         3.61 o                         
   1  19   0        256.49        218.64         8.14 o                         
   2  19   0         98.27        114.53         6.36 o                         
   3  19   0         15.29         28.52         4.44 o                         
   4  19   0         61.60         50.07         5.02 o                         
   5  19   0        455.33        379.20        10.33 o                         
   6  19   0         98.09         87.60         5.62 o                         
   7  19   0        346.54        298.37         9.86 o                         
   8  19   0        225.83        219.68         7.03 o                         
   9  19   0          1.49          5.14         3.17 o                         
  10  19   0         32.11         50.30         5.11 o                         
  11  19   0          2.54         -0.63         2.90 o                         
  12  19   0         17.09         15.39         3.38 o                         
  13  19   0          0.56          7.71         3.70 o                         
  14  19   0          0.98          8.21         4.09 o                         
  15  19   0          0.35          6.28         4.50 o                         
  16  19   0          0.17         10.21         4.51 o                         
  17  19   0        441.76        428.74        12.29 o                         
  18  19   0          3.69          8.43         4.80 o                         
  19  19   0          6.57         50.34         6.81 o                         
 -19  20   0          9.55          0.64         6.26 o                         
 -18  20   0       2120.94       2210.29        29.28 o                         
 -17  20   0         10.15         15.49         5.62 o                         
 -16  20   0        652.47        568.65        13.18 o                         
 -15  20   0        110.66         96.04         6.44 o                         
 -14  20   0       4513.30       4686.31        37.60 o                         
 -13  20   0         23.89         42.03         4.86 o                         
 -12  20   0       5046.05       5634.46        44.58 o                         
 -11  20   0          5.73         16.58         4.39 o                         
 -10  20   0       4588.74       4969.64        38.13 o                         
  -9  20   0        254.51        249.91         8.20 o                         
  -8  20   0       5643.07       5842.41        44.14 o                         
  -7  20   0          0.87         11.08         3.36 o                         
  -6  20   0       6218.16       6465.83        43.09 o                         
  -5  20   0        159.96        187.54         9.16 o                         
  -4  20   0       5123.54       5326.83        37.88 o                         
  -3  20   0         62.25         47.75         4.18 o                         
  -2  20   0       1808.97       1858.56        19.66 o                         
  -1  20   0        258.89        247.00         7.84 o                         
   0  20   0       1263.80       1435.56        18.38 o                         
   1  20   0          0.01          5.20         3.67 o                         
   2  20   0       4983.48       5259.88        48.69 o                         
   3  20   0         25.64         31.52         4.87 o                         
   4  20   0       1222.88       1257.98        18.00 o                         
   5  20   0         18.61         26.08         4.35 o                         
   6  20   0         40.37         38.66         4.81 o                         
   7  20   0          6.27          7.43         4.16 o                         
   8  20   0       1721.53       1877.64        22.55 o                         
   9  20   0          0.95          5.20         3.86 o                         
  10  20   0       3692.91       3901.71        32.16 o                         
  11  20   0          7.68          0.32         3.62 o                         
  12  20   0       2136.26       2105.21        22.51 o                         
  13  20   0          0.01          4.99         3.60 o                         
  14  20   0       2646.21       2697.59        26.94 o                         
  15  20   0        298.35        347.08        11.95 o                         
  16  20   0       5234.00       5347.62        43.91 o                         
  17  20   0        170.94        184.34         8.66 o                         
  18  20   0       3760.46       3881.62        40.29 o                         
  19  20   0         31.75         50.38         7.75 o                         
  20  20   0       2617.98       2717.89        35.14 o                         
 -20  21   0         26.15         24.72         8.57 o                         
 -19  21   0          0.54          7.62         6.42 o                         
 -18  21   0          7.90         10.10         6.25 o                         
 -17  21   0         66.22         62.18         7.11 o                         
 -16  21   0        115.20        122.27         7.66 o                         
 -15  21   0         78.38         57.04         5.43 o                         
 -14  21   0         18.14         25.86         4.82 o                         
 -13  21   0        140.52        151.13         7.92 o                         
 -12  21   0         16.54         21.95         5.01 o                         
 -11  21   0         18.62         22.93         4.58 o                         
 -10  21   0          0.07         14.08         3.86 o                         
  -9  21   0         21.14         39.39         4.95 o                         
  -8  21   0        146.90        147.90         7.38 o                         
  -7  21   0         93.21        105.84         5.87 o                         
  -6  21   0          6.07          2.78         3.80 o                         
  -5  21   0          4.64          5.13         3.26 o                         
  -4  21   0        169.98        190.99         8.42 o                         
  -3  21   0        116.89        110.32         5.33 o                         
  -2  21   0        120.73        106.49         5.56 o                         
  -1  21   0         84.33         60.22         5.50 o                         
   0  21   0          0.42         19.52         4.80 o                         
   1  21   0          7.01          7.02         4.09 o                         
   2  21   0          1.33         11.61         4.22 o                         
   3  21   0         23.30         43.34         4.91 o                         
   4  21   0         91.78         92.11         6.35 o                         
   5  21   0         12.88         17.22         4.23 o                         
   6  21   0          6.11          7.10         4.16 o                         
   7  21   0         20.40         15.34         5.04 o                         
   8  21   0        179.19        155.62         7.35 o                         
   9  21   0        126.05         88.73         6.96 o                         
  10  21   0         23.74         25.86         4.71 o                         
  11  21   0          0.48         -1.41         3.83 o                         
  12  21   0         24.81         27.67         5.53 o                         
  13  21   0          2.61          5.37         4.32 o                         
  14  21   0         20.85         19.79         4.85 o                         
  15  21   0          0.43         14.88         5.22 o                         
  16  21   0        216.99        223.09         9.95 o                         
  17  21   0         27.15         40.66         7.44 o                         
  18  21   0         81.75        111.19         9.99 o                         
  19  21   0         12.59         25.68         6.95 o                         
  20  21   0          0.98         18.71         7.49 o                         
  21  21   0         58.42         76.50         8.77 o                         
 -21  22   0        101.21         78.69        10.30 o                         
 -20  22   0       1925.12       1922.50        30.00 o                         
 -19  22   0          2.28         15.30         7.21 o                         
 -18  22   0       2357.81       2355.35        32.50 o                         
 -17  22   0        251.82        246.52        11.85 o                         
 -16  22   0       1466.87       1435.87        21.36 o                         
 -15  22   0         41.72         46.38         5.83 o                         
 -14  22   0         36.33         31.36         5.41 o                         
 -13  22   0         46.14         37.51         5.16 o                         
 -12  22   0         18.03         33.85         5.24 o                         
 -11  22   0         32.08         36.01         5.53 o                         
 -10  22   0       4560.08       4919.55        40.68 o                         
  -9  22   0         10.24         30.81         4.46 o                         
  -8  22   0       6944.76       7159.80        64.27 o                         
  -7  22   0          0.01         12.91         3.62 o                         
  -6  22   0       4175.69       4441.55        33.32 o                         
  -5  22   0         54.09         64.21         5.03 o                         
  -4  22   0       2080.53       2265.20        25.61 o                         
  -3  22   0          0.31          2.96         2.95 o                         
  -2  22   0       2320.03       2377.32        23.12 o                         
  -1  22   0          0.02         14.63         4.74 o                         
   0  22   0       5266.82       5412.90        43.54 o                         
   1  22   0         18.14         26.87         4.75 o                         
   2  22   0       4967.69       5386.81        44.25 o                         
   3  22   0         36.60         57.88         6.03 o                         
   4  22   0       1877.34       2208.36        25.01 o                         
   5  22   0          3.87         12.35         4.44 o                         
   6  22   0       6473.58       7039.51        54.10 o                         
   7  22   0          4.14         24.32         5.92 o                         
   8  22   0       5386.20       5692.76        48.39 o                         
   9  22   0          2.30         -1.91         4.53 o                         
  10  22   0       2072.89       2194.19        27.21 o                         
  11  22   0          5.21         11.53         4.93 o                         
  12  22   0       1619.51       1707.47        21.50 o                         
  13  22   0          5.42          0.28         4.52 o                         
  14  22   0       1058.10       1113.17        18.42 o                         
  15  22   0         38.20         37.76         6.40 o                         
  16  22   0       1019.74        975.18        20.91 o                         
  17  22   0         80.92         86.94         8.37 o                         
  18  22   0       1842.69       1868.69        30.03 o                         
  19  22   0         19.50         35.40         8.22 o                         
  20  22   0       1137.69       1148.77        24.07 o                         
  21  22   0        101.27         89.96        12.79 o                         
  22  22   0       1211.81       1300.57        26.19 o                         
 -22  23   0         45.93         55.44        11.09 o                         
 -21  23   0         20.72         11.39         8.34 o                         
 -20  23   0         29.55         48.99         8.92 o                         
 -19  23   0          2.22          3.59         7.00 o                         
 -18  23   0          1.03         -6.27         6.27 o                         
 -17  23   0         26.45          4.12         7.67 o                         
 -16  23   0        210.70        194.97        10.09 o                         
 -15  23   0         15.25         13.70         6.02 o                         
 -14  23   0          0.91         -0.86         5.94 o                         
 -13  23   0          3.30         13.96         4.91 o                         
 -12  23   0         21.14         21.88         4.79 o                         
 -11  23   0         37.63         43.81         5.34 o                         
 -10  23   0         77.33         78.62         6.26 o                         
  -9  23   0          2.86         18.30         4.77 o                         
  -8  23   0         90.66         90.47         6.30 o                         
  -7  23   0         42.46         49.95         4.59 o                         
  -6  23   0          6.18          8.15         3.89 o                         
  -5  23   0         15.50         19.78         5.68 o                         
  -4  23   0        124.93        121.60         6.86 o                         
  -3  23   0         48.49         40.52         4.00 o                         
  -2  23   0          1.47         14.25         4.11 o                         
  -1  23   0          1.68          0.86         4.21 o                         
   0  23   0          7.75         37.76         5.48 o                         
   1  23   0         11.49         28.00         5.40 o                         
   2  23   0         11.49         25.19         5.34 o                         
   3  23   0         57.93         60.39         6.37 o                         
   4  23   0         15.70         19.07         5.08 o                         
   5  23   0        103.87         78.11         6.57 o                         
   6  23   0         99.69        121.68         8.10 o                         
   7  23   0          3.54          9.64         6.09 o                         
   8  23   0         45.73         64.97         6.74 o                         
   9  23   0          0.96         11.36         4.94 o                         
  10  23   0          7.63          6.13         4.92 o                         
  11  23   0          0.09          7.19         4.97 o                         
  12  23   0          0.03          5.52         5.34 o                         
  13  23   0         24.54         18.09         6.35 o                         
  14  23   0          7.11         10.21         6.39 o                         
  15  23   0        398.43        415.28        16.12 o                         
  16  23   0          5.62         21.23        10.63 o                         
  17  23   0        122.73        114.66        11.05 o                         
  18  23   0         31.46         38.24        11.47 o                         
  19  23   0         57.74         70.42        11.53 o                         
  20  23   0         36.38         26.90         9.18 o                         
  21  23   0          6.37         12.21         9.38 o                         
  22  23   0          4.50          7.52         9.74 o                         
  23  23   0          1.60         39.06        12.32 o                         
 -23  24   0          1.19         -3.72        12.48 o                         
 -22  24   0       2064.46       2085.92        52.16 o                         
 -21  24   0         14.27         19.83         9.86 o                         
 -20  24   0       3520.90       3615.02        50.29 o                         
 -19  24   0          0.44          2.70         8.19 o                         
 -18  24   0        507.21        511.19        19.59 o                         
 -17  24   0         91.12         87.74         9.83 o                         
 -16  24   0       2584.63       2605.14        36.08 o                         
 -15  24   0          0.47         16.41         6.58 o                         
 -14  24   0       3319.01       3347.56        40.65 o                         
 -13  24   0          0.02          8.80         5.83 o                         
 -12  24   0        387.66        417.84        14.39 o                         
 -11  24   0         39.84         39.25         6.30 o                         
 -10  24   0          3.99          8.78         4.82 o                         
  -9  24   0         12.90         14.78         5.17 o                         
  -8  24   0         81.05         86.78         6.17 o                         
  -7  24   0        111.69        125.99         7.38 o                         
  -6  24   0       1117.07       1243.03        18.66 o                         
  -5  24   0          0.05          5.83         4.79 o                         
  -4  24   0       3326.83       3392.80        34.63 o                         
  -3  24   0          1.37         13.82         5.00 o                         
  -2  24   0       3626.16       3835.59        35.69 o                         
  -1  24   0         18.77         14.13         5.04 o                         
   0  24   0       1691.29       1652.85        23.95 o                         
   1  24   0         12.35         11.53         4.71 o                         
   2  24   0       1449.85       1470.94        23.87 o                         
   3  24   0         29.41         35.54         5.85 o                         
   4  24   0       3859.70       4079.99        39.87 o                         
   5  24   0         47.91         63.94         6.92 o                         
   6  24   0       6781.54       7336.13        58.48 o                         
   7  24   0          1.28         28.39         5.20 o                         
   8  24   0       5043.46       5262.73        47.08 o                         
   9  24   0         31.24         46.73         6.43 o                         
  10  24   0       3625.87       3836.27        38.95 o                         
  11  24   0          7.82         20.51         6.00 o                         
  12  24   0       3089.71       3220.78        36.15 o                         
  13  24   0        148.96        173.24        10.46 o                         
  14  24   0       6431.13       6794.20        66.64 o                         
  15  24   0          0.00         17.27         7.62 o                         
  16  24   0       2139.38       2331.22        39.01 o                         
  17  24   0        546.90        624.88        21.18 o                         
  18  24   0         97.90        134.84        12.00 o                         
  19  24   0         16.68          8.14        10.51 o                         
  20  24   0        369.13        335.69        17.57 o                         
  21  24   0          5.73         -4.08         8.79 o                         
  22  24   0        725.04        781.08        28.23 o                         
  23  24   0          0.70        -11.70        11.70 o                         
  24  24   0        474.10        477.14        23.91 o                         
 -24  25   0          2.38          8.69        18.11 o                         
 -23  25   0         14.65         -2.65        13.74 o                         
 -22  25   0         23.11          5.47        10.88 o                         
 -21  25   0         40.51         19.41        10.76 o                         
 -20  25   0          6.61         -1.95         9.40 o                         
 -19  25   0        172.26        163.40        14.34 o                         
 -18  25   0        153.02        129.56        13.51 o                         
 -17  25   0          1.37         -3.85         8.09 o                         
 -16  25   0          8.18          6.81         7.20 o                         
 -15  25   0          0.02          7.63         6.88 o                         
 -14  25   0          3.79         13.88         7.34 o                         
 -13  25   0          1.25          4.07         6.41 o                         
 -12  25   0         60.43         75.97         8.15 o                         
 -11  25   0          1.91          1.75         5.88 o                         
 -10  25   0        142.28        151.94         8.38 o                         
  -9  25   0        260.49        263.42        10.72 o                         
  -8  25   0         12.32         25.50         5.64 o                         
  -7  25   0         33.37         27.62         6.55 o                         
  -6  25   0         18.03          6.54         6.88 o                         
  -5  25   0         23.61         19.25         6.33 o                         
  -4  25   0        174.49        210.25         9.69 o                         
  -3  25   0        181.23        185.28        10.20 o                         
  -2  25   0         30.54         45.20         5.59 o                         
  -1  25   0          7.82          2.70         4.66 o                         
   0  25   0         11.81         61.99         6.41 o                         
   1  25   0          0.56          0.71         5.10 o                         
   2  25   0         16.53         28.89         5.45 o                         
   3  25   0          6.30         11.65         5.39 o                         
   4  25   0         18.22         17.90         5.58 o                         
   5  25   0          0.00         13.56         5.68 o                         
   6  25   0         42.43         44.97         6.02 o                         
   7  25   0          1.33         12.42         6.00 o                         
   8  25   0         31.42         32.29         6.14 o                         
   9  25   0         52.18         63.31         6.81 o                         
  10  25   0          0.28          5.57         5.28 o                         
  11  25   0          5.66          6.79         5.66 o                         
  12  25   0         26.25         13.22         6.05 o                         
  13  25   0        223.81        234.52        13.93 o                         
  14  25   0         37.05         44.55        11.23 o                         
  15  25   0          0.01         12.08         7.66 o                         
  16  25   0         81.34        102.76        10.55 o                         
  17  25   0          1.23          2.05         7.83 o                         
  18  25   0         14.89         -5.60         9.45 o                         
  19  25   0         65.17         53.40        10.81 o                         
  20  25   0         13.07         26.94        13.07 o                         
  21  25   0         13.79         13.68        10.47 o                         
  22  25   0          5.99         -8.37        13.36 o                         
  23  25   0         30.46          2.33        13.74 o                         
  24  25   0          7.47          8.19        13.66 o                         
 -23  26   0          8.51         15.54        18.76 o                         
 -22  26   0       1068.62       1084.48        28.08 o                         
 -21  26   0         76.03        113.54        12.83 o                         
 -20  26   0       1350.52       1368.79        28.65 o                         
 -19  26   0         49.07         54.16        10.70 o                         
 -18  26   0       1092.72       1055.13        25.06 o                         
 -17  26   0         18.95         12.32         9.02 o                         
 -16  26   0       1782.74       1786.35        33.19 o                         
 -15  26   0          1.96          9.34         8.20 o                         
 -14  26   0       2674.72       2743.00        37.68 o                         
 -13  26   0          0.02         26.37         7.76 o                         
 -12  26   0       2575.80       2713.27        38.34 o                         
 -11  26   0         87.56        108.29         9.31 o                         
 -10  26   0        878.60        887.98        21.03 o                         
  -9  26   0          0.17          8.42         6.79 o                         
  -8  26   0       2852.16       2870.10        36.76 o                         
  -7  26   0         51.26         65.56         8.94 o                         
  -6  26   0       2789.86       2847.22        37.64 o                         
  -5  26   0          0.57          9.93         6.44 o                         
  -4  26   0       1546.17       1602.38        26.35 o                         
  -3  26   0        291.19        306.38        13.02 o                         
  -2  26   0        749.06        772.71        17.72 o                         
  -1  26   0          1.05          6.85         5.74 o                         
   0  26   0       1390.27       1481.29        22.94 o                         
   1  26   0          5.93          8.70         5.68 o                         
   2  26   0       2955.24       2986.20        34.71 o                         
   3  26   0        112.77        115.92         9.19 o                         
   4  26   0       2465.60       2489.66        32.72 o                         
   5  26   0         70.91        112.25         9.17 o                         
   6  26   0       1204.09       1232.40        28.05 o                         
   7  26   0          1.71          3.85         6.09 o                         
   8  26   0       2155.18       2148.89        29.41 o                         
   9  26   0         33.54         46.01         7.10 o                         
  10  26   0        743.93        760.30        21.87 o                         
  11  26   0          4.32          0.53         6.45 o                         
  12  26   0       1558.68       1584.35        26.60 o                         
  13  26   0         71.06         91.06        11.61 o                         
  14  26   0       4706.15       4876.54        61.52 o                         
  15  26   0         80.36        107.70        12.83 o                         
  16  26   0       1382.41       1399.26        30.91 o                         
  17  26   0         19.65         34.81        10.14 o                         
  18  26   0        850.82        872.77        26.38 o                         
  19  26   0          0.33         13.07        10.21 o                         
  20  26   0        432.01        454.57        23.67 o                         
  21  26   0         29.23         16.82        11.24 o                         
  22  26   0        388.06        392.64        22.55 o                         
  23  26   0         81.83         51.09        16.50 o                         
 -22  27   0        138.04        129.24        18.50 o                         
 -21  27   0         70.18         49.44        14.48 o                         
 -20  27   0         46.37         52.59        12.17 o                         
 -19  27   0          0.09         -9.70         9.70 o                         
 -18  27   0        136.85        120.56        13.36 o                         
 -17  27   0         14.68         20.74        10.38 o                         
 -16  27   0          0.21         -1.48        10.27 o                         
 -15  27   0          1.39         -6.70         8.93 o                         
 -14  27   0          3.26          1.82         9.70 o                         
 -13  27   0         51.09         44.38         9.68 o                         
 -12  27   0         26.59         25.78         8.36 o                         
 -11  27   0          5.55         11.51         9.12 o                         
 -10  27   0          2.38          5.93         8.24 o                         
  -9  27   0        108.57        112.12        11.27 o                         
  -8  27   0         61.61         60.48         8.98 o                         
  -7  27   0         87.91         86.61         9.49 o                         
  -6  27   0         33.57         40.04         8.24 o                         
  -5  27   0         24.25         52.05         8.62 o                         
  -4  27   0          0.04          2.78         6.58 o                         
  -3  27   0         39.70         46.27         8.06 o                         
  -2  27   0          6.18         10.40         6.55 o                         
  -1  27   0         97.77        124.06         9.36 o                         
   0  27   0         48.75        110.30         8.56 o                         
   1  27   0        187.54        145.95        10.44 o                         
   2  27   0          0.98         25.98         6.53 o                         
   3  27   0        193.34        197.96        10.51 o                         
   4  27   0          9.53          9.93         6.17 o                         
   5  27   0          1.33         -5.99         5.99 o                         
   6  27   0          0.80          5.00         6.25 o                         
   7  27   0         22.25         11.73         7.50 o                         
   8  27   0          1.40         15.08         7.71 o                         
   9  27   0         45.33         40.41         8.39 o                         
  10  27   0         18.90         29.99         8.07 o                         
  11  27   0        106.56        130.80        10.68 o                         
  12  27   0         12.20         26.49        10.36 o                         
  13  27   0          7.95          3.36        11.84 o                         
  14  27   0          6.71         43.78        11.19 o                         
  15  27   0          0.06          2.63         9.43 o                         
  16  27   0          3.80         14.74        11.71 o                         
  17  27   0         83.90         82.08        13.45 o                         
  18  27   0          1.20         -9.42         9.42 o                         
  19  27   0         43.99         38.70        11.42 o                         
  20  27   0         11.92         -0.99        10.98 o                         
  21  27   0         81.25         78.47        13.74 o                         
  22  27   0          3.73        -16.18        16.45 o                         
 -21  28   0          8.57          2.29        15.01 o                         
 -20  28   0        137.77        153.25        19.54 o                         
 -19  28   0          2.51        -11.03        11.03 o                         
 -18  28   0        645.54        684.03        27.30 o                         
 -17  28   0          0.87         30.42        10.62 o                         
 -16  28   0       2300.56       2384.66        44.79 o                         
 -15  28   0          0.11         19.05         9.68 o                         
 -14  28   0        961.51       1019.46        25.71 o                         
 -13  28   0        110.86        123.65        12.67 o                         
 -12  28   0        195.30        183.74        14.49 o                         
 -11  28   0         57.79         57.63        13.42 o                         
 -10  28   0       1485.92       1530.97        34.01 o                         
  -9  28   0          4.24         16.70         8.53 o                         
  -8  28   0       2587.90       2615.72        40.53 o                         
  -7  28   0          0.48         47.67         8.93 o                         
  -6  28   0       3274.60       3407.54        44.07 o                         
  -5  28   0        223.05        222.68        17.70 o                         
  -4  28   0       5410.86       5642.87        59.77 o                         
  -3  28   0        235.31        204.65        12.28 o                         
  -2  28   0       1875.01       1771.24        29.33 o                         
  -1  28   0         37.01         57.08         8.63 o                         
   0  28   0       3541.89       3836.57        45.31 o                         
   1  28   0         11.98         45.96         9.11 o                         
   2  28   0       5780.12       5861.52        61.96 o                         
   3  28   0         72.02         71.31        12.95 o                         
   4  28   0       1282.24       1286.79        25.40 o                         
   5  28   0          7.73         11.43         7.52 o                         
   6  28   0        464.65        463.27        18.17 o                         
   7  28   0         58.05         51.41         8.56 o                         
   8  28   0        576.13        594.43        19.73 o                         
   9  28   0        120.78        138.61        11.35 o                         
  10  28   0         58.78         62.98         9.65 o                         
  11  28   0         18.72         11.22         8.27 o                         
  12  28   0       3022.31       3062.77        52.39 o                         
  13  28   0         89.21         99.31        14.21 o                         
  14  28   0       1722.94       1880.73        37.24 o                         
  15  28   0          9.54         -5.81        10.94 o                         
  16  28   0        190.04        186.29        15.82 o                         
  17  28   0         39.47         29.18        11.97 o                         
  18  28   0        126.59        142.67        16.15 o                         
  19  28   0        118.47        112.89        14.46 o                         
  20  28   0          5.77          3.78        12.32 o                         
  21  28   0          8.66         55.32        17.65 o                         
 -19  29   0         61.63         55.09        13.44 o                         
 -18  29   0          8.14        -11.23        11.23 o                         
 -17  29   0         48.90         41.91        12.46 o                         
 -16  29   0          3.66         19.56        12.37 o                         
 -15  29   0          0.17          9.02        11.06 o                         
 -14  29   0         37.37         42.78        12.35 o                         
 -13  29   0          3.09          5.13         9.67 o                         
 -12  29   0         33.46         45.66        11.34 o                         
 -11  29   0        239.85        230.86        16.47 o                         
 -10  29   0         73.58         44.51        11.65 o                         
  -9  29   0         23.14         31.80        10.50 o                         
  -8  29   0         18.98         33.29        11.42 o                         
  -7  29   0         13.67         14.83         9.92 o                         
  -6  29   0         43.33         75.22        10.39 o                         
  -5  29   0         23.65         30.88        11.52 o                         
  -4  29   0        184.14        183.99        13.49 o                         
  -3  29   0        520.81        452.85        19.91 o                         
  -2  29   0        264.31        261.91        17.42 o                         
  -1  29   0         15.18          6.15         8.65 o                         
   0  29   0          4.59        116.86        10.07 o                         
   1  29   0         23.76         17.66         8.34 o                         
   2  29   0          9.74         62.56         9.91 o                         
   3  29   0         27.22         25.98         9.67 o                         
   4  29   0          4.27          4.69         8.09 o                         
   5  29   0         26.68         20.79         8.62 o                         
   6  29   0         94.69        112.53        11.31 o                         
   7  29   0        209.45        182.69        13.80 o                         
   8  29   0         18.87         14.98         9.32 o                         
   9  29   0          0.03         -1.71        10.08 o                         
  10  29   0          6.62         -0.92         9.15 o                         
  11  29   0        101.08        105.50        12.20 o                         
  12  29   0         73.16         51.29        11.37 o                         
  13  29   0        147.32        161.35        15.33 o                         
  14  29   0         76.08         77.81        12.14 o                         
  15  29   0         44.14         41.71        13.39 o                         
  16  29   0         51.06         36.57        11.74 o                         
  17  29   0          0.45          1.64        10.79 o                         
  18  29   0        346.77        362.95        20.58 o                         
  19  29   0         57.43         35.25        14.48 o                         
 -18  30   0        554.68        553.11        27.07 o                         
 -17  30   0         38.82         27.53        16.35 o                         
 -16  30   0       1520.12       1608.83        41.87 o                         
 -15  30   0         21.29         12.95        13.50 o                         
 -14  30   0        854.99        889.43        33.37 o                         
 -13  30   0          4.89          3.02        11.01 o                         
 -12  30   0        304.39        354.22        21.45 o                         
 -11  30   0          5.37          8.84        10.88 o                         
 -10  30   0       2061.58       2217.98        41.85 o                         
  -9  30   0          8.21         34.62        11.08 o                         
  -8  30   0       1467.05       1469.61        34.10 o                         
  -7  30   0         15.89         16.52        10.42 o                         
  -6  30   0        318.31        410.26        20.51 o                         
  -5  30   0         25.70         21.46        10.27 o                         
  -4  30   0        314.01        323.75        18.47 o                         
  -3  30   0        253.11        229.37        15.16 o                         
  -2  30   0       1366.69       1424.75        34.99 o                         
  -1  30   0         84.09         96.17        11.58 o                         
   0  30   0       3570.51       3798.57        51.05 o                         
   1  30   0         78.29         89.99        10.93 o                         
   2  30   0       3528.48       3644.41        46.70 o                         
   3  30   0         13.89         31.82         8.88 o                         
   4  30   0       2599.20       2671.31        40.56 o                         
   5  30   0          0.08         19.96         9.18 o                         
   6  30   0       1522.99       1526.46        30.59 o                         
   7  30   0          3.17          8.48         8.64 o                         
   8  30   0         35.00         12.19         9.07 o                         
   9  30   0         33.29         21.93         9.50 o                         
  10  30   0        503.90        476.33        21.72 o                         
  11  30   0        161.37        158.21        13.71 o                         
  12  30   0       2965.90       3078.16        49.56 o                         
  13  30   0         53.02         62.16        12.03 o                         
  14  30   0        726.60        702.43        27.09 o                         
  15  30   0          9.14          1.43        11.30 o                         
  16  30   0        799.47        887.68        31.23 o                         
  17  30   0         15.22         32.90        12.92 o                         
  18  30   0        252.14        311.53        24.03 o                         
 -16  31   0         25.69         34.85        14.15 o                         
 -15  31   0         60.08         15.67        16.88 o                         
 -14  31   0         80.21         38.96        14.00 o                         
 -13  31   0          8.36         -5.09        11.64 o                         
 -12  31   0         43.13         36.62        12.38 o                         
 -11  31   0         30.98         33.49        11.76 o                         
 -10  31   0          0.40         12.17        11.03 o                         
  -9  31   0          1.58         -3.06        13.53 o                         
  -8  31   0          9.47         11.45        10.21 o                         
  -7  31   0          4.19          5.00        10.13 o                         
  -6  31   0         15.91         29.99        11.00 o                         
  -5  31   0          1.03         -4.79         9.46 o                         
  -4  31   0          0.80          6.99         9.31 o                         
  -3  31   0         14.84         15.59         9.96 o                         
  -2  31   0         11.11         28.10        10.31 o                         
  -1  31   0          5.02          3.23         8.90 o                         
   0  31   0          3.04        112.54        11.67 o                         
   1  31   0        127.96        111.77        12.14 o                         
   2  31   0          1.76         26.62        10.10 o                         
   3  31   0         28.27         40.28        11.55 o                         
   4  31   0          2.04         22.12         9.70 o                         
   5  31   0         56.33         95.80        12.44 o                         
   6  31   0         76.31        112.32        12.50 o                         
   7  31   0         18.38          7.69         9.35 o                         
   8  31   0         17.24         22.90        10.27 o                         
   9  31   0         19.26         18.51        13.09 o                         
  10  31   0        154.88        147.62        15.26 o                         
  11  31   0         66.27         75.58        12.62 o                         
  12  31   0        117.51         85.66        15.75 o                         
  13  31   0        369.89        355.61        19.92 o                         
  14  31   0        160.86        155.47        15.59 o                         
  15  31   0          8.41         22.65        14.50 o                         
  16  31   0         10.52          7.83        14.83 o                         
 -14  32   0       1306.80       1206.54        39.93 o                         
 -13  32   0        163.45        171.77        20.88 o                         
 -12  32   0       2144.68       2126.06        43.54 o                         
 -11  32   0         45.93         41.30        12.47 o                         
 -10  32   0       1642.91       1750.61        38.87 o                         
  -9  32   0          3.61          1.51        14.85 o                         
  -8  32   0        693.68        675.43        28.16 o                         
  -7  32   0         14.84        -16.67        16.67 o                         
  -6  32   0        853.62        907.81        32.56 o                         
  -5  32   0         15.82         41.36        12.91 o                         
  -4  32   0        424.77        412.44        23.04 o                         
  -3  32   0          0.84          0.38         9.04 o                         
  -2  32   0        639.03        650.96        25.12 o                         
  -1  32   0         22.88         10.82         9.92 o                         
   0  32   0        982.93       1107.31        28.57 o                         
   1  32   0         93.85         70.16        14.96 o                         
   2  32   0        250.45        243.79        16.25 o                         
   3  32   0        142.63        150.07        14.80 o                         
   4  32   0        112.85        139.41        15.15 o                         
   5  32   0         64.31         73.86        15.02 o                         
   6  32   0        768.85        825.88        29.95 o                         
   7  32   0         88.55        101.98        12.53 o                         
   8  32   0        532.23        547.68        24.17 o                         
   9  32   0         33.45         36.36        11.81 o                         
  10  32   0       1760.65       1739.48        41.07 o                         
  11  32   0        268.23        265.68        19.10 o                         
  12  32   0       1554.59       1554.91        39.86 o                         
  13  32   0        136.46        145.97        17.23 o                         
  14  32   0        572.47        550.93        25.61 o                         
 -11  33   0         32.68         71.35        15.85 o                         
 -10  33   0          5.33          7.69        13.39 o                         
  -9  33   0         37.49         47.44        15.33 o                         
  -8  33   0          0.21         12.75        12.12 o                         
  -7  33   0          9.50         -4.93        12.38 o                         
  -6  33   0         12.54         21.18        11.61 o                         
  -5  33   0         15.93          4.51        11.39 o                         
  -4  33   0         56.18         48.71        12.85 o                         
  -3  33   0          9.61          0.07        10.82 o                         
  -2  33   0         29.40         21.03        10.83 o                         
  -1  33   0         10.13         18.24        11.66 o                         
   0  33   0         56.86        122.96        14.10 o                         
   1  33   0        125.49        117.54        15.77 o                         
   2  33   0         13.58         27.37        11.83 o                         
   3  33   0          1.76         -2.04        10.31 o                         
   4  33   0         95.01         83.26        13.02 o                         
   5  33   0        305.26        276.38        19.07 o                         
   6  33   0        122.80        128.93        14.27 o                         
   7  33   0        195.61        207.23        16.62 o                         
   8  33   0         24.85         24.45        12.34 o                         
   9  33   0         12.45         27.95        13.88 o                         
  10  33   0         10.56         11.19        14.81 o                         
  11  33   0         50.31         69.93        15.07 o                         
  -8  34   0        803.29        800.33        44.61 o                         
  -7  34   0         11.06         20.48        14.58 o                         
  -6  34   0        219.69        231.85        26.18 o                         
  -5  34   0         26.61         35.42        16.28 o                         
  -4  34   0        369.68        339.62        23.63 o                         
  -3  34   0         29.23         36.27        13.84 o                         
  -2  34   0        799.77        837.44        31.36 o                         
  -1  34   0        449.62        401.13        23.14 o                         
   0  34   0       2097.48       2161.15        45.20 o                         
   1  34   0        148.86        118.99        15.74 o                         
   2  34   0       1013.41       1053.05        31.88 o                         
   3  34   0         72.37         72.00        14.10 o                         
   4  34   0         24.74         23.54        14.05 o                         
   5  34   0        251.46        278.99        23.25 o                         
   6  34   0         33.31         38.08        15.54 o                         
   7  34   0         56.06         53.13        14.54 o                         
   8  34   0        382.10        420.98        25.61 o                         
  -1  35   0         13.90         28.17        16.00 o                         
   0  35   0        101.22        133.36        20.73 o                         
   1  35   0        111.12        115.00        18.47 o                         
   0   0   1       7907.12       6446.69        37.37 o                         
   1   0   1      11296.63      10640.09        37.78 o                         
   2   0   1        917.82        819.14         6.00 o                         
   3   0   1       6809.04       6558.58        25.69 o                         
   4   0   1       7840.36       8441.64        31.48 o                         
   5   0   1       1692.01       1492.62         7.37 o                         
   6   0   1        347.88        345.38         3.35 o                         
   7   0   1       2253.32       1948.49         9.79 o                         
   8   0   1       5229.04       5736.63        24.71 o                         
   9   0   1       3606.90       3509.24        17.58 o                         
  10   0   1       1799.26       1647.27        11.38 o                         
  11   0   1        687.09        770.01         7.46 o                         
  12   0   1       1530.39       1609.65        12.00 o                         
  13   0   1       1286.39       1266.91        11.18 o                         
  14   0   1        263.56        240.29         5.14 o                         
  15   0   1       1509.05       1540.36        15.97 o                         
  16   0   1       1077.03       1048.12        12.97 o                         
  17   0   1       4116.72       4186.51        31.43 o                         
  18   0   1       1402.10       1281.38        18.12 o                         
  19   0   1       2429.87       2285.07        21.41 o                         
  20   0   1        185.35        227.43         7.86 o                         
  21   0   1        318.92        332.69         9.40 o                         
  22   0   1        122.25        129.55         7.31 o                         
  23   0   1        447.53        488.40        12.76 o                         
  24   0   1        155.15        179.79         8.86 o                         
  25   0   1        606.61        620.31        14.39 o                         
  26   0   1        302.05        281.23        12.24 o                         
  27   0   1        327.08        367.03        14.29 o                         
  28   0   1        870.82        897.57        24.24 o                         
  29   0   1        676.70        707.83        21.26 o                         
  30   0   1         79.53        116.53        12.19 o                         
  31   0   1        208.92        213.01        15.72 o                         
  32   0   1        394.14        383.60        19.57 o                         
  33   0   1          4.27         38.19        11.90 o                         
  34   0   1        156.03        160.87        16.57 o                         
 -34   1   1        780.76        750.68        31.43 o                         
 -33   1   1        820.97        873.35        28.41 o                         
 -32   1   1        620.68        592.01        24.19 o                         
 -31   1   1        687.23        682.32        27.27 o                         
 -30   1   1       1160.16       1140.11        29.39 o                         
 -29   1   1       1004.18       1003.36        25.14 o                         
 -28   1   1       1020.71       1090.79        32.03 o                         
 -27   1   1       1493.30       1575.53        24.67 o                         
 -26   1   1        697.94        653.20        14.49 o                         
 -25   1   1       1991.49       2006.82        25.24 o                         
 -24   1   1        222.07        212.50         9.51 o                         
 -23   1   1       1891.41       1942.95        24.10 o                         
 -22   1   1        552.42        512.52        12.61 o                         
 -21   1   1       1479.61       1515.37        20.36 o                         
 -20   1   1        392.20        406.79        11.29 o                         
 -19   1   1        763.25        801.67        13.90 o                         
 -18   1   1       1031.47        993.68        13.05 o                         
 -17   1   1       2118.09       2242.01        20.37 o                         
 -16   1   1        488.44        481.53         8.65 o                         
 -15   1   1       3644.26       3640.09        27.31 o                         
 -14   1   1        262.33        265.87         7.28 o                         
 -13   1   1       7266.78       7676.30        44.90 o                         
 -12   1   1       3114.85       2913.05        19.54 o                         
 -11   1   1       7027.64       7591.00        37.98 o                         
 -10   1   1       2659.78       2444.07        15.00 o                         
  -9   1   1       4652.00       4623.87        22.35 o                         
  -8   1   1       4901.91       5526.35        24.30 o                         
  -7   1   1       3378.00       3387.29        15.02 o                         
  -6   1   1      11363.88      11873.80        42.43 o                         
  -5   1   1      22504.23      24056.07        81.85 o                         
  -4   1   1      10217.35      10604.87        38.23 o                         
  -3   1   1       5740.76       5801.44        24.74 o                         
  -2   1   1      13656.57      14485.03        51.23 o                         
  -1   1   1      32932.30      34782.38       229.80 o                         
   0   1   1      11296.46      10690.81        39.06 o                         
   1   1   1      32932.99      34670.01       251.94 o                         
   2   1   1       5177.09       4809.50        17.96 o                         
   3   1   1      10003.19      10556.18        37.66 o                         
   4   1   1       8941.64       9738.04        34.00 o                         
   5   1   1       8978.60       9300.71        33.51 o                         
   6   1   1       9708.83      10173.60        35.89 o                         
   7   1   1      21879.56      22760.90        77.55 o                         
   8   1   1       9786.80      10326.37        40.61 o                         
   9   1   1       9147.43       9557.70        42.70 o                         
  10   1   1       2333.54       2244.97        14.94 o                         
  11   1   1       2489.34       2451.84        15.56 o                         
  12   1   1       1105.86       1047.00         9.65 o                         
  13   1   1       6055.17       6225.19        34.53 o                         
  14   1   1       3450.68       3366.97        22.48 o                         
  15   1   1       5719.92       5825.83        35.35 o                         
  16   1   1        670.74        635.21         8.16 o                         
  17   1   1       3676.26       3700.41        25.73 o                         
  18   1   1        353.63        297.13         8.27 o                         
  19   1   1       1257.42       1173.52        14.86 o                         
  20   1   1        508.33        439.50         9.80 o                         
  21   1   1       1407.36       1442.82        18.90 o                         
  22   1   1        711.04        677.42        12.43 o                         
  23   1   1        936.83        972.43        16.24 o                         
  24   1   1         50.84         52.30         6.20 o                         
  25   1   1        877.43        914.86        17.57 o                         
  26   1   1         68.48         76.28         7.18 o                         
  27   1   1        958.26        982.10        22.38 o                         
  28   1   1        200.40        216.98        12.93 o                         
  29   1   1       2265.07       2279.23        38.05 o                         
  30   1   1       1133.20       1131.84        27.71 o                         
  31   1   1        939.44        951.45        25.82 o                         
  32   1   1        358.91        362.14        19.53 o                         
  33   1   1        269.84        266.70        22.85 o                         
  34   1   1        254.59        226.35        20.12 o                         
 -34   2   1         55.47         30.01        13.80 o                         
 -33   2   1        215.18        212.68        18.01 o                         
 -32   2   1        149.37        146.20        14.17 o                         
 -31   2   1        120.80        119.39        12.70 o                         
 -30   2   1         65.67         87.80        10.89 o                         
 -29   2   1         30.70         36.44         8.77 o                         
 -28   2   1        168.61        175.05        11.94 o                         
 -27   2   1        211.62        213.63        11.61 o                         
 -26   2   1        347.92        335.44        11.70 o                         
 -25   2   1        349.20        357.22        12.44 o                         
 -24   2   1        158.60        163.63         8.23 o                         
 -23   2   1        407.87        454.58        12.49 o                         
 -22   2   1        347.28        338.00        10.79 o                         
 -21   2   1        773.69        761.39        14.95 o                         
 -20   2   1        692.36        645.67        13.53 o                         
 -19   2   1         11.11         10.84         3.99 o                         
 -18   2   1        681.00        614.38        11.32 o                         
 -17   2   1        163.96        181.62         7.25 o                         
 -16   2   1        258.66        268.47         6.95 o                         
 -15   2   1       2095.85       1921.37        18.42 o                         
 -14   2   1        634.47        660.15         9.49 o                         
 -13   2   1       7589.96       7747.14        44.86 o                         
 -12   2   1       6455.19       6893.64        39.05 o                         
 -11   2   1       8962.58      10100.79        50.83 o                         
 -10   2   1       4021.33       3912.22        25.14 o                         
  -9   2   1       1648.68       1577.49        13.11 o                         
  -8   2   1       1144.71       1208.89         8.31 o                         
  -7   2   1       1357.60       1485.70         8.19 o                         
  -6   2   1       1054.35        994.95         6.09 o                         
  -5   2   1       3050.84       2646.49        15.00 o                         
  -4   2   1       1548.76       1498.61         7.83 o                         
  -3   2   1        444.79        537.59         3.77 o                         
  -2   2   1        576.30        574.45         4.32 o                         
  -1   2   1       5178.50       4775.10        19.48 o                         
   0   2   1        918.17        816.74         5.44 o                         
   1   2   1      13652.76      14529.72        50.03 o                         
   2   2   1        576.46        565.75         3.92 o                         
   3   2   1       7490.92       6741.34        25.40 o                         
   4   2   1       5670.75       5780.68        22.47 o                         
   5   2   1       1169.60       1178.04         7.11 o                         
   6   2   1       3425.20       3551.27        14.87 o                         
   7   2   1       3453.54       2887.99        12.95 o                         
   8   2   1       2616.60       2667.73        13.20 o                         
   9   2   1        215.71        161.91         3.21 o                         
  10   2   1       6445.50       7072.36        31.43 o                         
  11   2   1       1496.54       1634.24        11.32 o                         
  12   2   1        682.54        636.64         7.24 o                         
  13   2   1        884.86        806.09         8.55 o                         
  14   2   1        231.56        255.66         5.29 o                         
  15   2   1        572.64        543.60         8.11 o                         
  16   2   1        826.83        850.88         9.76 o                         
  17   2   1       1534.48       1414.57        13.21 o                         
  18   2   1        190.09        220.81         5.45 o                         
  19   2   1       1299.56       1153.33        12.87 o                         
  20   2   1        166.27        143.45         6.49 o                         
  21   2   1       1721.50       1754.10        18.33 o                         
  22   2   1        406.68        394.51         9.57 o                         
  23   2   1       1411.33       1360.82        18.41 o                         
  24   2   1        110.75        123.25         7.51 o                         
  25   2   1        159.04        169.34         8.91 o                         
  26   2   1         72.89         91.14         8.26 o                         
  27   2   1        671.68        678.47        18.14 o                         
  28   2   1         52.95         64.10        10.52 o                         
  29   2   1       1805.83       1737.44        34.32 o                         
  30   2   1        149.00        170.51        13.34 o                         
  31   2   1        478.95        452.55        20.28 o                         
  32   2   1        232.80        246.54        16.99 o                         
  33   2   1        118.84        117.38        15.27 o                         
  34   2   1         12.44         10.40        18.97 o                         
 -34   3   1         39.16         48.83        14.67 o                         
 -33   3   1        563.60        535.22        24.06 o                         
 -32   3   1        253.12        218.74        16.18 o                         
 -31   3   1       1145.17       1164.88        33.03 o                         
 -30   3   1        332.48        317.27        19.34 o                         
 -29   3   1        951.36        981.07        23.43 o                         
 -28   3   1        301.61        295.40        14.94 o                         
 -27   3   1       1257.89       1312.58        24.53 o                         
 -26   3   1        509.49        533.09        14.79 o                         
 -25   3   1       1502.11       1534.95        23.51 o                         
 -24   3   1       1043.86       1074.10        19.36 o                         
 -23   3   1       1311.32       1396.49        19.61 o                         
 -22   3   1        462.39        500.35        12.17 o                         
 -21   3   1       2152.61       2204.38        23.61 o                         
 -20   3   1        601.52        602.07        12.12 o                         
 -19   3   1       3510.01       3477.17        29.49 o                         
 -18   3   1       2502.29       2489.66        23.80 o                         
 -17   3   1       2973.91       2971.10        24.78 o                         
 -16   3   1       2585.97       2586.74        22.58 o                         
 -15   3   1       3651.86       3829.84        27.38 o                         
 -14   3   1       5491.38       5762.51        36.55 o                         
 -13   3   1       8208.16       8453.74        49.54 o                         
 -12   3   1       2739.27       2570.83        21.68 o                         
 -11   3   1      15683.23      16589.33        81.19 o                         
 -10   3   1       1407.52       1203.92        13.63 o                         
  -9   3   1      10883.46      11522.95        51.91 o                         
  -8   3   1       2240.07       2243.58        12.75 o                         
  -7   3   1       2677.25       2561.28        12.97 o                         
  -6   3   1       2744.77       2736.60        12.47 o                         
  -5   3   1      10067.91      10485.04        38.80 o                         
  -4   3   1      10263.97      10930.93        39.22 o                         
  -3   3   1      14017.31      14458.99        51.22 o                         
  -2   3   1       7489.72       6700.82        25.23 o                         
  -1   3   1      10002.79      10542.06        38.04 o                         
   0   3   1       6804.16       6563.65        25.19 o                         
   1   3   1       5736.38       5759.20        21.57 o                         
   2   3   1        445.51        536.66         3.77 o                         
   3   3   1      14011.96      14507.61        52.03 o                         
   4   3   1        257.75        237.63         2.75 o                         
   5   3   1        323.44        247.12         2.88 o                         
   6   3   1       3301.89       3459.79        16.22 o                         
   7   3   1       2921.42       2680.58        12.58 o                         
   8   3   1       1127.65       1240.85         8.25 o                         
   9   3   1       1716.27       1562.25        10.20 o                         
  10   3   1       3615.02       3576.11        18.56 o                         
  11   3   1       9775.64      10171.31        46.81 o                         
  12   3   1       4179.88       4066.47        22.41 o                         
  13   3   1       4650.24       4867.62        27.35 o                         
  14   3   1       1521.85       1513.71        12.90 o                         
  15   3   1       3981.11       4111.18        26.75 o                         
  16   3   1        582.61        588.71         8.20 o                         
  17   3   1       5272.30       5196.62        33.68 o                         
  18   3   1       2505.66       2365.79        19.05 o                         
  19   3   1       3844.65       3600.64        28.07 o                         
  20   3   1       3595.10       3328.48        29.07 o                         
  21   3   1       3258.08       3274.04        28.73 o                         
  22   3   1        352.17        386.84        10.51 o                         
  23   3   1       2185.58       2204.44        23.12 o                         
  24   3   1        420.86        407.31        12.65 o                         
  25   3   1        644.43        663.40        15.17 o                         
  26   3   1        262.81        289.91        12.93 o                         
  27   3   1       1059.34       1071.14        23.04 o                         
  28   3   1       1336.44       1351.21        26.36 o                         
  29   3   1       2096.33       1998.62        33.19 o                         
  30   3   1        360.63        339.04        18.87 o                         
  31   3   1        613.90        605.42        23.86 o                         
  32   3   1         43.74         72.62        12.40 o                         
  33   3   1        252.26        236.48        22.15 o                         
  34   3   1         30.03          4.08        13.36 o                         
 -34   4   1         24.04         28.12        13.54 o                         
 -33   4   1        216.45        219.02        16.81 o                         
 -32   4   1         23.14         19.66        11.53 o                         
 -31   4   1        289.10        274.86        18.94 o                         
 -30   4   1        264.19        249.07        15.98 o                         
 -29   4   1        251.37        261.33        14.80 o                         
 -28   4   1         42.10         44.78         8.26 o                         
 -27   4   1        511.91        486.57        19.93 o                         
 -26   4   1        249.90        298.35        11.93 o                         
 -25   4   1        402.50        389.31        13.20 o                         
 -24   4   1        208.40        241.43        10.91 o                         
 -23   4   1        351.69        342.24        12.02 o                         
 -22   4   1        469.51        402.26        11.77 o                         
 -21   4   1        178.83        165.04         7.93 o                         
 -20   4   1         43.25         43.31         5.29 o                         
 -19   4   1        588.65        633.94        14.96 o                         
 -18   4   1        778.13        703.04        12.39 o                         
 -17   4   1        260.57        278.57         9.15 o                         
 -16   4   1        988.12        958.59        14.66 o                         
 -15   4   1       1513.81       1393.51        13.60 o                         
 -14   4   1        833.70        822.30        10.14 o                         
 -13   4   1       3265.40       3105.70        23.46 o                         
 -12   4   1       1084.19        909.39         9.22 o                         
 -11   4   1      14641.29      14816.96        71.81 o                         
 -10   4   1       2018.77       2267.24        14.97 o                         
  -9   4   1       8528.13       8859.70        43.55 o                         
  -8   4   1       2152.78       2364.42        14.30 o                         
  -7   4   1       1626.49       1870.66        10.47 o                         
  -6   4   1       2341.04       2096.74        10.47 o                         
  -5   4   1       2600.51       2226.69        10.57 o                         
  -4   4   1       1270.37       1280.99         6.89 o                         
  -3   4   1        257.56        235.30         2.64 o                         
  -2   4   1       5673.20       5798.62        21.03 o                         
  -1   4   1       8938.61       9694.96        34.26 o                         
   0   4   1       7843.21       8439.83        30.58 o                         
   1   4   1      10215.07      10576.83        36.72 o                         
   2   4   1       1548.37       1492.64         8.01 o                         
   3   4   1      10262.57      10890.93        38.54 o                         
   4   4   1       1271.29       1291.64         7.96 o                         
   5   4   1       1696.34       1572.77         8.71 o                         
   6   4   1      11501.67      11981.95        47.54 o                         
   7   4   1       3472.79       3529.72        18.49 o                         
   8   4   1       1824.56       1897.25        11.71 o                         
   9   4   1       1266.31       1108.58         8.51 o                         
  10   4   1       1506.76       1822.64        12.63 o                         
  11   4   1       6323.96       6622.92        34.54 o                         
  12   4   1        821.86        773.95         7.68 o                         
  13   4   1          5.13          6.74         1.73 o                         
  14   4   1        600.62        598.52         7.85 o                         
  15   4   1       1963.34       1907.15        15.51 o                         
  16   4   1        627.13        593.90         8.05 o                         
  17   4   1       4193.16       3743.37        25.84 o                         
  18   4   1        285.04        289.58         6.40 o                         
  19   4   1        148.01        143.59         5.66 o                         
  20   4   1       1487.12       1400.31        17.65 o                         
  21   4   1        174.49        184.49         7.54 o                         
  22   4   1        184.99        185.09         7.60 o                         
  23   4   1        631.12        591.20        13.16 o                         
  24   4   1        153.78        146.42         8.19 o                         
  25   4   1        240.16        216.21        11.20 o                         
  26   4   1         66.20         87.92         8.39 o                         
  27   4   1        908.36        947.81        23.10 o                         
  28   4   1        465.99        484.45        20.20 o                         
  29   4   1        563.50        579.54        22.63 o                         
  30   4   1        109.67        116.43        11.76 o                         
  31   4   1        307.96        346.16        21.71 o                         
  32   4   1         31.94         41.03        11.39 o                         
  33   4   1        506.12        514.06        26.65 o                         
  34   4   1         15.59         11.23        14.65 o                         
 -34   5   1         77.10         70.25        15.82 o                         
 -33   5   1        353.24        391.72        20.85 o                         
 -32   5   1        315.63        318.14        19.33 o                         
 -31   5   1        530.31        547.41        22.82 o                         
 -30   5   1        106.48        121.96        12.49 o                         
 -29   5   1        723.23        715.17        20.85 o                         
 -28   5   1         66.76         69.87         9.03 o                         
 -27   5   1       1077.30       1119.87        23.59 o                         
 -26   5   1        117.02         94.57         7.95 o                         
 -25   5   1       1535.09       1484.76        21.42 o                         
 -24   5   1        158.20        149.59         8.36 o                         
 -23   5   1       2161.51       2209.87        27.74 o                         
 -22   5   1        225.39        232.46        10.13 o                         
 -21   5   1       1241.03       1244.72        18.87 o                         
 -20   5   1       2228.36       2334.69        27.48 o                         
 -19   5   1       1329.15       1356.27        18.21 o                         
 -18   5   1        733.56        726.60        12.87 o                         
 -17   5   1       3861.15       3993.61        30.39 o                         
 -16   5   1       5316.10       5546.66        38.04 o                         
 -15   5   1       5370.31       5551.99        37.55 o                         
 -14   5   1       2313.71       2368.98        21.29 o                         
 -13   5   1       3328.52       3543.77        25.62 o                         
 -12   5   1        766.59        596.35         6.65 o                         
 -11   5   1      11842.01      12066.52        57.30 o                         
 -10   5   1       7504.32       8345.02        41.34 o                         
  -9   5   1      10146.87      10583.74        51.13 o                         
  -8   5   1       9146.12       9811.98        44.72 o                         
  -7   5   1      16709.89      17793.42        72.29 o                         
  -6   5   1      11760.37      12314.47        44.57 o                         
  -5   5   1      16469.30      16915.12        61.74 o                         
  -4   5   1       1695.48       1592.26         8.43 o                         
  -3   5   1        325.08        239.81         2.58 o                         
  -2   5   1       1167.43       1183.13         6.27 o                         
  -1   5   1       8976.28       9198.57        32.22 o                         
   0   5   1       1690.69       1479.96         7.35 o                         
   1   5   1      22502.94      23952.13        80.32 o                         
   2   5   1       3048.41       2643.50        12.71 o                         
   3   5   1      10066.63      10453.35        38.93 o                         
   4   5   1       2597.33       2225.08        10.49 o                         
   5   5   1      16465.75      16909.83        61.67 o                         
   6   5   1       2602.79       2650.51        13.67 o                         
   7   5   1        386.14        303.34         4.11 o                         
   8   5   1        251.57        266.38         4.64 o                         
   9   5   1         32.35        103.18         3.80 o                         
  10   5   1        657.06        628.73         8.06 o                         
  11   5   1       7799.42       7955.39        42.55 o                         
  12   5   1       1847.68       1731.26        14.32 o                         
  13   5   1        674.55        726.12         8.52 o                         
  14   5   1        146.83        166.28         4.36 o                         
  15   5   1       3940.57       3954.24        25.86 o                         
  16   5   1        445.90        488.27         8.25 o                         
  17   5   1       5425.49       5202.77        35.61 o                         
  18   5   1       2748.72       2486.61        22.42 o                         
  19   5   1       2886.28       2813.77        25.02 o                         
  20   5   1       1195.38       1177.36        16.53 o                         
  21   5   1       1200.32       1282.25        16.85 o                         
  22   5   1        418.84        433.03        10.67 o                         
  23   5   1       1666.66       1687.04        20.37 o                         
  24   5   1        465.88        439.05        13.76 o                         
  25   5   1       1470.24       1459.83        23.16 o                         
  26   5   1       1478.16       1516.54        26.43 o                         
  27   5   1       3323.21       3378.09        48.95 o                         
  28   5   1       1466.97       1467.76        44.85 o                         
  29   5   1       1093.33       1126.85        31.30 o                         
  30   5   1        199.56        214.17        22.08 o                         
  31   5   1        478.34        465.87        23.14 o                         
  32   5   1         71.81         79.35        12.98 o                         
  33   5   1        513.60        564.52        27.32 o                         
  34   5   1         97.87         62.88        16.09 o                         
 -34   6   1        240.86        234.22        19.04 o                         
 -33   6   1         18.27          9.67        11.49 o                         
 -32   6   1        125.96        145.21        13.13 o                         
 -31   6   1        235.97        245.99        16.21 o                         
 -30   6   1         41.19         29.87         9.54 o                         
 -29   6   1        969.04        987.16        24.30 o                         
 -28   6   1        119.98        114.01         9.79 o                         
 -27   6   1        453.48        520.77        16.74 o                         
 -26   6   1        128.95        113.28         8.27 o                         
 -25   6   1        913.01        902.35        17.39 o                         
 -24   6   1        331.93        318.41        11.63 o                         
 -23   6   1       2386.33       2419.77        27.60 o                         
 -22   6   1        549.69        509.06        17.57 o                         
 -21   6   1        216.12        215.79        10.15 o                         
 -20   6   1        257.72        286.50        10.71 o                         
 -19   6   1        436.94        456.61        12.02 o                         
 -18   6   1        996.73        944.74        12.95 o                         
 -17   6   1        456.92        442.71         9.37 o                         
 -16   6   1       1664.16       1672.07        18.10 o                         
 -15   6   1        676.48        679.36         9.94 o                         
 -14   6   1       1033.27        999.50        12.34 o                         
 -13   6   1       2362.11       2492.87        17.21 o                         
 -12   6   1        877.54        762.40         7.76 o                         
 -11   6   1       3843.77       3790.31        22.01 o                         
 -10   6   1       2318.86       2628.80        18.02 o                         
  -9   6   1       3185.76       2840.56        17.81 o                         
  -8   6   1       2550.73       2946.44        17.83 o                         
  -7   6   1       2833.71       2578.60        14.77 o                         
  -6   6   1        389.90        333.52         3.84 o                         
  -5   6   1       2601.89       2649.86        12.80 o                         
  -4   6   1      11505.24      11972.48        43.16 o                         
  -3   6   1       3298.50       3494.69        14.64 o                         
  -2   6   1       3427.07       3555.09        14.54 o                         
  -1   6   1       9706.55      10125.11        35.06 o                         
   0   6   1        347.47        339.42         2.90 o                         
   1   6   1      11361.56      11810.81        41.85 o                         
   2   6   1       1055.00        977.56         5.80 o                         
   3   6   1       2744.78       2719.09        12.28 o                         
   4   6   1       2340.58       2063.87        10.29 o                         
   5   6   1      11759.62      12192.02        44.06 o                         
   6   6   1        390.21        330.78         4.18 o                         
   7   6   1       1586.51       1805.23        12.50 o                         
   8   6   1        504.48        734.29         7.68 o                         
   9   6   1       1159.13       1065.70        10.14 o                         
  10   6   1       1875.42       1709.65        14.96 o                         
  11   6   1       1459.52       1383.55        12.68 o                         
  12   6   1        117.50        152.32         5.16 o                         
  13   6   1       1087.50        986.48        11.34 o                         
  14   6   1       2799.88       2841.36        22.38 o                         
  15   6   1       3996.33       3737.79        26.73 o                         
  16   6   1        325.11        319.63         7.13 o                         
  17   6   1       2375.78       2446.34        19.96 o                         
  18   6   1        288.82        312.10         8.81 o                         
  19   6   1       1296.40       1336.72        16.18 o                         
  20   6   1        123.26        113.26         5.91 o                         
  21   6   1        511.90        521.97        11.92 o                         
  22   6   1        117.20        126.81         7.17 o                         
  23   6   1         84.00         85.47         6.41 o                         
  24   6   1        162.98        174.33         8.98 o                         
  25   6   1        269.24        278.97        12.39 o                         
  26   6   1        292.02        292.82        13.18 o                         
  27   6   1        694.55        712.46        20.44 o                         
  28   6   1        103.35         96.23        10.25 o                         
  29   6   1         94.53         87.80         9.88 o                         
  30   6   1        255.65        247.90        18.38 o                         
  31   6   1        374.60        350.71        19.83 o                         
  32   6   1         79.66         92.21        14.30 o                         
  33   6   1        166.62        140.08        15.18 o                         
  34   6   1         37.99         25.19        13.76 o                         
 -34   7   1        132.13        123.61        17.26 o                         
 -33   7   1        538.00        514.24        22.91 o                         
 -32   7   1        199.56        210.20        17.06 o                         
 -31   7   1        364.39        396.91        20.55 o                         
 -30   7   1        224.16        210.55        13.86 o                         
 -29   7   1       1038.92       1083.05        28.17 o                         
 -28   7   1        414.90        461.88        18.02 o                         
 -27   7   1        996.22       1007.62        21.27 o                         
 -26   7   1        103.27        100.82         7.93 o                         
 -25   7   1        838.63        848.16        17.45 o                         
 -24   7   1        276.14        296.83        11.62 o                         
 -23   7   1       3249.39       3182.00        32.73 o                         
 -22   7   1        763.11        741.00        14.95 o                         
 -21   7   1       2474.79       2477.13        27.75 o                         
 -20   7   1       1453.86       1511.53        20.26 o                         
 -19   7   1       1646.49       1675.01        18.61 o                         
 -18   7   1       2274.59       2328.62        23.99 o                         
 -17   7   1       3930.22       3973.90        31.97 o                         
 -16   7   1       5959.46       5923.10        41.34 o                         
 -15   7   1       2512.44       2616.19        22.73 o                         
 -14   7   1        812.06        724.15         9.85 o                         
 -13   7   1       3566.71       3511.34        22.50 o                         
 -12   7   1       1142.31       1051.82         9.61 o                         
 -11   7   1       6707.66       6811.26        36.77 o                         
 -10   7   1       1485.64       1487.24        12.13 o                         
  -9   7   1       4301.90       4352.34        23.91 o                         
  -8   7   1       5347.11       6149.16        30.18 o                         
  -7   7   1       6964.41       7098.66        33.16 o                         
  -6   7   1       1588.03       1784.06        10.44 o                         
  -5   7   1        387.94        308.26         3.77 o                         
  -4   7   1       3469.08       3520.01        16.49 o                         
  -3   7   1       2923.87       2682.87        12.32 o                         
  -2   7   1       3451.21       2895.86        12.71 o                         
  -1   7   1      21878.66      22636.79        76.87 o                         
   0   7   1       2252.72       1938.14         9.10 o                         
   1   7   1       3377.10       3411.57        14.43 o                         
   2   7   1       1355.48       1485.56         8.06 o                         
   3   7   1       2673.25       2552.35        11.85 o                         
   4   7   1       1628.36       1893.93        10.36 o                         
   5   7   1      16708.06      17754.00        71.28 o                         
   6   7   1       2833.37       2582.18        14.48 o                         
   7   7   1       6966.29       7142.69        35.52 o                         
   8   7   1       4836.14       4682.69        27.90 o                         
   9   7   1       9183.99       9416.54        53.02 o                         
  10   7   1       2260.12       2176.11        16.47 o                         
  11   7   1       1288.57       1253.10        12.86 o                         
  12   7   1        141.83        167.69         5.04 o                         
  13   7   1       2518.60       2396.17        19.86 o                         
  14   7   1       3949.53       4135.74        28.89 o                         
  15   7   1       9268.82       9304.42        54.66 o                         
  16   7   1       3933.80       3684.22        29.09 o                         
  17   7   1       3715.45       3586.60        24.70 o                         
  18   7   1       1385.88       1283.20        13.31 o                         
  19   7   1       2038.07       2086.11        26.66 o                         
  20   7   1        110.91        104.30         5.76 o                         
  21   7   1       1124.09       1078.88        14.99 o                         
  22   7   1        116.90        100.64         7.09 o                         
  23   7   1        469.85        470.13        12.52 o                         
  24   7   1        478.00        495.30        12.58 o                         
  25   7   1       1259.07       1256.08        18.78 o                         
  26   7   1       1735.23       1681.43        27.38 o                         
  27   7   1       2189.33       2126.12        33.59 o                         
  28   7   1        301.25        279.80        19.69 o                         
  29   7   1        381.23        389.04        19.94 o                         
  30   7   1        115.24        150.41        13.90 o                         
  31   7   1        941.59        976.99        28.84 o                         
  32   7   1        123.06        116.53        14.96 o                         
  33   7   1        501.79        521.45        25.23 o                         
  34   7   1        304.35        301.11        24.87 o                         
 -34   8   1         97.11         77.10        17.07 o                         
 -33   8   1        176.08        229.95        17.02 o                         
 -32   8   1         15.97         32.06        11.28 o                         
 -31   8   1         48.96         45.32        10.35 o                         
 -30   8   1          4.14          6.34         9.11 o                         
 -29   8   1        207.44        195.49        13.67 o                         
 -28   8   1         30.20         30.58         8.48 o                         
 -27   8   1        499.55        496.59        18.71 o                         
 -26   8   1         47.58         60.05         7.33 o                         
 -25   8   1        846.03        882.24        17.94 o                         
 -24   8   1        129.24        131.62         8.32 o                         
 -23   8   1       1682.22       1775.18        25.98 o                         
 -22   8   1        232.12        244.32        10.24 o                         
 -21   8   1       1636.37       1665.64        21.73 o                         
 -20   8   1        307.71        288.51         9.39 o                         
 -19   8   1       1267.27       1256.34        16.07 o                         
 -18   8   1       1799.34       1693.95        18.58 o                         
 -17   8   1       1456.47       1327.08        15.33 o                         
 -16   8   1       1629.52       1508.19        17.06 o                         
 -15   8   1       1318.02       1247.17        12.40 o                         
 -14   8   1        520.16        476.01         7.35 o                         
 -13   8   1       1887.30       1987.18        14.86 o                         
 -12   8   1        482.75        452.78         6.91 o                         
 -11   8   1        633.06        575.11         7.17 o                         
 -10   8   1        541.14        484.07         6.17 o                         
  -9   8   1       1158.89       1148.97        10.10 o                         
  -8   8   1       2320.23       2701.97        17.55 o                         
  -7   8   1       4837.40       4641.17        23.48 o                         
  -6   8   1        503.76        725.86         6.56 o                         
  -5   8   1        250.73        259.15         3.93 o                         
  -4   8   1       1825.98       1898.33        10.62 o                         
  -3   8   1       1126.07       1241.63         7.82 o                         
  -2   8   1       2617.62       2658.06        12.60 o                         
  -1   8   1       9785.38      10231.67        38.52 o                         
   0   8   1       5231.31       5717.46        23.54 o                         
   1   8   1       4898.90       5501.78        22.23 o                         
   2   8   1       1145.77       1201.89         7.43 o                         
   3   8   1       2239.76       2227.41        11.52 o                         
   4   8   1       2151.31       2381.81        13.19 o                         
   5   8   1       9144.28       9765.76        43.78 o                         
   6   8   1       2552.36       2943.33        15.82 o                         
   7   8   1       5343.98       6171.83        30.99 o                         
   8   8   1       2321.61       2705.09        18.95 o                         
   9   8   1       3884.35       4060.09        25.00 o                         
  10   8   1       1176.45       1076.78        11.26 o                         
  11   8   1         32.62         27.26         3.10 o                         
  12   8   1       1646.30       1726.35        16.49 o                         
  13   8   1       2857.96       2661.23        21.27 o                         
  14   8   1       5401.18       5370.72        36.57 o                         
  15   8   1       3456.76       3294.39        25.59 o                         
  16   8   1        860.37        821.06        11.23 o                         
  17   8   1        336.98        407.09         8.82 o                         
  18   8   1        242.26        234.15         7.24 o                         
  19   8   1        222.73        203.38         6.09 o                         
  20   8   1        271.98        244.34         8.20 o                         
  21   8   1        891.85        894.86        13.61 o                         
  22   8   1        172.57        189.70         7.61 o                         
  23   8   1        385.07        381.62        12.18 o                         
  24   8   1        218.45        237.09        10.28 o                         
  25   8   1        173.91        154.29         8.38 o                         
  26   8   1        492.90        505.03        15.44 o                         
  27   8   1        739.90        716.59        23.35 o                         
  28   8   1        403.81        435.96        17.55 o                         
  29   8   1        567.05        600.35        23.67 o                         
  30   8   1         27.88         35.98        11.02 o                         
  31   8   1        235.70        239.06        17.02 o                         
  32   8   1         41.17         47.19        12.17 o                         
  33   8   1         21.81         20.22        12.03 o                         
  34   8   1         29.81         19.31        16.28 o                         
 -33   9   1        206.76        217.71        20.18 o                         
 -32   9   1         41.14         50.55        12.25 o                         
 -31   9   1        333.11        312.97        17.61 o                         
 -30   9   1        163.85        184.21        14.87 o                         
 -29   9   1        917.96        922.49        25.87 o                         
 -28   9   1        313.29        317.70        16.31 o                         
 -27   9   1       1005.22        956.72        22.23 o                         
 -26   9   1        117.95        123.24        10.69 o                         
 -25   9   1       1341.94       1338.49        22.11 o                         
 -24   9   1        173.83        182.13        10.30 o                         
 -23   9   1       1714.92       1741.28        24.60 o                         
 -22   9   1       1523.56       1528.20        22.64 o                         
 -21   9   1       2339.00       2436.71        25.31 o                         
 -20   9   1        921.17        881.55        16.35 o                         
 -19   9   1       4178.01       4172.41        37.66 o                         
 -18   9   1       2091.35       2079.08        21.81 o                         
 -17   9   1       1224.91       1309.71        16.15 o                         
 -16   9   1        116.65        122.51         4.82 o                         
 -15   9   1       1095.73       1153.36        12.36 o                         
 -14   9   1         44.53         42.52         3.28 o                         
 -13   9   1       6148.35       6247.59        35.78 o                         
 -12   9   1       4364.22       4272.72        26.02 o                         
 -11   9   1       4751.42       4811.30        27.55 o                         
 -10   9   1       3591.34       3838.95        22.75 o                         
  -9   9   1       5730.46       6051.08        35.19 o                         
  -8   9   1       3885.65       4141.74        24.88 o                         
  -7   9   1       9183.00       9431.89        46.29 o                         
  -6   9   1       1157.15       1049.40         9.28 o                         
  -5   9   1         31.74         95.36         3.07 o                         
  -4   9   1       1267.64       1115.65         8.18 o                         
  -3   9   1       1715.07       1576.13         9.56 o                         
  -2   9   1        215.42        166.89         2.98 o                         
  -1   9   1       9146.17       9534.73        39.99 o                         
   0   9   1       3603.44       3518.22        18.40 o                         
   1   9   1       4652.88       4624.42        21.10 o                         
   2   9   1       1647.50       1573.18        12.30 o                         
   3   9   1      10884.06      11521.34        45.82 o                         
   4   9   1       8530.31       8753.17        38.60 o                         
   5   9   1      10148.12      10568.15        50.82 o                         
   6   9   1       3185.06       2848.92        16.70 o                         
   7   9   1       4303.47       4295.88        21.49 o                         
   8   9   1       1158.93       1119.45         9.32 o                         
   9   9   1       5730.70       6135.36        35.98 o                         
  10   9   1       1716.12       1569.48        14.64 o                         
  11   9   1        790.23        858.28        10.64 o                         
  12   9   1       2309.40       2404.11        19.59 o                         
  13   9   1       7201.70       7347.17        44.88 o                         
  14   9   1       2803.28       2976.89        24.62 o                         
  15   9   1       8023.91       7940.47        50.52 o                         
  16   9   1       1969.47       1868.98        18.02 o                         
  17   9   1       2363.45       2509.52        23.08 o                         
  18   9   1       1235.68       1206.27        14.34 o                         
  19   9   1       1413.45       1488.53        14.84 o                         
  20   9   1        811.76        781.13        11.43 o                         
  21   9   1       2435.53       2426.65        24.10 o                         
  22   9   1        590.69        583.47        12.06 o                         
  23   9   1       1044.73       1024.89        17.72 o                         
  24   9   1        757.46        755.14        15.42 o                         
  25   9   1        917.66        852.90        16.02 o                         
  26   9   1         70.30         70.64         8.27 o                         
  27   9   1        635.42        645.50        22.44 o                         
  28   9   1         83.14        102.07        11.74 o                         
  29   9   1        810.55        869.20        25.70 o                         
  30   9   1        339.06        319.60        19.59 o                         
  31   9   1        668.29        672.78        26.32 o                         
  32   9   1        390.26        348.44        21.24 o                         
  33   9   1        488.80        478.26        27.07 o                         
 -33  10   1        115.45        100.09        15.32 o                         
 -32  10   1        100.54        108.74        14.38 o                         
 -31  10   1        116.17         94.80        12.85 o                         
 -30  10   1         99.61         89.85        13.58 o                         
 -29  10   1        300.45        307.18        23.41 o                         
 -28  10   1         77.50         94.02        10.42 o                         
 -27  10   1        195.60        185.32        12.53 o                         
 -26  10   1          8.08          8.90         5.71 o                         
 -25  10   1       1078.77       1089.59        20.99 o                         
 -24  10   1        229.11        263.60        11.92 o                         
 -23  10   1        299.05        348.80        12.50 o                         
 -22  10   1         56.75         59.19         6.23 o                         
 -21  10   1        389.28        420.22        11.20 o                         
 -20  10   1        120.77        128.64         6.86 o                         
 -19  10   1       2108.99       2140.48        22.85 o                         
 -18  10   1         34.13         37.95         4.76 o                         
 -17  10   1        719.57        680.68        10.49 o                         
 -16  10   1         27.55         28.14         3.35 o                         
 -15  10   1       1827.59       1761.64        15.12 o                         
 -14  10   1        628.73        632.13         8.05 o                         
 -13  10   1       3946.42       4007.03        26.56 o                         
 -12  10   1        407.44        425.32         6.67 o                         
 -11  10   1       1049.00        986.88         9.41 o                         
 -10  10   1       1381.62       1327.95        11.86 o                         
  -9  10   1       1718.62       1562.12        13.60 o                         
  -8  10   1       1175.50       1071.00        10.04 o                         
  -7  10   1       2261.41       2169.53        15.26 o                         
  -6  10   1       1876.38       1714.23        12.77 o                         
  -5  10   1        655.87        617.63         7.09 o                         
  -4  10   1       1505.64       1826.22        12.34 o                         
  -3  10   1       3618.51       3574.39        18.42 o                         
  -2  10   1       6443.07       7107.57        33.19 o                         
  -1  10   1       2335.93       2271.92        15.73 o                         
   0  10   1       1798.50       1676.99        11.43 o                         
   1  10   1       2662.95       2461.44        14.06 o                         
   2  10   1       4019.79       3889.91        20.89 o                         
   3  10   1       1409.54       1194.37        10.06 o                         
   4  10   1       2020.11       2243.38        13.23 o                         
   5  10   1       7500.93       8265.42        38.71 o                         
   6  10   1       2320.39       2672.72        17.18 o                         
   7  10   1       1485.31       1475.02        11.65 o                         
   8  10   1        541.14        478.39         5.83 o                         
   9  10   1       3590.58       3927.12        23.33 o                         
  10  10   1       1382.66       1340.72        12.86 o                         
  11  10   1        840.64        858.83        10.21 o                         
  12  10   1       2606.04       2699.47        22.33 o                         
  13  10   1       2114.93       1859.93        18.26 o                         
  14  10   1        699.63        639.02        10.85 o                         
  15  10   1       2877.19       2964.18        25.30 o                         
  16  10   1       1881.86       1847.38        18.55 o                         
  17  10   1       1602.77       1611.73        17.12 o                         
  18  10   1        741.84        714.50        11.62 o                         
  19  10   1        372.05        404.06         9.25 o                         
  20  10   1        819.33        781.04        10.98 o                         
  21  10   1        177.37        182.47         6.83 o                         
  22  10   1        317.77        296.87        10.62 o                         
  23  10   1        132.64        158.29         8.22 o                         
  24  10   1        397.14        392.60        12.34 o                         
  25  10   1        231.90        240.80        10.50 o                         
  26  10   1        252.84        276.47        12.41 o                         
  27  10   1        373.04        341.48        16.12 o                         
  28  10   1        140.73        128.99        12.84 o                         
  29  10   1       1191.36       1205.45        27.74 o                         
  30  10   1        269.60        264.73        17.91 o                         
  31  10   1        131.21        135.70        14.80 o                         
  32  10   1         99.52        136.79        14.78 o                         
  33  10   1          8.25         18.11        15.09 o                         
 -33  11   1        460.89        458.71        24.36 o                         
 -32  11   1        677.93        624.53        31.75 o                         
 -31  11   1        682.61        693.15        26.32 o                         
 -30  11   1        553.53        567.24        24.75 o                         
 -29  11   1        352.23        335.03        17.89 o                         
 -28  11   1         41.29         28.32         9.20 o                         
 -27  11   1        332.52        330.40        14.04 o                         
 -26  11   1        161.56        153.91        10.15 o                         
 -25  11   1       1858.46       1890.80        27.32 o                         
 -24  11   1        996.25        993.03        19.74 o                         
 -23  11   1       2590.51       2634.15        31.61 o                         
 -22  11   1        993.46       1013.46        16.55 o                         
 -21  11   1       1979.05       2048.97        23.30 o                         
 -20  11   1        516.46        485.01        11.65 o                         
 -19  11   1       1845.39       1886.34        21.49 o                         
 -18  11   1        835.60        785.28        11.51 o                         
 -17  11   1        710.69        764.28        10.11 o                         
 -16  11   1        824.95        742.46        10.69 o                         
 -15  11   1       1725.32       1657.79        14.40 o                         
 -14  11   1        924.52        840.18        11.88 o                         
 -13  11   1       6232.13       6520.85        38.02 o                         
 -12  11   1        984.94        910.56        10.64 o                         
 -11  11   1       4613.99       4864.11        28.38 o                         
 -10  11   1        841.22        861.81         9.23 o                         
  -9  11   1        791.33        847.68         9.07 o                         
  -8  11   1         32.89         29.02         2.43 o                         
  -7  11   1       1288.64       1274.93        10.68 o                         
  -6  11   1       1459.39       1381.64        11.37 o                         
  -5  11   1       7800.21       7928.76        39.85 o                         
  -4  11   1       6325.54       6635.06        31.74 o                         
  -3  11   1       9774.52      10233.23        43.94 o                         
  -2  11   1       1497.60       1617.96        10.79 o                         
  -1  11   1       2488.79       2444.00        13.69 o                         
   0  11   1        687.69        755.02         6.43 o                         
   1  11   1       7024.92       7512.11        35.61 o                         
   2  11   1       8965.55      10014.07        47.23 o                         
   3  11   1      15687.76      16444.55        70.49 o                         
   4  11   1      14643.29      14694.25        61.90 o                         
   5  11   1      11846.74      11988.63        55.87 o                         
   6  11   1       3843.66       3772.22        21.66 o                         
   7  11   1       6707.49       6813.58        35.31 o                         
   8  11   1        632.33        573.56         7.73 o                         
   9  11   1       4750.03       4820.68        28.16 o                         
  10  11   1       1048.51        980.26         9.71 o                         
  11  11   1       4614.03       4873.73        31.15 o                         
  12  11   1       6915.66       6980.85        43.11 o                         
  13  11   1       4751.61       4722.72        33.66 o                         
  14  11   1        587.14        495.73         8.96 o                         
  15  11   1       1976.78       1958.16        19.80 o                         
  16  11   1        419.26        380.18         9.91 o                         
  17  11   1       2175.35       2214.14        22.99 o                         
  18  11   1        413.91        401.27         9.61 o                         
  19  11   1       1588.65       1577.52        18.55 o                         
  20  11   1        899.91        919.64        13.93 o                         
  21  11   1       1514.28       1584.68        19.20 o                         
  22  11   1        524.87        525.70        11.23 o                         
  23  11   1        841.54        871.87        15.64 o                         
  24  11   1        700.31        668.24        14.67 o                         
  25  11   1        904.71        927.54        23.69 o                         
  26  11   1        175.32        180.91        10.65 o                         
  27  11   1        471.16        467.86        20.55 o                         
  28  11   1         27.99         15.22         8.88 o                         
  29  11   1       1246.22       1244.05        28.28 o                         
  30  11   1         95.04         65.72        12.68 o                         
  31  11   1        496.35        516.22        24.66 o                         
  32  11   1        663.03        643.72        27.15 o                         
  33  11   1        357.84        350.48        24.18 o                         
 -32  12   1        276.33        251.25        18.88 o                         
 -31  12   1        285.91        313.63        18.54 o                         
 -30  12   1         25.37         37.43        11.27 o                         
 -29  12   1        191.38        186.79        14.22 o                         
 -28  12   1        503.14        500.05        24.47 o                         
 -27  12   1        228.45        236.13        12.37 o                         
 -26  12   1        297.47        288.70        13.34 o                         
 -25  12   1        284.79        295.80        13.03 o                         
 -24  12   1        186.08        165.73        11.22 o                         
 -23  12   1        796.82        810.98        17.59 o                         
 -22  12   1         59.78         60.95         6.41 o                         
 -21  12   1       1376.33       1357.93        17.11 o                         
 -20  12   1        104.27        111.37         6.74 o                         
 -19  12   1        374.22        362.03         9.03 o                         
 -18  12   1        102.79         89.99         5.14 o                         
 -17  12   1        202.78        216.81         6.38 o                         
 -16  12   1        644.32        558.07         8.10 o                         
 -15  12   1         25.79         32.80         3.43 o                         
 -14  12   1        681.33        623.40         8.52 o                         
 -13  12   1       1343.92       1314.98        12.44 o                         
 -12  12   1       1444.81       1435.37        12.88 o                         
 -11  12   1       6912.83       6928.11        38.42 o                         
 -10  12   1       2607.58       2668.03        19.16 o                         
  -9  12   1       2307.96       2398.31        18.13 o                         
  -8  12   1       1647.52       1675.33        14.22 o                         
  -7  12   1        141.15        159.43         4.05 o                         
  -6  12   1        117.66        138.96         3.81 o                         
  -5  12   1       1847.20       1713.53        13.26 o                         
  -4  12   1        821.15        767.83         7.12 o                         
  -3  12   1       4180.31       4046.35        21.09 o                         
  -2  12   1        682.09        648.41         6.69 o                         
  -1  12   1       1106.26       1054.59         8.62 o                         
   0  12   1       1529.42       1614.32        11.46 o                         
   1  12   1       3118.09       2920.44        18.58 o                         
   2  12   1       6452.88       6831.79        35.96 o                         
   3  12   1       2742.44       2531.00        15.84 o                         
   4  12   1       1083.77        915.05         7.80 o                         
   5  12   1        768.24        597.07         6.35 o                         
   6  12   1        877.10        774.42         8.49 o                         
   7  12   1       1143.01       1048.55         9.95 o                         
   8  12   1        483.02        454.65         6.72 o                         
   9  12   1       4363.03       4283.36        28.52 o                         
  10  12   1        407.09        420.78         6.89 o                         
  11  12   1        986.32        882.47         9.64 o                         
  12  12   1       1443.78       1435.67        13.45 o                         
  13  12   1       1170.03       1009.11        12.19 o                         
  14  12   1       1198.60       1061.71        12.41 o                         
  15  12   1        682.89        620.05         9.56 o                         
  16  12   1        185.55        190.64         7.01 o                         
  17  12   1       1401.23       1324.76        16.66 o                         
  18  12   1        418.58        432.44         9.88 o                         
  19  12   1       2309.61       2390.28        24.42 o                         
  20  12   1        384.71        393.06        10.16 o                         
  21  12   1        679.61        689.77        12.63 o                         
  22  12   1        564.27        574.35        10.98 o                         
  23  12   1        187.10        203.92         9.85 o                         
  24  12   1        321.21        313.53        13.65 o                         
  25  12   1        360.22        367.51        15.71 o                         
  26  12   1        119.29        105.16        10.16 o                         
  27  12   1         81.05         87.15         9.74 o                         
  28  12   1        125.28        129.40        11.69 o                         
  29  12   1         87.87         79.03        13.06 o                         
  30  12   1        106.47        101.70        13.99 o                         
  31  12   1         71.49         63.63        13.02 o                         
  32  12   1         10.09          6.37        11.83 o                         
 -32  13   1        484.07        453.24        23.88 o                         
 -31  13   1        969.61        974.86        29.75 o                         
 -30  13   1        113.72        100.77        13.81 o                         
 -29  13   1        388.35        404.56        20.87 o                         
 -28  13   1        254.75        229.01        16.41 o                         
 -27  13   1        281.17        292.36        16.40 o                         
 -26  13   1       1012.88       1000.00        29.76 o                         
 -25  13   1       1292.92       1287.90        23.84 o                         
 -24  13   1       2081.59       2100.01        29.56 o                         
 -23  13   1       2491.50       2601.51        36.28 o                         
 -22  13   1        664.91        664.86        17.30 o                         
 -21  13   1       1950.25       1918.94        22.84 o                         
 -20  13   1        260.01        250.60         8.52 o                         
 -19  13   1        635.98        680.14        11.17 o                         
 -18  13   1         34.93         46.58         4.64 o                         
 -17  13   1       1236.30       1272.05        14.94 o                         
 -16  13   1        790.07        730.39         9.55 o                         
 -15  13   1       2787.91       2619.60        20.60 o                         
 -14  13   1       2206.55       2070.37        17.72 o                         
 -13  13   1       2792.34       2724.24        19.22 o                         
 -12  13   1       1168.28       1019.30        10.18 o                         
 -11  13   1       4750.57       4724.44        30.59 o                         
 -10  13   1       2112.85       1866.67        16.76 o                         
  -9  13   1       7203.05       7354.75        44.24 o                         
  -8  13   1       2855.01       2667.50        20.86 o                         
  -7  13   1       2520.75       2357.31        16.89 o                         
  -6  13   1       1087.11        993.80         9.25 o                         
  -5  13   1        674.08        728.64         7.98 o                         
  -4  13   1          5.10          4.64         1.61 o                         
  -3  13   1       4647.95       4857.51        24.16 o                         
  -2  13   1        884.86        806.45         7.31 o                         
  -1  13   1       6055.00       6156.67        34.35 o                         
   0  13   1       1285.99       1263.11        10.64 o                         
   1  13   1       7266.34       7578.59        42.53 o                         
   2  13   1       7592.28       7708.23        41.46 o                         
   3  13   1       8209.51       8282.41        45.99 o                         
   4  13   1       3265.14       3055.04        17.71 o                         
   5  13   1       3327.85       3441.43        20.50 o                         
   6  13   1       2363.31       2462.32        17.03 o                         
   7  13   1       3569.30       3510.85        22.09 o                         
   8  13   1       1888.16       1980.74        15.23 o                         
   9  13   1       6148.69       6249.96        39.08 o                         
  10  13   1       3947.62       4034.01        29.33 o                         
  11  13   1       6231.48       6516.50        42.33 o                         
  12  13   1       1344.48       1314.79        12.85 o                         
  13  13   1       2792.05       2760.55        22.28 o                         
  14  13   1       1020.40        908.19        11.16 o                         
  15  13   1       1636.18       1597.60        16.10 o                         
  16  13   1        862.43        824.98        11.66 o                         
  17  13   1       2168.58       2093.98        22.36 o                         
  18  13   1        530.83        534.60        11.53 o                         
  19  13   1       3181.83       3164.33        31.79 o                         
  20  13   1        704.50        698.91        13.98 o                         
  21  13   1       1397.25       1407.47        21.29 o                         
  22  13   1        211.16        217.99         8.97 o                         
  23  13   1        771.18        706.72        14.70 o                         
  24  13   1        209.32        195.80        10.84 o                         
  25  13   1       1063.89       1058.96        26.36 o                         
  26  13   1        159.96        142.53        11.18 o                         
  27  13   1        792.05        789.70        22.44 o                         
  28  13   1        366.92        379.91        17.70 o                         
  29  13   1        668.21        721.82        26.20 o                         
  30  13   1        343.49        332.93        19.15 o                         
  31  13   1        439.64        398.27        23.17 o                         
  32  13   1        347.41        315.88        25.31 o                         
 -32  14   1          0.58          8.18        12.68 o                         
 -31  14   1        756.76        755.24        29.47 o                         
 -30  14   1         44.41         32.34        12.71 o                         
 -29  14   1         56.15         74.69        11.79 o                         
 -28  14   1        140.55        143.71        13.72 o                         
 -27  14   1        192.72        219.37        15.26 o                         
 -26  14   1        131.37        123.25        12.16 o                         
 -25  14   1        251.49        242.37        14.37 o                         
 -24  14   1        721.35        778.62        20.26 o                         
 -23  14   1       1003.87       1039.46        22.00 o                         
 -22  14   1          9.87         19.99         5.39 o                         
 -21  14   1       1050.60       1044.44        17.60 o                         
 -20  14   1        283.04        290.12         9.20 o                         
 -19  14   1        556.50        573.18        12.40 o                         
 -18  14   1        323.50        298.15         8.29 o                         
 -17  14   1        446.26        425.17         9.60 o                         
 -16  14   1        318.20        309.69         7.62 o                         
 -15  14   1        252.53        232.83         7.86 o                         
 -14  14   1        546.36        470.37         9.61 o                         
 -13  14   1       1022.01        902.82        11.56 o                         
 -12  14   1       1197.98       1044.28        11.96 o                         
 -11  14   1        588.28        522.03         8.39 o                         
 -10  14   1        699.84        640.41         9.47 o                         
  -9  14   1       2802.04       2937.23        22.89 o                         
  -8  14   1       5403.22       5361.34        33.91 o                         
  -7  14   1       3946.74       4082.85        25.65 o                         
  -6  14   1       2801.47       2807.36        18.84 o                         
  -5  14   1        146.78        170.81         4.65 o                         
  -4  14   1        600.26        586.90         6.59 o                         
  -3  14   1       1521.54       1501.06        11.60 o                         
  -2  14   1        231.75        251.19         4.93 o                         
  -1  14   1       3449.92       3308.81        21.92 o                         
   0  14   1        263.67        246.24         5.57 o                         
   1  14   1        262.50        257.94         5.81 o                         
   2  14   1        635.05        645.82         9.30 o                         
   3  14   1       5489.43       5679.48        35.15 o                         
   4  14   1        834.35        815.38         8.38 o                         
   5  14   1       2313.23       2343.11        16.61 o                         
   6  14   1       1032.33        972.53         9.82 o                         
   7  14   1        813.68        699.06         8.42 o                         
   8  14   1        520.10        480.87         7.21 o                         
   9  14   1         44.91         41.89         3.12 o                         
  10  14   1        628.29        642.95        10.40 o                         
  11  14   1        925.67        848.21        11.95 o                         
  12  14   1        680.82        624.96        11.36 o                         
  13  14   1       2206.85       2084.31        19.30 o                         
  14  14   1        546.41        450.69         7.50 o                         
  15  14   1        451.46        444.33         7.87 o                         
  16  14   1        112.19        106.52         5.37 o                         
  17  14   1         68.34         63.83         5.01 o                         
  18  14   1        301.85        311.03         9.27 o                         
  19  14   1        612.50        598.70        13.14 o                         
  20  14   1        123.87        126.92         7.39 o                         
  21  14   1        832.94        844.45        15.47 o                         
  22  14   1        176.31        202.29        10.99 o                         
  23  14   1        871.93        887.93        16.19 o                         
  24  14   1         34.69         26.99         7.00 o                         
  25  14   1        722.42        705.64        20.86 o                         
  26  14   1         60.50         66.26         8.43 o                         
  27  14   1        506.30        544.59        19.28 o                         
  28  14   1         78.76         81.00        11.38 o                         
  29  14   1        137.13        147.97        13.47 o                         
  30  14   1         82.81         72.30        14.85 o                         
  31  14   1         31.94         27.18        14.64 o                         
  32  14   1          6.84         29.36        15.22 o                         
 -31  15   1        433.27        394.47        22.79 o                         
 -30  15   1        223.15        235.43        17.22 o                         
 -29  15   1        559.91        569.96        25.93 o                         
 -28  15   1        128.54        123.34        15.56 o                         
 -27  15   1        972.17       1012.82        27.29 o                         
 -26  15   1        512.19        519.89        20.83 o                         
 -25  15   1       1184.21       1258.80        30.60 o                         
 -24  15   1        377.58        419.59        18.87 o                         
 -23  15   1        746.26        766.46        20.02 o                         
 -22  15   1         59.13         60.47         7.48 o                         
 -21  15   1        922.48        872.54        14.86 o                         
 -20  15   1        693.99        701.23        13.03 o                         
 -19  15   1       1610.83       1612.55        21.67 o                         
 -18  15   1        356.35        393.82        11.31 o                         
 -17  15   1       1994.20       1959.51        20.28 o                         
 -16  15   1        957.95        951.91        13.83 o                         
 -15  15   1       1580.24       1677.16        19.19 o                         
 -14  15   1        451.45        451.08        10.17 o                         
 -13  15   1       1636.08       1637.26        21.39 o                         
 -12  15   1        683.25        613.93        10.64 o                         
 -11  15   1       1976.69       1964.16        17.86 o                         
 -10  15   1       2878.56       2930.79        29.41 o                         
  -9  15   1       8024.18       7984.88        49.66 o                         
  -8  15   1       3456.55       3285.37        24.87 o                         
  -7  15   1       9270.49       9237.62        52.15 o                         
  -6  15   1       3994.81       3734.51        25.40 o                         
  -5  15   1       3941.95       4018.54        25.60 o                         
  -4  15   1       1962.94       1902.15        14.23 o                         
  -3  15   1       3982.71       4057.27        23.47 o                         
  -2  15   1        572.00        536.60         6.82 o                         
  -1  15   1       5718.10       5709.07        33.09 o                         
   0  15   1       1508.93       1534.15        13.97 o                         
   1  15   1       3646.02       3604.91        25.25 o                         
   2  15   1       2096.34       1907.98        17.19 o                         
   3  15   1       3652.34       3790.65        27.88 o                         
   4  15   1       1511.62       1401.93        14.23 o                         
   5  15   1       5366.75       5469.67        38.61 o                         
   6  15   1        676.07        666.53         8.07 o                         
   7  15   1       2512.07       2538.11        18.59 o                         
   8  15   1       1316.88       1264.53        12.86 o                         
   9  15   1       1097.12       1120.41        11.79 o                         
  10  15   1       1828.42       1822.90        17.64 o                         
  11  15   1       1726.81       1638.72        16.11 o                         
  12  15   1         25.71         30.64         3.57 o                         
  13  15   1       2786.23       2661.59        24.47 o                         
  14  15   1        252.10        251.82         7.68 o                         
  15  15   1       1579.64       1689.20        18.50 o                         
  16  15   1        685.24        669.06        16.05 o                         
  17  15   1       1123.40       1098.48        14.62 o                         
  18  15   1       1023.33       1000.13        15.30 o                         
  19  15   1       1168.54       1093.65        16.54 o                         
  20  15   1         91.74         88.32         7.56 o                         
  21  15   1       1282.85       1264.80        19.33 o                         
  22  15   1        402.98        365.77        12.33 o                         
  23  15   1       1908.06       1831.10        23.23 o                         
  24  15   1       1295.82       1238.23        25.53 o                         
  25  15   1       1324.34       1295.71        27.56 o                         
  26  15   1        500.12        500.68        19.28 o                         
  27  15   1       1539.57       1552.08        40.21 o                         
  28  15   1        326.42        305.65        17.55 o                         
  29  15   1        569.52        595.37        23.43 o                         
  30  15   1        313.88        276.14        20.06 o                         
  31  15   1        278.17        229.66        21.60 o                         
 -31  16   1         19.94         13.34        16.52 o                         
 -30  16   1        162.20        173.82        16.11 o                         
 -29  16   1         13.80         38.46        12.78 o                         
 -28  16   1        136.65        154.13        15.82 o                         
 -27  16   1         51.82         51.44        10.44 o                         
 -26  16   1        101.12        111.88        10.96 o                         
 -25  16   1        394.93        386.95        17.39 o                         
 -24  16   1         50.05         69.07        10.16 o                         
 -23  16   1        423.93        444.81        19.23 o                         
 -22  16   1        144.89        152.48        10.73 o                         
 -21  16   1        259.90        267.20        13.89 o                         
 -20  16   1        152.51        170.03         9.19 o                         
 -19  16   1        574.92        572.44        13.41 o                         
 -18  16   1         73.34         83.63         6.20 o                         
 -17  16   1        318.44        317.02         9.47 o                         
 -16  16   1        101.58         99.61         6.18 o                         
 -15  16   1        685.12        669.75        12.07 o                         
 -14  16   1        112.11        107.83         5.55 o                         
 -13  16   1        862.16        845.48        12.16 o                         
 -12  16   1        185.41        182.36         7.15 o                         
 -11  16   1        420.31        363.29         8.96 o                         
 -10  16   1       1880.75       1835.19        18.22 o                         
  -9  16   1       1971.00       1856.25        17.52 o                         
  -8  16   1        859.75        834.85        11.07 o                         
  -7  16   1       3933.12       3675.85        25.53 o                         
  -6  16   1        325.36        310.69         6.32 o                         
  -5  16   1        445.68        474.90         7.35 o                         
  -4  16   1        627.37        611.20         7.51 o                         
  -3  16   1        583.27        599.95         7.35 o                         
  -2  16   1        827.43        829.27         9.96 o                         
  -1  16   1        671.36        629.56         8.64 o                         
   0  16   1       1076.22       1051.81        11.71 o                         
   1  16   1        489.51        478.79        11.28 o                         
   2  16   1        258.47        252.28         6.58 o                         
   3  16   1       2585.69       2587.42        23.70 o                         
   4  16   1        988.65        978.40        11.27 o                         
   5  16   1       5314.17       5456.95        34.45 o                         
   6  16   1       1665.33       1662.78        14.40 o                         
   7  16   1       5957.16       5848.95        35.33 o                         
   8  16   1       1630.69       1511.25        14.63 o                         
   9  16   1        116.08        116.80         5.05 o                         
  10  16   1         27.41         24.06         3.13 o                         
  11  16   1        826.35        747.56        10.63 o                         
  12  16   1        644.02        562.76        10.04 o                         
  13  16   1        790.17        756.60        12.67 o                         
  14  16   1        318.12        311.99         9.54 o                         
  15  16   1        957.81        942.09        16.34 o                         
  16  16   1        101.59        105.24         7.11 o                         
  17  16   1        549.80        555.74        13.78 o                         
  18  16   1         31.05         35.48         5.80 o                         
  19  16   1        334.48        307.36        11.95 o                         
  20  16   1         38.59         36.98         6.31 o                         
  21  16   1        660.78        661.54        14.67 o                         
  22  16   1        263.61        265.48        11.03 o                         
  23  16   1        492.07        496.74        14.10 o                         
  24  16   1        249.02        252.71        13.71 o                         
  25  16   1        241.81        246.27        13.65 o                         
  26  16   1         96.14         86.74        10.47 o                         
  27  16   1        621.50        667.48        27.10 o                         
  28  16   1        100.53         98.54        12.39 o                         
  29  16   1        190.33        215.33        17.41 o                         
  30  16   1        171.37        170.84        17.45 o                         
  31  16   1        129.68        121.35        16.91 o                         
 -30  17   1        390.16        365.68        23.56 o                         
 -29  17   1        459.29        482.95        24.93 o                         
 -28  17   1        573.31        578.47        26.85 o                         
 -27  17   1        876.45        895.28        28.93 o                         
 -26  17   1        256.05        252.34        16.50 o                         
 -25  17   1        946.39        971.01        24.02 o                         
 -24  17   1        589.80        613.83        20.74 o                         
 -23  17   1       1048.59       1039.82        25.20 o                         
 -22  17   1        388.82        358.15        14.03 o                         
 -21  17   1        967.38        966.41        20.00 o                         
 -20  17   1        664.96        637.53        15.16 o                         
 -19  17   1       1160.64       1111.03        20.05 o                         
 -18  17   1        603.47        591.70        11.47 o                         
 -17  17   1       1461.16       1453.53        18.33 o                         
 -16  17   1        550.10        563.82        10.61 o                         
 -15  17   1       1123.33       1110.48        14.74 o                         
 -14  17   1         68.16         64.52         4.85 o                         
 -13  17   1       2167.72       2117.57        20.45 o                         
 -12  17   1       1401.65       1353.16        16.09 o                         
 -11  17   1       2175.12       2240.30        22.00 o                         
 -10  17   1       1603.89       1613.42        18.41 o                         
  -9  17   1       2363.17       2496.30        20.99 o                         
  -8  17   1        337.51        402.90        10.63 o                         
  -7  17   1       3713.85       3598.80        25.29 o                         
  -6  17   1       2377.00       2476.58        19.42 o                         
  -5  17   1       5425.88       5243.98        33.97 o                         
  -4  17   1       4194.37       3743.94        26.03 o                         
  -3  17   1       5274.29       5197.37        32.22 o                         
  -2  17   1       1533.72       1415.13        14.55 o                         
  -1  17   1       3676.06       3629.44        27.75 o                         
   0  17   1       4118.45       4042.72        28.87 o                         
   1  17   1       2119.01       2216.39        20.70 o                         
   2  17   1        163.95        190.73         7.46 o                         
   3  17   1       2971.50       3101.93        28.15 o                         
   4  17   1        260.18        280.15         8.06 o                         
   5  17   1       3862.38       3970.23        30.05 o                         
   6  17   1        456.49        425.83         7.13 o                         
   7  17   1       3930.46       3912.71        26.94 o                         
   8  17   1       1454.42       1297.07        12.87 o                         
   9  17   1       1223.82       1253.00        12.95 o                         
  10  17   1        719.55        687.03        12.60 o                         
  11  17   1        711.12        751.36        11.04 o                         
  12  17   1        202.11        210.42         7.43 o                         
  13  17   1       1236.52       1300.25        19.21 o                         
  14  17   1        445.76        403.49         9.08 o                         
  15  17   1       1993.99       2015.00        27.22 o                         
  16  17   1        318.40        325.14        11.91 o                         
  17  17   1       1461.07       1465.46        21.52 o                         
  18  17   1        250.81        270.62        11.20 o                         
  19  17   1        704.67        696.87        16.24 o                         
  20  17   1         65.54         65.93         7.01 o                         
  21  17   1       1098.67       1049.67        19.89 o                         
  22  17   1        605.51        620.39        16.04 o                         
  23  17   1        626.16        600.71        15.77 o                         
  24  17   1        295.20        288.75        15.09 o                         
  25  17   1        963.44        933.35        23.21 o                         
  26  17   1        767.89        771.47        23.02 o                         
  27  17   1       1476.01       1476.32        36.02 o                         
  28  17   1        337.51        353.67        18.36 o                         
  29  17   1        415.97        405.29        21.78 o                         
  30  17   1        121.45        103.63        17.23 o                         
 -30  18   1         50.30         18.48        42.53 o                         
 -29  18   1        123.66        130.00        15.04 o                         
 -28  18   1         16.56         15.41        11.35 o                         
 -27  18   1        239.98        240.16        17.44 o                         
 -26  18   1         55.07         45.90        12.49 o                         
 -25  18   1        517.99        504.92        21.51 o                         
 -24  18   1        348.05        365.97        17.59 o                         
 -23  18   1        103.56        119.49        11.58 o                         
 -22  18   1        624.78        625.93        19.22 o                         
 -21  18   1        131.09        128.46         9.10 o                         
 -20  18   1        197.19        201.59        10.10 o                         
 -19  18   1        204.24        178.73         9.53 o                         
 -18  18   1         36.07         38.26         5.61 o                         
 -17  18   1        250.70        255.74         9.35 o                         
 -16  18   1         31.10         36.92         4.79 o                         
 -15  18   1       1022.96        988.95        15.42 o                         
 -14  18   1        302.06        299.10         9.57 o                         
 -13  18   1        530.54        523.75        11.68 o                         
 -12  18   1        418.06        472.62        11.31 o                         
 -11  18   1        414.58        421.20        10.32 o                         
 -10  18   1        741.11        692.95        10.24 o                         
  -9  18   1       1236.15       1195.45        13.74 o                         
  -8  18   1        242.27        225.02         6.18 o                         
  -7  18   1       1385.25       1311.96        13.95 o                         
  -6  18   1        288.50        293.43         7.71 o                         
  -5  18   1       2747.99       2460.85        23.54 o                         
  -4  18   1        285.51        288.26         6.69 o                         
  -3  18   1       2504.79       2351.55        19.56 o                         
  -2  18   1        190.41        210.93         6.14 o                         
  -1  18   1        354.42        280.72         7.39 o                         
   0  18   1       1401.03       1305.78        15.87 o                         
   1  18   1       1032.45        965.64        13.47 o                         
   2  18   1        680.45        601.55        11.01 o                         
   3  18   1       2502.30       2436.73        23.77 o                         
   4  18   1        777.41        708.18        11.38 o                         
   5  18   1        734.15        712.17        12.01 o                         
   6  18   1        997.48        924.56        13.05 o                         
   7  18   1       2273.31       2262.93        18.16 o                         
   8  18   1       1800.37       1658.01        15.25 o                         
   9  18   1       2090.21       2026.62        18.33 o                         
  10  18   1         33.97         33.88         3.86 o                         
  11  18   1        836.05        774.59        11.66 o                         
  12  18   1        102.78         82.83         5.26 o                         
  13  18   1         35.13         45.26         4.32 o                         
  14  18   1        323.76        323.92         9.11 o                         
  15  18   1        356.34        395.24        12.57 o                         
  16  18   1         73.31         81.58         6.62 o                         
  17  18   1        603.21        590.74        14.18 o                         
  18  18   1         36.04         42.63         6.05 o                         
  19  18   1        535.76        528.78        14.56 o                         
  20  18   1        170.02        155.73         9.50 o                         
  21  18   1        380.64        384.75        15.24 o                         
  22  18   1          6.86         10.39         6.31 o                         
  23  18   1         60.06         56.45         7.64 o                         
  24  18   1        169.04        163.79        11.28 o                         
  25  18   1        349.10        310.24        16.59 o                         
  26  18   1         40.15         27.75        10.61 o                         
  27  18   1        703.46        701.74        28.10 o                         
  28  18   1         74.00         64.13        12.15 o                         
  29  18   1         76.14         42.81        13.57 o                         
  30  18   1         49.79         19.57        31.61 o                         
 -29  19   1        203.88        147.31        17.58 o                         
 -28  19   1        187.55        154.96        16.39 o                         
 -27  19   1        287.66        269.28        17.67 o                         
 -26  19   1         47.76         45.16        12.55 o                         
 -25  19   1        694.45        661.51        23.86 o                         
 -24  19   1         37.85         36.19        11.07 o                         
 -23  19   1       1135.09       1160.78        28.57 o                         
 -22  19   1        561.32        565.91        20.32 o                         
 -21  19   1       1445.74       1490.99        26.18 o                         
 -20  19   1        649.69        691.68        17.04 o                         
 -19  19   1       1966.59       1954.47        25.71 o                         
 -18  19   1        535.51        526.89        13.70 o                         
 -17  19   1        705.06        704.35        13.04 o                         
 -16  19   1        334.40        304.22         9.91 o                         
 -15  19   1       1168.82       1130.04        16.90 o                         
 -14  19   1        612.41        590.75        12.01 o                         
 -13  19   1       3181.32       3112.86        30.38 o                         
 -12  19   1       2310.62       2393.32        26.78 o                         
 -11  19   1       1588.21       1569.69        19.26 o                         
 -10  19   1        372.73        381.39         9.88 o                         
  -9  19   1       1412.77       1475.00        15.65 o                         
  -8  19   1        222.15        206.77         6.03 o                         
  -7  19   1       2037.26       2034.27        18.23 o                         
  -6  19   1       1296.83       1348.85        16.38 o                         
  -5  19   1       2887.03       2810.41        25.29 o                         
  -4  19   1        147.58        145.23         6.14 o                         
  -3  19   1       3843.39       3581.15        27.03 o                         
  -2  19   1       1299.17       1177.76        13.99 o                         
  -1  19   1       1257.75       1195.22        16.03 o                         
   0  19   1       2431.44       2298.89        23.63 o                         
   1  19   1        763.72        792.02        12.65 o                         
   2  19   1         11.08         19.89         3.72 o                         
   3  19   1       3507.45       3441.54        28.88 o                         
   4  19   1        589.28        602.77        10.81 o                         
   5  19   1       1328.90       1343.47        17.45 o                         
   6  19   1        435.82        467.38        11.44 o                         
   7  19   1       1645.88       1710.75        21.03 o                         
   8  19   1       1267.49       1220.74        13.73 o                         
   9  19   1       4178.80       4083.77        31.79 o                         
  10  19   1       2109.87       2109.13        22.31 o                         
  11  19   1       1845.46       1836.58        18.77 o                         
  12  19   1        374.05        390.48         8.75 o                         
  13  19   1        636.45        666.95        11.23 o                         
  14  19   1        556.92        555.22        13.08 o                         
  15  19   1       1611.09       1609.20        22.25 o                         
  16  19   1        574.78        578.51        14.14 o                         
  17  19   1       1160.36       1100.47        19.41 o                         
  18  19   1        203.65        184.39        10.59 o                         
  19  19   1       1965.86       1997.74        27.17 o                         
  20  19   1        330.26        315.43        17.33 o                         
  21  19   1       1554.20       1596.19        25.00 o                         
  22  19   1       1065.21       1029.38        19.16 o                         
  23  19   1        713.19        672.71        17.11 o                         
  24  19   1        906.04        906.50        24.49 o                         
  25  19   1       1208.96       1197.62        28.69 o                         
  26  19   1         99.85        102.66        11.57 o                         
  27  19   1        351.66        357.49        18.34 o                         
  28  19   1        149.24        148.48        15.34 o                         
  29  19   1        144.65        125.79        16.40 o                         
 -28  20   1         11.66         22.62        13.98 o                         
 -27  20   1        213.51        198.09        17.76 o                         
 -26  20   1         41.09         28.39        10.72 o                         
 -25  20   1        472.76        469.22        20.85 o                         
 -24  20   1         34.83         35.13        10.11 o                         
 -23  20   1        581.96        571.33        21.11 o                         
 -22  20   1        262.89        283.45        16.00 o                         
 -21  20   1        477.34        453.35        16.84 o                         
 -20  20   1        142.35        149.10        11.07 o                         
 -19  20   1        330.25        321.32        13.05 o                         
 -18  20   1        170.04        158.66         8.83 o                         
 -17  20   1         65.65         69.17         6.54 o                         
 -16  20   1         38.70         35.97         5.33 o                         
 -15  20   1         91.46         89.66         6.63 o                         
 -14  20   1        124.02        141.33         7.49 o                         
 -13  20   1        704.19        664.39        13.26 o                         
 -12  20   1        384.21        386.62        10.91 o                         
 -11  20   1        900.77        893.85        14.21 o                         
 -10  20   1        818.75        786.75        11.69 o                         
  -9  20   1        812.38        759.76        10.71 o                         
  -8  20   1        271.79        248.05         6.38 o                         
  -7  20   1        111.22         98.17         5.93 o                         
  -6  20   1        123.08        103.62         6.38 o                         
  -5  20   1       1195.36       1189.78        15.75 o                         
  -4  20   1       1488.12       1387.69        16.08 o                         
  -3  20   1       3593.14       3332.86        28.20 o                         
  -2  20   1        166.52        148.86         7.10 o                         
  -1  20   1        507.95        428.12        10.63 o                         
   0  20   1        184.98        240.69         9.01 o                         
   1  20   1        393.08        381.35         9.70 o                         
   2  20   1        692.08        656.95        12.42 o                         
   3  20   1        602.00        610.37        11.69 o                         
   4  20   1         43.29         42.50         4.35 o                         
   5  20   1       2227.74       2244.45        24.79 o                         
   6  20   1        258.13        279.53         9.12 o                         
   7  20   1       1452.61       1480.26        19.73 o                         
   8  20   1        307.34        290.16         9.84 o                         
   9  20   1        921.18        842.49        12.79 o                         
  10  20   1        120.63        111.84         5.19 o                         
  11  20   1        516.57        464.83         9.76 o                         
  12  20   1        104.14        108.83         5.82 o                         
  13  20   1        260.63        273.13         9.20 o                         
  14  20   1        282.73        260.97        13.46 o                         
  15  20   1        693.91        702.92        14.98 o                         
  16  20   1        152.74        155.35         9.00 o                         
  17  20   1        664.84        673.87        17.05 o                         
  18  20   1        197.13        186.58        10.09 o                         
  19  20   1        649.98        670.98        19.83 o                         
  20  20   1        142.34        142.51         9.32 o                         
  21  20   1        180.03        187.05        10.96 o                         
  22  20   1         88.36         91.28         8.93 o                         
  23  20   1         52.35         47.47         9.11 o                         
  24  20   1        177.26        180.15        13.40 o                         
  25  20   1        374.87        404.84        21.70 o                         
  26  20   1         21.74          8.76        14.05 o                         
  27  20   1         87.44         71.14        12.26 o                         
  28  20   1         71.85         71.35        15.91 o                         
 -27  21   1        106.23         80.73        14.40 o                         
 -26  21   1         23.06         19.17        11.97 o                         
 -25  21   1        823.51        724.20        25.61 o                         
 -24  21   1        132.12         94.70        12.19 o                         
 -23  21   1        953.51        859.29        24.18 o                         
 -22  21   1        257.18        283.93        15.00 o                         
 -21  21   1        584.30        541.10        18.53 o                         
 -20  21   1        180.41        191.94        11.93 o                         
 -19  21   1       1553.73       1600.26        42.48 o                         
 -18  21   1        380.80        375.81        13.53 o                         
 -17  21   1       1099.47       1039.38        18.47 o                         
 -16  21   1        661.11        642.33        13.90 o                         
 -15  21   1       1283.19       1235.76        17.68 o                         
 -14  21   1        833.20        862.36        14.46 o                         
 -13  21   1       1396.64       1395.31        18.91 o                         
 -12  21   1        680.04        662.16        13.74 o                         
 -11  21   1       1514.00       1599.23        19.73 o                         
 -10  21   1        177.17        175.68         7.32 o                         
  -9  21   1       2435.59       2420.50        22.27 o                         
  -8  21   1        891.71        863.76        12.60 o                         
  -7  21   1       1124.28       1072.75        14.63 o                         
  -6  21   1        512.34        471.13        10.89 o                         
  -5  21   1       1200.70       1293.96        16.53 o                         
  -4  21   1        174.06        180.94         9.52 o                         
  -3  21   1       3257.06       3235.55        30.20 o                         
  -2  21   1       1721.91       1773.49        20.83 o                         
  -1  21   1       1407.95       1453.45        19.74 o                         
   0  21   1        318.77        331.65        10.18 o                         
   1  21   1       1479.12       1517.01        19.87 o                         
   2  21   1        773.02        732.58        14.60 o                         
   3  21   1       2153.67       2160.86        22.37 o                         
   4  21   1        178.46        165.65         7.35 o                         
   5  21   1       1241.01       1223.61        17.94 o                         
   6  21   1        215.35        217.43         8.34 o                         
   7  21   1       2472.93       2457.16        27.39 o                         
   8  21   1       1637.46       1629.31        21.87 o                         
   9  21   1       2338.94       2402.25        27.95 o                         
  10  21   1        389.41        416.25        11.14 o                         
  11  21   1       1978.78       2016.50        23.49 o                         
  12  21   1       1376.48       1421.96        19.77 o                         
  13  21   1       1950.08       1912.45        21.85 o                         
  14  21   1       1051.23       1014.02        16.43 o                         
  15  21   1        923.27        924.10        20.14 o                         
  16  21   1        260.26        271.34        11.97 o                         
  17  21   1        967.53        954.41        27.11 o                         
  18  21   1        131.05        136.05        11.05 o                         
  19  21   1       1445.25       1499.58        25.10 o                         
  20  21   1        477.12        445.74        16.16 o                         
  21  21   1        584.57        581.25        17.13 o                         
  22  21   1        603.67        588.65        18.19 o                         
  23  21   1       1358.19       1411.47        29.74 o                         
  24  21   1        993.72       1014.11        25.33 o                         
  25  21   1        835.66        894.20        25.99 o                         
  26  21   1        389.52        380.40        19.76 o                         
  27  21   1        110.34         79.62        15.10 o                         
 -27  22   1         41.70         58.14        19.23 o                         
 -26  22   1        108.74         88.02        15.23 o                         
 -25  22   1        205.67        178.33        19.29 o                         
 -24  22   1         84.98         96.96        14.05 o                         
 -23  22   1        837.36        849.77        28.77 o                         
 -22  22   1         76.41         74.07        11.39 o                         
 -21  22   1        603.54        586.46        21.27 o                         
 -20  22   1         88.24        121.80        10.26 o                         
 -19  22   1       1065.20       1063.26        22.16 o                         
 -18  22   1          6.92         11.50         9.07 o                         
 -17  22   1        605.01        615.16        15.19 o                         
 -16  22   1        263.94        287.17        10.58 o                         
 -15  22   1        402.67        383.66        11.26 o                         
 -14  22   1        176.00        192.37         8.61 o                         
 -13  22   1        211.53        209.08        10.47 o                         
 -12  22   1        563.67        590.67        12.61 o                         
 -11  22   1        525.21        491.66        12.86 o                         
 -10  22   1        317.97        297.47         9.31 o                         
  -9  22   1        590.51        592.40        11.86 o                         
  -8  22   1        172.86        188.23         7.35 o                         
  -7  22   1        117.26        102.66         5.94 o                         
  -6  22   1        117.16        123.31         6.26 o                         
  -5  22   1        418.95        420.24        11.29 o                         
  -4  22   1        185.04        176.81         7.72 o                         
  -3  22   1        351.94        383.26        11.11 o                         
  -2  22   1        406.15        398.04        11.39 o                         
  -1  22   1        711.15        700.93        13.57 o                         
   0  22   1        122.41        124.24         7.38 o                         
   1  22   1        552.28        542.81        12.40 o                         
   2  22   1        347.36        302.17        10.33 o                         
   3  22   1        463.16        462.19         9.89 o                         
   4  22   1        469.91        392.06        10.48 o                         
   5  22   1        225.28        221.42         8.44 o                         
   6  22   1        549.73        505.56        11.19 o                         
   7  22   1        763.12        721.89        13.74 o                         
   8  22   1        231.75        248.68         9.91 o                         
   9  22   1       1523.51       1487.44        20.92 o                         
  10  22   1         56.83         62.14         6.29 o                         
  11  22   1        992.82       1029.54        15.14 o                         
  12  22   1         59.81         56.28         5.80 o                         
  13  22   1        664.84        645.03        14.87 o                         
  14  22   1          9.85         22.07         5.99 o                         
  15  22   1         59.04         47.22         6.34 o                         
  16  22   1        144.65        142.27         9.27 o                         
  17  22   1        389.70        383.66        14.64 o                         
  18  22   1        624.50        605.29        18.95 o                         
  19  22   1        561.59        601.38        17.48 o                         
  20  22   1        263.23        316.23        17.07 o                         
  21  22   1        256.88        259.10        13.60 o                         
  22  22   1         76.31         83.55         9.38 o                         
  23  22   1        367.44        354.24        18.20 o                         
  24  22   1        119.43        111.78        12.59 o                         
  25  22   1        718.51        719.60        26.84 o                         
  26  22   1        294.06        301.63        18.59 o                         
  27  22   1          0.37        -13.64        13.64 o                         
 -26  23   1        440.59        403.06        25.42 o                         
 -25  23   1        437.64        438.68        24.43 o                         
 -24  23   1        498.11        447.71        22.72 o                         
 -23  23   1        717.54        714.91        29.40 o                         
 -22  23   1        367.43        355.16        16.98 o                         
 -21  23   1       1358.18       1358.89        27.59 o                         
 -20  23   1         52.07         63.85         9.97 o                         
 -19  23   1        713.03        692.13        19.87 o                         
 -18  23   1         59.78         56.68         8.18 o                         
 -17  23   1        626.28        629.31        17.94 o                         
 -16  23   1        492.32        514.93        21.29 o                         
 -15  23   1       1908.03       1889.02        25.10 o                         
 -14  23   1        872.31        874.86        19.34 o                         
 -13  23   1        770.94        704.52        14.79 o                         
 -12  23   1        187.52        186.28         8.60 o                         
 -11  23   1        841.70        868.77        16.01 o                         
 -10  23   1        132.09        152.38         8.32 o                         
  -9  23   1       1044.59       1022.26        16.21 o                         
  -8  23   1        384.26        378.57        10.00 o                         
  -7  23   1        469.75        452.98        14.21 o                         
  -6  23   1         83.64         89.34         6.25 o                         
  -5  23   1       1666.60       1656.45        21.98 o                         
  -4  23   1        631.00        615.34        14.91 o                         
  -3  23   1       2185.23       2163.07        25.61 o                         
  -2  23   1       1411.94       1396.05        18.82 o                         
  -1  23   1        937.73        976.05        16.30 o                         
   0  23   1        447.78        514.68        14.83 o                         
   1  23   1       1891.25       1951.09        24.36 o                         
   2  23   1        407.71        430.06        10.75 o                         
   3  23   1       1311.36       1378.00        17.61 o                         
   4  23   1        350.91        318.57         9.98 o                         
   5  23   1       2161.36       2126.98        23.66 o                         
   6  23   1       2386.52       2392.34        25.52 o                         
   7  23   1       3250.60       3147.37        30.76 o                         
   8  23   1       1682.89       1742.55        22.74 o                         
   9  23   1       1715.26       1720.37        23.00 o                         
  10  23   1        299.42        345.22        11.88 o                         
  11  23   1       2590.04       2613.47        30.45 o                         
  12  23   1        797.38        829.17        17.84 o                         
  13  23   1       2491.40       2492.34        31.82 o                         
  14  23   1       1003.27       1000.70        21.77 o                         
  15  23   1        746.28        744.17        18.90 o                         
  16  23   1        423.39        426.71        17.48 o                         
  17  23   1       1048.22       1037.73        23.85 o                         
  18  23   1        103.90        106.29        11.00 o                         
  19  23   1       1135.79       1108.81        24.00 o                         
  20  23   1        582.32        595.67        19.63 o                         
  21  23   1        953.63        967.75        25.19 o                         
  22  23   1        837.73        866.62        24.10 o                         
  23  23   1        717.88        657.11        27.25 o                         
  24  23   1         63.68         47.46        13.43 o                         
  25  23   1        152.17        170.21        16.54 o                         
  26  23   1        422.60        456.26        26.55 o                         
 -25  24   1        166.64        197.56        19.64 o                         
 -24  24   1        510.28        488.34        22.80 o                         
 -23  24   1         64.01         79.03        14.13 o                         
 -22  24   1        119.28        107.01        14.47 o                         
 -21  24   1        993.30        952.42        26.09 o                         
 -20  24   1        177.46        161.70        15.56 o                         
 -19  24   1        905.59        897.36        25.47 o                         
 -18  24   1        169.29        170.02        12.46 o                         
 -17  24   1        294.73        307.04        15.00 o                         
 -16  24   1        249.23        234.65        13.10 o                         
 -15  24   1       1295.33       1278.22        30.28 o                         
 -14  24   1         34.75         35.62         6.70 o                         
 -13  24   1        209.63        195.77        11.51 o                         
 -12  24   1        320.96        322.77        12.79 o                         
 -11  24   1        701.10        702.77        16.48 o                         
 -10  24   1        397.54        372.84        14.41 o                         
  -9  24   1        756.77        742.42        17.15 o                         
  -8  24   1        218.78        225.09         9.70 o                         
  -7  24   1        477.49        495.26        14.45 o                         
  -6  24   1        163.16        152.28         8.49 o                         
  -5  24   1        465.62        441.27        13.33 o                         
  -4  24   1        153.75        143.18         8.63 o                         
  -3  24   1        421.09        398.62        11.68 o                         
  -2  24   1        110.62        112.69         6.95 o                         
  -1  24   1         51.15         46.08         5.67 o                         
   0  24   1        155.26        162.84         8.95 o                         
   1  24   1        222.46        220.65        10.19 o                         
   2  24   1        158.63        160.53         7.74 o                         
   3  24   1       1043.67       1058.04        17.65 o                         
   4  24   1        208.56        222.41         8.55 o                         
   5  24   1        157.99        152.81         7.22 o                         
   6  24   1        331.63        311.77        10.12 o                         
   7  24   1        276.94        292.94        10.14 o                         
   8  24   1        129.16        125.59         7.48 o                         
   9  24   1        173.97        167.71        11.09 o                         
  10  24   1        228.81        271.61        10.98 o                         
  11  24   1        996.45       1016.51        19.53 o                         
  12  24   1        186.02        186.18         9.72 o                         
  13  24   1       2080.90       2124.50        32.45 o                         
  14  24   1        721.91        790.56        21.09 o                         
  15  24   1        377.25        415.65        16.57 o                         
  16  24   1         49.98         42.09         8.99 o                         
  17  24   1        590.89        652.93        19.75 o                         
  18  24   1        347.73        356.03        21.48 o                         
  19  24   1         38.00         25.29         9.18 o                         
  20  24   1         34.76         50.78        10.13 o                         
  21  24   1        132.17        138.66        12.82 o                         
  22  24   1         84.87         80.76        12.53 o                         
  23  24   1        498.19        501.75        23.96 o                         
  24  24   1        510.71        482.52        25.17 o                         
  25  24   1        451.94        464.71        26.80 o                         
 -24  25   1        452.24        452.92        29.52 o                         
 -23  25   1        152.14        173.70        17.01 o                         
 -22  25   1        719.04        719.59        25.02 o                         
 -21  25   1        835.49        863.44        28.95 o                         
 -20  25   1        374.74        353.37        19.88 o                         
 -19  25   1       1208.63       1155.02        28.75 o                         
 -18  25   1        349.01        383.16        18.73 o                         
 -17  25   1        963.25        942.09        24.98 o                         
 -16  25   1        241.84        214.50        13.16 o                         
 -15  25   1       1324.14       1321.50        24.54 o                         
 -14  25   1        722.22        730.31        19.86 o                         
 -13  25   1       1064.12       1049.79        20.48 o                         
 -12  25   1        359.76        352.99        13.70 o                         
 -11  25   1        905.57        877.82        19.11 o                         
 -10  25   1        231.18        267.52        13.79 o                         
  -9  25   1        917.31        854.98        18.71 o                         
  -8  25   1        173.75        174.30        10.34 o                         
  -7  25   1       1259.08       1269.81        21.84 o                         
  -6  25   1        269.34        264.66        12.96 o                         
  -5  25   1       1469.90       1439.30        24.42 o                         
  -4  25   1        239.83        240.58        11.21 o                         
  -3  25   1        644.30        694.28        16.32 o                         
  -2  25   1        158.74        159.74         8.80 o                         
  -1  25   1        878.06        886.87        16.34 o                         
   0  25   1        606.38        588.26        14.29 o                         
   1  25   1       1991.82       1929.79        24.09 o                         
   2  25   1        348.84        328.93        10.53 o                         
   3  25   1       1502.32       1530.36        24.46 o                         
   4  25   1        401.95        423.21        14.43 o                         
   5  25   1       1534.60       1556.07        24.04 o                         
   6  25   1        913.22        876.23        17.98 o                         
   7  25   1        838.99        807.53        21.99 o                         
   8  25   1        846.53        913.64        18.86 o                         
   9  25   1       1342.18       1307.98        21.99 o                         
  10  25   1       1079.32       1080.72        20.53 o                         
  11  25   1       1858.36       1835.69        27.61 o                         
  12  25   1        284.90        299.48        13.27 o                         
  13  25   1       1293.12       1334.58        31.12 o                         
  14  25   1        251.13        264.19        15.62 o                         
  15  25   1       1184.16       1162.57        27.71 o                         
  16  25   1        394.60        373.12        19.63 o                         
  17  25   1        946.05        957.99        24.05 o                         
  18  25   1        517.95        504.45        20.26 o                         
  19  25   1        694.72        737.48        25.78 o                         
  20  25   1        473.04        450.28        23.26 o                         
  21  25   1        823.49        807.52        28.70 o                         
  22  25   1        205.85        185.50        15.95 o                         
  23  25   1        438.15        407.08        23.33 o                         
  24  25   1        166.12        147.68        18.14 o                         
 -23  26   1        423.38        405.34        25.27 o                         
 -22  26   1        293.75        281.30        21.58 o                         
 -21  26   1        390.33        398.69        21.93 o                         
 -20  26   1         21.65         18.99        13.42 o                         
 -19  26   1         99.63         95.97        15.01 o                         
 -18  26   1         40.21         33.55        12.59 o                         
 -17  26   1        767.48        706.67        23.88 o                         
 -16  26   1         96.11         96.34        10.51 o                         
 -15  26   1        499.87        488.75        17.74 o                         
 -14  26   1         60.43         47.41         9.30 o                         
 -13  26   1        160.23        137.00        11.77 o                         
 -12  26   1        119.41        123.22        10.71 o                         
 -11  26   1        175.76        198.47        12.01 o                         
 -10  26   1        253.09        261.17        14.21 o                         
  -9  26   1         70.09         71.42         9.16 o                         
  -8  26   1        492.91        468.35        16.80 o                         
  -7  26   1       1734.66       1767.24        29.69 o                         
  -6  26   1        292.38        296.83        16.07 o                         
  -5  26   1       1477.53       1455.71        26.05 o                         
  -4  26   1         66.02         59.05         7.47 o                         
  -3  26   1        263.21        257.71        11.69 o                         
  -2  26   1         72.80         65.36         7.10 o                         
  -1  26   1         68.85         61.20         7.18 o                         
   0  26   1        301.96        274.87        12.15 o                         
   1  26   1        698.35        730.53        15.48 o                         
   2  26   1        348.06        336.55        13.33 o                         
   3  26   1        509.30        515.43        16.22 o                         
   4  26   1        250.11        286.47        13.46 o                         
   5  26   1        117.37         99.48         8.35 o                         
   6  26   1        128.86        103.18         8.75 o                         
   7  26   1        103.50         92.38         9.77 o                         
   8  26   1         47.60         56.23         7.80 o                         
   9  26   1        117.95        122.38        10.31 o                         
  10  26   1          8.09         16.58         7.01 o                         
  11  26   1        161.58        153.60        10.87 o                         
  12  26   1        297.65        297.37        15.86 o                         
  13  26   1       1012.06        999.11        28.51 o                         
  14  26   1        131.52        129.34        13.86 o                         
  15  26   1        511.94        495.31        23.83 o                         
  16  26   1        101.03        115.52        12.55 o                         
  17  26   1        256.25        267.38        16.27 o                         
  18  26   1         55.13         34.19        10.63 o                         
  19  26   1         47.76         20.66        11.23 o                         
  20  26   1         41.02          7.00        10.66 o                         
  21  26   1         23.21          7.71        10.76 o                         
  22  26   1        108.79        133.15        22.80 o                         
  23  26   1        440.33        443.58        30.21 o                         
 -22  27   1          0.37          9.94        13.82 o                         
 -21  27   1        110.71        100.57        18.09 o                         
 -20  27   1         87.46         50.10        15.63 o                         
 -19  27   1        351.79        315.34        19.75 o                         
 -18  27   1        703.91        723.10        25.17 o                         
 -17  27   1       1476.17       1388.06        34.08 o                         
 -16  27   1        621.58        653.36        23.78 o                         
 -15  27   1       1539.41       1567.83        35.51 o                         
 -14  27   1        506.12        473.65        22.28 o                         
 -13  27   1        792.43        818.99        25.42 o                         
 -12  27   1         80.86         86.81        11.25 o                         
 -11  27   1        471.08        492.30        20.13 o                         
 -10  27   1        372.87        371.13        18.92 o                         
  -9  27   1        635.05        612.36        30.54 o                         
  -8  27   1        740.10        771.16        25.05 o                         
  -7  27   1       2190.13       2164.48        37.98 o                         
  -6  27   1        694.72        715.76        23.16 o                         
  -5  27   1       3322.94       3241.95        55.67 o                         
  -4  27   1        908.26        936.02        23.21 o                         
  -3  27   1       1059.55       1091.82        23.33 o                         
  -2  27   1        672.10        678.31        19.52 o                         
  -1  27   1        958.13        967.23        21.16 o                         
   0  27   1        327.56        331.98        14.67 o                         
   1  27   1       1493.14       1532.11        27.06 o                         
   2  27   1        211.39        235.30        12.11 o                         
   3  27   1       1258.27       1281.18        23.46 o                         
   4  27   1        511.34        501.86        18.54 o                         
   5  27   1       1077.43       1047.83        25.69 o                         
   6  27   1        453.63        495.77        17.53 o                         
   7  27   1        996.44        968.55        21.10 o                         
   8  27   1        499.74        542.94        20.44 o                         
   9  27   1       1005.51       1013.21        23.75 o                         
  10  27   1        195.42        168.53        13.81 o                         
  11  27   1        333.07        304.75        15.61 o                         
  12  27   1        227.80        246.09        15.73 o                         
  13  27   1        281.18        282.33        17.73 o                         
  14  27   1        192.10        203.76        15.63 o                         
  15  27   1        971.20        987.60        30.56 o                         
  16  27   1         51.93         60.16        11.08 o                         
  17  27   1        876.27        898.93        29.56 o                         
  18  27   1        240.09        264.54        20.46 o                         
  19  27   1        287.61        235.15        19.22 o                         
  20  27   1        213.37        182.19        15.76 o                         
  21  27   1        106.41        119.15        20.66 o                         
  22  27   1         41.63         28.79        17.06 o                         
 -20  28   1         71.86         54.94        14.14 o                         
 -19  28   1        149.64        164.08        18.15 o                         
 -18  28   1         74.03         29.22        12.50 o                         
 -17  28   1        337.53        337.13        21.05 o                         
 -16  28   1        100.69         92.36        13.92 o                         
 -15  28   1        326.45        325.19        20.58 o                         
 -14  28   1         78.70         75.61        12.19 o                         
 -13  28   1        367.47        379.49        19.85 o                         
 -12  28   1        125.43        109.66        12.80 o                         
 -11  28   1         27.77         36.63        10.29 o                         
 -10  28   1        140.57        153.88        12.19 o                         
  -9  28   1         83.55         75.89        11.28 o                         
  -8  28   1        403.37        430.59        22.16 o                         
  -7  28   1        301.74        298.55        18.08 o                         
  -6  28   1        103.41        127.77        13.38 o                         
  -5  28   1       1466.28       1435.00        42.08 o                         
  -4  28   1        466.41        467.08        20.51 o                         
  -3  28   1       1335.48       1362.57        29.67 o                         
  -2  28   1         53.11         57.07         8.96 o                         
  -1  28   1        200.49        219.53        13.69 o                         
   0  28   1        870.17        924.56        23.17 o                         
   1  28   1       1021.39       1011.13        22.67 o                         
   2  28   1        168.49        164.25        14.80 o                         
   3  28   1        301.72        295.44        15.66 o                         
   4  28   1         41.99         37.47         8.25 o                         
   5  28   1         66.98         40.70         9.11 o                         
   6  28   1        119.81        108.68        11.06 o                         
   7  28   1        414.95        430.88        18.97 o                         
   8  28   1         30.21         24.57         9.18 o                         
   9  28   1        313.75        338.10        15.94 o                         
  10  28   1         77.61         75.70        10.00 o                         
  11  28   1         41.47         25.21         9.78 o                         
  12  28   1        503.46        569.14        22.58 o                         
  13  28   1        254.62        239.21        16.41 o                         
  14  28   1        140.75        175.77        16.42 o                         
  15  28   1        128.54        137.16        14.19 o                         
  16  28   1        136.50        143.38        16.00 o                         
  17  28   1        573.13        562.50        24.38 o                         
  18  28   1         16.64         16.84        11.98 o                         
  19  28   1        187.18        171.76        15.34 o                         
  20  28   1         11.71          7.04        12.41 o                         
 -19  29   1        144.79        153.29        18.38 o                         
 -18  29   1         76.26         53.64        16.07 o                         
 -17  29   1        416.65        405.88        23.02 o                         
 -16  29   1        190.07        218.13        18.96 o                         
 -15  29   1        569.54        594.70        27.34 o                         
 -14  29   1        136.66        158.57        15.02 o                         
 -13  29   1        668.09        653.68        26.42 o                         
 -12  29   1         87.73         86.78        13.88 o                         
 -11  29   1       1246.22       1343.43        32.55 o                         
 -10  29   1       1191.52       1199.77        30.62 o                         
  -9  29   1        811.20        883.91        26.81 o                         
  -8  29   1        567.35        564.50        24.80 o                         
  -7  29   1        381.07        412.72        20.52 o                         
  -6  29   1         94.75         98.34        15.51 o                         
  -5  29   1       1093.22       1076.59        34.74 o                         
  -4  29   1        563.64        554.39        24.36 o                         
  -3  29   1       2096.86       2083.33        43.14 o                         
  -2  29   1       1806.14       1793.16        34.80 o                         
  -1  29   1       2264.65       2260.30        35.12 o                         
   0  29   1        676.92        717.00        29.21 o                         
   1  29   1       1004.12       1083.66        31.68 o                         
   2  29   1         30.60         41.27         8.39 o                         
   3  29   1        950.47        970.26        22.90 o                         
   4  29   1        251.69        270.22        16.09 o                         
   5  29   1        722.96        712.61        23.11 o                         
   6  29   1        969.88        978.80        24.77 o                         
   7  29   1       1039.53       1057.13        24.24 o                         
   8  29   1        207.51        200.61        13.94 o                         
   9  29   1        917.78        910.63        23.29 o                         
  10  29   1        300.22        287.49        17.04 o                         
  11  29   1        352.49        369.23        19.04 o                         
  12  29   1        191.12        186.26        15.02 o                         
  13  29   1        388.86        387.83        20.91 o                         
  14  29   1         56.11         54.68        11.11 o                         
  15  29   1        559.87        550.57        23.56 o                         
  16  29   1         13.77         17.45        10.88 o                         
  17  29   1        459.23        487.58        23.75 o                         
  18  29   1        123.24        106.43        15.83 o                         
  19  29   1        203.45        167.83        24.72 o                         
 -18  30   1         49.84         51.12        45.22 o                         
 -17  30   1        121.30         94.07        17.37 o                         
 -16  30   1        171.59        155.26        17.52 o                         
 -15  30   1        313.65        301.45        20.48 o                         
 -14  30   1         82.94         80.42        14.67 o                         
 -13  30   1        343.39        383.04        22.52 o                         
 -12  30   1        106.44        123.12        14.06 o                         
 -11  30   1         95.10         82.61        13.96 o                         
 -10  30   1        269.49        266.55        17.66 o                         
  -9  30   1        339.54        329.91        19.12 o                         
  -8  30   1         27.91         29.82        10.86 o                         
  -7  30   1        115.71        125.67        14.23 o                         
  -6  30   1        255.33        248.09        17.61 o                         
  -5  30   1        200.16        242.44        16.73 o                         
  -4  30   1        109.71        121.02        15.62 o                         
  -3  30   1        360.09        345.88        20.79 o                         
  -2  30   1        149.21        159.45        14.59 o                         
  -1  30   1       1132.66       1134.35        26.23 o                         
   0  30   1         79.64         80.38        12.21 o                         
   1  30   1       1159.84       1140.54        24.95 o                         
   2  30   1         65.79         70.53         9.85 o                         
   3  30   1        332.26        315.65        15.83 o                         
   4  30   1        263.84        308.65        16.23 o                         
   5  30   1        106.62        110.31        11.18 o                         
   6  30   1         41.05         38.56        10.00 o                         
   7  30   1        224.26        244.67        14.58 o                         
   8  30   1          4.16          7.68         8.78 o                         
   9  30   1        163.61        138.47        12.35 o                         
  10  30   1         99.57         93.38        12.52 o                         
  11  30   1        553.30        517.57        24.00 o                         
  12  30   1         25.43         47.39        13.85 o                         
  13  30   1        113.80        110.79        13.05 o                         
  14  30   1         44.28         64.53        12.50 o                         
  15  30   1        223.73        211.62        17.32 o                         
  16  30   1        162.03        140.64        15.49 o                         
  17  30   1        390.60        407.18        24.02 o                         
  18  30   1         50.35         -3.51        31.60 o                         
 -16  31   1        129.56        112.77        19.18 o                         
 -15  31   1        278.06        290.03        25.63 o                         
 -14  31   1         32.01          1.19        13.30 o                         
 -13  31   1        439.16        428.40        22.05 o                         
 -12  31   1         71.54         64.59        13.22 o                         
 -11  31   1        495.91        486.95        24.79 o                         
 -10  31   1        131.13        122.23        14.92 o                         
  -9  31   1        668.47        704.06        28.83 o                         
  -8  31   1        235.72        246.37        18.18 o                         
  -7  31   1        941.72        943.23        30.20 o                         
  -6  31   1        374.52        379.98        20.48 o                         
  -5  31   1        478.78        486.48        23.37 o                         
  -4  31   1        308.15        290.12        18.39 o                         
  -3  31   1        613.96        615.19        25.90 o                         
  -2  31   1        479.25        476.97        21.47 o                         
  -1  31   1        939.89        968.82        27.99 o                         
   0  31   1        208.59        239.54        18.95 o                         
   1  31   1        687.18        702.83        25.65 o                         
   2  31   1        120.34        114.30        11.92 o                         
   3  31   1       1144.00       1131.29        28.33 o                         
   4  31   1        289.40        307.39        17.79 o                         
   5  31   1        530.20        526.53        21.06 o                         
   6  31   1        236.03        210.76        15.19 o                         
   7  31   1        364.43        348.48        17.99 o                         
   8  31   1         48.83         39.59        10.19 o                         
   9  31   1        333.16        361.03        19.52 o                         
  10  31   1        116.33        129.12        14.28 o                         
  11  31   1        682.60        688.50        28.07 o                         
  12  31   1        285.85        277.60        17.30 o                         
  13  31   1        969.01        966.02        30.60 o                         
  14  31   1        757.02        775.04        29.29 o                         
  15  31   1        433.28        433.53        25.18 o                         
  16  31   1         20.05        -14.29        14.29 o                         
 -14  32   1          6.82         23.36        17.33 o                         
 -13  32   1        346.98        323.35        24.83 o                         
 -12  32   1         10.03          9.40        13.95 o                         
 -11  32   1        662.89        616.69        28.69 o                         
 -10  32   1         99.34        133.01        15.73 o                         
  -9  32   1        390.27        401.05        23.58 o                         
  -8  32   1         41.10         58.29        13.30 o                         
  -7  32   1        123.10        119.59        15.21 o                         
  -6  32   1         79.74         84.70        14.34 o                         
  -5  32   1         72.06         52.07        12.80 o                         
  -4  32   1         31.90         22.75        10.18 o                         
  -3  32   1         44.03         46.34        11.31 o                         
  -2  32   1        232.52        244.72        20.94 o                         
  -1  32   1        359.24        337.82        19.99 o                         
   0  32   1        394.45        427.34        21.88 o                         
   1  32   1        620.22        606.66        26.24 o                         
   2  32   1        149.59        169.14        15.09 o                         
   3  32   1        252.83        223.98        16.06 o                         
   4  32   1         23.09         20.76        11.90 o                         
   5  32   1        315.66        301.08        16.77 o                         
   6  32   1        126.04        129.13        15.40 o                         
   7  32   1        199.63        183.84        17.29 o                         
   8  32   1         15.92         33.47        11.83 o                         
   9  32   1         41.04         53.75        13.18 o                         
  10  32   1        100.61         68.20        14.51 o                         
  11  32   1        677.48        630.14        28.25 o                         
  12  32   1        276.62        252.74        21.95 o                         
  13  32   1        483.48        445.22        25.83 o                         
  14  32   1          0.56          9.52        13.63 o                         
 -11  33   1        357.76        341.90        26.33 o                         
 -10  33   1          8.34         15.89        14.53 o                         
  -9  33   1        487.82        411.85        26.58 o                         
  -8  33   1         21.99         30.60        12.80 o                         
  -7  33   1        501.49        479.93        25.34 o                         
  -6  33   1        166.67        157.07        16.35 o                         
  -5  33   1        513.70        527.05        26.97 o                         
  -4  33   1        506.19        519.06        26.21 o                         
  -3  33   1        252.31        230.48        17.93 o                         
  -2  33   1        118.99        118.12        13.54 o                         
  -1  33   1        270.25        248.67        18.02 o                         
   0  33   1          4.22         19.71        10.55 o                         
   1  33   1        820.63        863.80        31.56 o                         
   2  33   1        214.88        221.71        17.62 o                         
   3  33   1        563.63        552.47        26.90 o                         
   4  33   1        216.30        235.10        16.74 o                         
   5  33   1        353.54        330.45        20.49 o                         
   6  33   1         18.11         13.15        11.71 o                         
   7  33   1        537.52        555.30        27.54 o                         
   8  33   1        176.09        156.51        16.76 o                         
   9  33   1        206.79        220.03        26.92 o                         
  10  33   1        115.39        103.35        15.91 o                         
  11  33   1        461.36        461.23        26.11 o                         
  -8  34   1         29.71          5.58        17.12 o                         
  -7  34   1        304.43        278.32        23.42 o                         
  -6  34   1         37.90          1.29        17.21 o                         
  -5  34   1         97.78         77.61        16.43 o                         
  -4  34   1         15.53          2.33        15.88 o                         
  -3  34   1         30.13         27.83        13.75 o                         
  -2  34   1         12.38         -2.91        11.78 o                         
  -1  34   1        254.56        219.94        17.13 o                         
   0  34   1        156.17        151.91        15.83 o                         
   1  34   1        780.31        778.75        30.16 o                         
   2  34   1         55.61         43.41        13.24 o                         
   3  34   1         39.13         45.44        14.28 o                         
   4  34   1         24.06         19.49        14.24 o                         
   5  34   1         77.45         50.23        20.71 o                         
   6  34   1        240.66        246.97        20.77 o                         
   7  34   1        132.38        112.87        20.50 o                         
   8  34   1         96.96         81.14        17.58 o                         
   0   0   2       8540.59       7713.69        45.67 o                         
   1   0   2       2605.23       2927.96        14.21 o                         
   2   0   2       9813.71       9527.08        35.12 o                         
   3   0   2      17587.87      16685.15        61.76 o                         
   4   0   2      10569.24       9278.24        41.90 o                         
   5   0   2       3286.49       3761.02        18.43 o                         
   6   0   2       2687.70       2521.55        13.80 o                         
   7   0   2      15066.38      15876.16        60.69 o                         
   8   0   2       1583.68       1570.12        10.64 o                         
   9   0   2       3998.50       4581.76        25.50 o                         
  10   0   2       1090.18       1012.78         9.50 o                         
  11   0   2       1614.37       1571.40        13.82 o                         
  12   0   2       1105.40       1144.79        10.73 o                         
  13   0   2       1099.22        929.48         9.79 o                         
  14   0   2        432.08        427.21         6.69 o                         
  15   0   2       1913.28       1953.76        16.47 o                         
  16   0   2        591.83        527.35         8.54 o                         
  17   0   2       3639.27       3712.35        28.64 o                         
  18   0   2       1655.36       1636.84        16.97 o                         
  19   0   2       1622.44       1479.85        19.30 o                         
  20   0   2       1720.07       1643.10        20.62 o                         
  21   0   2        746.54        685.34        12.47 o                         
  22   0   2        315.38        303.33        10.73 o                         
  23   0   2        416.55        372.38        10.60 o                         
  24   0   2        149.64        169.13         8.94 o                         
  25   0   2        747.49        765.95        15.94 o                         
  26   0   2        234.37        256.95        10.72 o                         
  27   0   2       1298.05       1243.45        30.18 o                         
  28   0   2        210.17        243.35        15.89 o                         
  29   0   2        236.31        234.00        13.72 o                         
  30   0   2        166.49        141.55        11.70 o                         
  31   0   2        368.52        364.28        19.28 o                         
  32   0   2        212.69        168.91        16.05 o                         
  33   0   2        477.12        448.05        23.12 o                         
  34   0   2        153.33        173.88        20.35 o                         
 -34   1   2        104.23        101.82        18.78 o                         
 -33   1   2        923.67        975.19        31.90 o                         
 -32   1   2        249.01        254.94        17.19 o                         
 -31   1   2        272.95        271.34        16.76 o                         
 -30   1   2        167.13        161.09        13.56 o                         
 -29   1   2         32.13         30.51         9.19 o                         
 -28   1   2        953.10        973.09        24.20 o                         
 -27   1   2       1366.63       1364.64        24.81 o                         
 -26   1   2        351.27        361.22        12.77 o                         
 -25   1   2       1379.61       1418.24        22.06 o                         
 -24   1   2        306.08        315.69        11.72 o                         
 -23   1   2       1389.86       1386.61        20.39 o                         
 -22   1   2        626.16        606.24        13.20 o                         
 -21   1   2       1142.46       1160.33        16.26 o                         
 -20   1   2       1185.92       1176.93        17.63 o                         
 -19   1   2       2632.97       2667.01        25.11 o                         
 -18   1   2       2574.39       2842.95        24.78 o                         
 -17   1   2       5265.57       5283.09        37.54 o                         
 -16   1   2       3512.87       3408.94        25.66 o                         
 -15   1   2       3537.18       3594.88        25.57 o                         
 -14   1   2       4666.45       4600.15        30.65 o                         
 -13   1   2       4598.54       4701.65        28.93 o                         
 -12   1   2       3887.94       4131.13        24.98 o                         
 -11   1   2       4380.23       4384.59        26.54 o                         
 -10   1   2        894.28        826.88         8.41 o                         
  -9   1   2       7369.55       7842.81        38.05 o                         
  -8   1   2       6713.76       6834.90        32.96 o                         
  -7   1   2      10653.34      10932.29        46.82 o                         
  -6   1   2       8868.67       8820.31        39.46 o                         
  -5   1   2      12002.47      12348.87        48.83 o                         
  -4   1   2       8130.75       7200.94        38.55 o                         
  -3   1   2      41387.05      41890.13       215.88 o                         
  -2   1   2      11190.43      10113.59        37.61 o                         
  -1   1   2       5895.10       5696.69        25.05 o                         
   0   1   2       2606.36       2962.53        13.72 o                         
   1   1   2       5901.38       5728.63        28.51 o                         
   2   1   2      24961.64      25405.98        87.42 o                         
   3   1   2       7646.23       6855.02        28.64 o                         
   4   1   2      16195.01      16520.15        67.82 o                         
   5   1   2       5439.27       5436.12        23.01 o                         
   6   1   2       2856.24       2505.17        12.46 o                         
   7   1   2      12846.68      13286.72        52.28 o                         
   8   1   2       1874.85       1637.91        11.21 o                         
   9   1   2       1080.57       1051.40         8.67 o                         
  10   1   2        129.69        182.93         4.25 o                         
  11   1   2       2163.99       2150.99        15.13 o                         
  12   1   2       6805.21       7701.59        42.86 o                         
  13   1   2       4219.71       4346.70        26.92 o                         
  14   1   2       3184.01       3311.36        22.35 o                         
  15   1   2       3742.56       3722.85        25.32 o                         
  16   1   2       3588.24       3492.28        25.89 o                         
  17   1   2       3581.34       3671.50        28.72 o                         
  18   1   2       1756.13       1710.23        18.63 o                         
  19   1   2       2473.90       2533.14        24.10 o                         
  20   1   2       1145.30       1071.59        14.79 o                         
  21   1   2       2302.36       2319.01        25.77 o                         
  22   1   2       1728.52       1684.50        20.59 o                         
  23   1   2       1094.15       1083.38        17.23 o                         
  24   1   2       1099.08       1087.58        17.46 o                         
  25   1   2       1518.28       1588.94        23.50 o                         
  26   1   2       1117.01       1156.59        22.99 o                         
  27   1   2       1717.19       1774.43        32.37 o                         
  28   1   2       1201.98       1214.08        28.26 o                         
  29   1   2        223.51        216.12        16.24 o                         
  30   1   2        351.86        329.40        16.71 o                         
  31   1   2        760.56        772.23        25.52 o                         
  32   1   2        269.00        269.94        19.46 o                         
  33   1   2        433.08        444.56        27.09 o                         
  34   1   2         19.22         27.69        16.25 o                         
 -34   2   2        177.60        153.38        41.05 o                         
 -33   2   2        798.20        762.17        28.14 o                         
 -32   2   2        155.76        151.81        14.73 o                         
 -31   2   2        101.54        100.68        13.27 o                         
 -30   2   2        111.58         95.03        12.66 o                         
 -29   2   2         35.77         33.37         9.46 o                         
 -28   2   2         74.58         67.35         9.16 o                         
 -27   2   2        854.35        858.86        20.15 o                         
 -26   2   2        195.19        195.05        10.19 o                         
 -25   2   2        380.91        383.85        12.97 o                         
 -24   2   2        408.76        393.30        12.90 o                         
 -23   2   2        517.84        523.81        13.40 o                         
 -22   2   2        387.13        354.64        10.88 o                         
 -21   2   2        444.30        403.10        10.88 o                         
 -20   2   2       1313.38       1250.45        15.52 o                         
 -19   2   2       3101.30       2848.86        26.00 o                         
 -18   2   2       1207.43       1109.40        14.38 o                         
 -17   2   2       2981.39       2769.21        22.64 o                         
 -16   2   2       1448.12       1422.66        15.01 o                         
 -15   2   2       1331.32       1271.65        14.05 o                         
 -14   2   2        524.41        510.47         8.67 o                         
 -13   2   2       5750.23       6175.29        37.84 o                         
 -12   2   2        615.79        590.01         7.33 o                         
 -11   2   2       2735.51       2748.42        18.43 o                         
 -10   2   2       1680.05       1621.69        12.24 o                         
  -9   2   2       4033.58       4123.64        23.36 o                         
  -8   2   2       2017.13       1900.04        12.48 o                         
  -7   2   2       4516.67       4570.29        22.12 o                         
  -6   2   2       1422.77       1283.12         7.94 o                         
  -5   2   2       3563.51       3249.04        14.21 o                         
  -4   2   2       3773.09       3752.74        16.84 o                         
  -3   2   2      66575.38      66913.82      1419.43 o                         
  -2   2   2      30078.01      30798.13       114.52 o                         
  -1   2   2      24972.99      25344.46        93.47 o                         
   0   2   2       9809.25       9577.38        36.74 o                         
   1   2   2      11182.82      10111.25        40.12 o                         
   2   2   2      30086.31      30873.20       109.98 o                         
   3   2   2       6899.79       6282.52        26.32 o                         
   4   2   2       5716.68       6089.90        24.87 o                         
   5   2   2       7244.18       6741.14        30.13 o                         
   6   2   2       5320.49       4800.32        20.72 o                         
   7   2   2       4973.30       5351.50        25.76 o                         
   8   2   2       2488.12       2463.58        15.38 o                         
   9   2   2       1144.33       1103.11         9.18 o                         
  10   2   2        917.27        897.12         8.48 o                         
  11   2   2       1164.15       1013.88         9.53 o                         
  12   2   2       1378.11       1335.43        11.85 o                         
  13   2   2        817.14        654.43         8.11 o                         
  14   2   2        862.02        831.67        10.04 o                         
  15   2   2       1018.61        960.51        11.14 o                         
  16   2   2        783.44        791.01        10.25 o                         
  17   2   2       1728.61       1710.30        17.50 o                         
  18   2   2        484.63        456.99         8.98 o                         
  19   2   2       1123.19       1172.38        14.78 o                         
  20   2   2       1217.88       1116.13        16.13 o                         
  21   2   2       1785.68       1766.29        20.16 o                         
  22   2   2        471.66        453.44        11.65 o                         
  23   2   2        849.55        833.29        16.04 o                         
  24   2   2        152.22        160.06         8.16 o                         
  25   2   2       1700.03       1683.08        24.36 o                         
  26   2   2        303.86        315.83        15.26 o                         
  27   2   2         80.34         80.49        10.42 o                         
  28   2   2        267.77        281.84        15.25 o                         
  29   2   2         68.61         61.50        10.79 o                         
  30   2   2         68.41         78.35        10.83 o                         
  31   2   2        665.12        683.09        25.57 o                         
  32   2   2         90.23         88.13        12.07 o                         
  33   2   2        236.75        269.69        21.85 o                         
  34   2   2        120.57        153.99        20.08 o                         
 -34   3   2        283.12        263.05        24.89 o                         
 -33   3   2        933.53        922.17        30.85 o                         
 -32   3   2        307.80        294.13        19.12 o                         
 -31   3   2        367.55        367.89        20.36 o                         
 -30   3   2        147.19        162.61        14.58 o                         
 -29   3   2        454.45        478.65        20.15 o                         
 -28   3   2        445.37        433.45        18.08 o                         
 -27   3   2        951.46        913.30        19.67 o                         
 -26   3   2       1149.32       1185.01        19.99 o                         
 -25   3   2        532.05        546.99        14.60 o                         
 -24   3   2        340.10        311.59        11.69 o                         
 -23   3   2       1281.48       1238.08        20.62 o                         
 -22   3   2        345.79        337.55        11.54 o                         
 -21   3   2       1052.87       1055.52        16.97 o                         
 -20   3   2        855.66        854.32        15.53 o                         
 -19   3   2       2165.15       2157.01        24.94 o                         
 -18   3   2       1144.62       1281.60        15.09 o                         
 -17   3   2       2000.23       1969.28        18.81 o                         
 -16   3   2         33.52         69.25         4.14 o                         
 -15   3   2       1386.36       1466.84        14.25 o                         
 -14   3   2        356.98        305.80         6.77 o                         
 -13   3   2       4507.92       4582.90        29.33 o                         
 -12   3   2       2608.62       2242.77        18.45 o                         
 -11   3   2       6378.43       6526.09        36.27 o                         
 -10   3   2       3133.39       3158.26        20.64 o                         
  -9   3   2      10769.58      11427.54        58.99 o                         
  -8   3   2       4647.72       4555.79        23.81 o                         
  -7   3   2       9348.51       9524.57        41.52 o                         
  -6   3   2       3105.51       2668.45        13.36 o                         
  -5   3   2      12888.80      13473.08        49.03 o                         
  -4   3   2       8497.33       8843.38        33.65 o                         
  -3   3   2       9217.28       9023.94        37.01 o                         
  -2   3   2       6905.31       6205.71        25.56 o                         
  -1   3   2       7638.32       6840.20        29.44 o                         
   0   3   2      17590.24      16820.97        64.23 o                         
   1   3   2      41384.48      42021.58       238.46 o                         
   2   3   2      66566.19      68020.66      1437.13 o                         
   3   3   2       9216.55       9019.12        34.36 o                         
   4   3   2      29251.38      31397.15       107.98 o                         
   5   3   2       7686.86       7321.94        29.00 o                         
   6   3   2       1625.59       1575.15         9.00 o                         
   7   3   2       2723.93       2672.31        14.97 o                         
   8   3   2       4205.86       4870.45        24.67 o                         
   9   3   2        568.59        444.60         5.67 o                         
  10   3   2        670.67        715.20         8.42 o                         
  11   3   2       3670.73       3613.05        23.62 o                         
  12   3   2       1210.72       1204.12        11.38 o                         
  13   3   2       2016.26       1961.21        15.62 o                         
  14   3   2       1074.78       1084.99        11.46 o                         
  15   3   2       3220.32       3282.23        24.17 o                         
  16   3   2       6566.58       6566.76        41.66 o                         
  17   3   2       2774.78       2784.47        23.06 o                         
  18   3   2         77.60         77.36         4.93 o                         
  19   3   2       1178.87       1205.82        14.47 o                         
  20   3   2       2811.67       2462.87        23.30 o                         
  21   3   2       2199.33       2175.99        23.73 o                         
  22   3   2        575.11        541.51        10.35 o                         
  23   3   2       1138.50       1142.65        20.91 o                         
  24   3   2        339.80        347.30        14.00 o                         
  25   3   2       1391.90       1385.84        23.59 o                         
  26   3   2       1744.87       1789.26        27.59 o                         
  27   3   2        989.03        995.20        24.48 o                         
  28   3   2        470.88        460.70        20.46 o                         
  29   3   2        656.55        690.26        22.14 o                         
  30   3   2        734.60        718.69        24.94 o                         
  31   3   2       1178.00       1208.69        36.68 o                         
  32   3   2        556.34        558.24        24.41 o                         
  33   3   2        240.57        248.24        24.37 o                         
  34   3   2        110.72         95.79        19.27 o                         
 -34   4   2        123.01        123.32        17.32 o                         
 -33   4   2        699.98        666.12        26.41 o                         
 -32   4   2        105.92         98.43        12.92 o                         
 -31   4   2        264.06        269.99        17.43 o                         
 -30   4   2        164.94        142.06        12.54 o                         
 -29   4   2        525.96        515.16        19.90 o                         
 -28   4   2        239.02        255.15        15.29 o                         
 -27   4   2        374.97        378.66        15.53 o                         
 -26   4   2        161.18        182.14         9.78 o                         
 -25   4   2         82.35         69.40         6.90 o                         
 -24   4   2        278.10        265.40        11.15 o                         
 -23   4   2        604.49        598.27        14.23 o                         
 -22   4   2        719.31        733.00        15.05 o                         
 -21   4   2        766.80        712.32        14.55 o                         
 -20   4   2        381.29        393.67        11.35 o                         
 -19   4   2       1461.41       1431.73        19.31 o                         
 -18   4   2        411.39        395.74         9.02 o                         
 -17   4   2        546.49        495.32         9.95 o                         
 -16   4   2        259.09        250.42         7.18 o                         
 -15   4   2       2639.72       2669.44        24.52 o                         
 -14   4   2        656.23        645.66         9.75 o                         
 -13   4   2       5445.15       5570.35        37.48 o                         
 -12   4   2       1003.71        869.04        11.42 o                         
 -11   4   2       2080.79       2059.61        19.01 o                         
 -10   4   2       1277.08       1220.35        10.17 o                         
  -9   4   2       5396.99       6046.90        31.21 o                         
  -8   4   2       1046.02        950.55         8.06 o                         
  -7   4   2       2770.08       2818.85        15.35 o                         
  -6   4   2       3417.39       3154.80        15.46 o                         
  -5   4   2      18303.89      20387.88        70.31 o                         
  -4   4   2       2839.99       3107.67        15.30 o                         
  -3   4   2      29259.87      31206.91       113.15 o                         
  -2   4   2       5713.10       6104.06        25.80 o                         
  -1   4   2      16188.19      16525.11        62.23 o                         
   0   4   2      10571.14       9220.98        36.39 o                         
   1   4   2       8128.17       7135.09        27.57 o                         
   2   4   2       3771.53       3736.96        16.52 o                         
   3   4   2       8500.51       8812.83        35.52 o                         
   4   4   2       2842.06       3137.05        15.51 o                         
   5   4   2       5787.99       4972.96        21.38 o                         
   6   4   2        290.92        241.69         3.58 o                         
   7   4   2       1804.06       1751.94        11.38 o                         
   8   4   2        224.21        214.37         3.79 o                         
   9   4   2       4342.39       4797.15        25.64 o                         
  10   4   2       2694.28       2732.48        16.77 o                         
  11   4   2       1869.10       1747.90        14.18 o                         
  12   4   2        465.50        420.98         6.51 o                         
  13   4   2       1609.18       1498.28        12.86 o                         
  14   4   2        198.19        201.92         4.97 o                         
  15   4   2        115.93        155.69         4.49 o                         
  16   4   2       1603.87       1512.53        15.97 o                         
  17   4   2       2767.57       2432.92        21.85 o                         
  18   4   2        870.71        826.49        12.57 o                         
  19   4   2       1517.84       1471.48        17.50 o                         
  20   4   2       2267.20       2131.43        22.47 o                         
  21   4   2       2457.60       2312.72        23.65 o                         
  22   4   2        375.11        357.81        10.98 o                         
  23   4   2       1293.47       1278.66        18.86 o                         
  24   4   2        459.22        515.77        15.79 o                         
  25   4   2       2273.71       2279.40        31.24 o                         
  26   4   2        213.58        213.83        11.28 o                         
  27   4   2         93.85         76.98         8.66 o                         
  28   4   2        166.39        150.42        12.43 o                         
  29   4   2        208.60        185.68        12.98 o                         
  30   4   2        240.30        250.80        15.63 o                         
  31   4   2        552.12        542.39        24.22 o                         
  32   4   2        127.54        111.73        14.68 o                         
  33   4   2         65.41         45.81        15.13 o                         
  34   4   2         38.12         32.21        14.11 o                         
 -34   5   2        291.77        286.03        20.74 o                         
 -33   5   2        455.79        464.81        22.91 o                         
 -32   5   2        158.62        140.02        14.74 o                         
 -31   5   2        321.78        312.59        19.61 o                         
 -30   5   2        333.50        323.17        16.84 o                         
 -29   5   2       1229.37       1299.11        26.33 o                         
 -28   5   2        254.53        239.74        14.51 o                         
 -27   5   2        993.75       1039.62        24.23 o                         
 -26   5   2        491.67        521.62        16.68 o                         
 -25   5   2        944.63        925.18        18.48 o                         
 -24   5   2       1249.92       1240.83        20.42 o                         
 -23   5   2       1119.12       1089.28        18.82 o                         
 -22   5   2       1111.93       1100.37        18.27 o                         
 -21   5   2       1371.95       1381.13        20.24 o                         
 -20   5   2        377.85        398.54        11.57 o                         
 -19   5   2       3085.15       2992.78        28.78 o                         
 -18   5   2       2730.21       2605.23        24.21 o                         
 -17   5   2       1010.36       1045.72        14.04 o                         
 -16   5   2        242.94        238.65         6.35 o                         
 -15   5   2       1533.36       1650.56        16.19 o                         
 -14   5   2       1128.98       1000.45        12.09 o                         
 -13   5   2       2722.42       2787.10        24.23 o                         
 -12   5   2        628.47        610.20        10.41 o                         
 -11   5   2       2397.57       2466.12        17.85 o                         
 -10   5   2       1486.71       1552.32        12.39 o                         
  -9   5   2       3848.44       4014.97        23.52 o                         
  -8   5   2       1339.59       1222.72         9.68 o                         
  -7   5   2       3446.39       3418.12        18.71 o                         
  -6   5   2        870.44        772.71         6.51 o                         
  -5   5   2      13771.69      14072.96        54.92 o                         
  -4   5   2       5789.28       4988.47        21.11 o                         
  -3   5   2       7683.48       7307.18        29.67 o                         
  -2   5   2       7249.16       6688.82        28.58 o                         
  -1   5   2       5436.98       5393.60        21.78 o                         
   0   5   2       3285.65       3783.03        16.14 o                         
   1   5   2      12003.35      12338.98        45.92 o                         
   2   5   2       3565.18       3245.46        16.34 o                         
   3   5   2      12888.63      13421.79        50.60 o                         
   4   5   2      18300.16      20347.17        73.83 o                         
   5   5   2      13769.50      14059.24        54.17 o                         
   6   5   2      12057.75      12958.04        56.28 o                         
   7   5   2       1199.50       1080.19         8.77 o                         
   8   5   2       2370.00       2500.18        16.23 o                         
   9   5   2       7438.65       7457.46        40.85 o                         
  10   5   2       8571.89       8852.06        43.69 o                         
  11   5   2       8074.96       8114.92        40.65 o                         
  12   5   2       2149.04       2063.42        14.43 o                         
  13   5   2       1281.47       1199.58        10.49 o                         
  14   5   2       1547.92       1420.44        12.76 o                         
  15   5   2       2508.69       2478.84        18.95 o                         
  16   5   2       2371.53       2410.52        19.33 o                         
  17   5   2       2399.86       2346.61        24.66 o                         
  18   5   2        416.45        481.95        11.20 o                         
  19   5   2       1474.86       1451.93        22.93 o                         
  20   5   2        548.63        539.02        12.02 o                         
  21   5   2       1270.74       1221.13        18.24 o                         
  22   5   2        221.34        196.72         9.09 o                         
  23   5   2        700.40        700.39        14.34 o                         
  24   5   2        408.64        402.08        12.97 o                         
  25   5   2       2046.58       1938.07        29.60 o                         
  26   5   2        525.75        561.78        16.07 o                         
  27   5   2        420.53        390.06        18.17 o                         
  28   5   2         59.23         60.45         9.00 o                         
  29   5   2        586.48        572.47        23.57 o                         
  30   5   2        704.86        707.44        24.53 o                         
  31   5   2       1160.16       1103.80        28.69 o                         
  32   5   2        343.20        358.56        27.06 o                         
  33   5   2        362.34        383.28        23.25 o                         
  34   5   2        229.91        243.55        25.75 o                         
 -34   6   2        203.28        188.43        18.43 o                         
 -33   6   2        529.73        535.94        24.57 o                         
 -32   6   2         64.42         45.02        13.24 o                         
 -31   6   2        178.23        221.27        16.39 o                         
 -30   6   2        156.35        148.33        12.22 o                         
 -29   6   2        578.13        572.47        19.37 o                         
 -28   6   2        432.22        411.29        21.77 o                         
 -27   6   2        414.60        426.01        15.34 o                         
 -26   6   2        265.92        253.89        11.84 o                         
 -25   6   2        699.31        711.41        16.78 o                         
 -24   6   2        112.72         98.55         7.88 o                         
 -23   6   2        126.18        118.13         8.16 o                         
 -22   6   2         70.34         79.68         8.08 o                         
 -21   6   2        921.14        827.16        15.79 o                         
 -20   6   2        529.03        496.72        10.70 o                         
 -19   6   2       1863.04       1775.08        20.93 o                         
 -18   6   2        585.37        550.07        11.22 o                         
 -17   6   2        363.61        341.77         9.46 o                         
 -16   6   2       1497.73       1537.78        15.07 o                         
 -15   6   2       4596.65       4771.42        32.72 o                         
 -14   6   2        788.54        764.77        10.73 o                         
 -13   6   2        621.69        547.98         7.74 o                         
 -12   6   2       1260.65       1105.56        10.30 o                         
 -11   6   2       1049.56        885.46         8.88 o                         
 -10   6   2        898.81        833.18         8.00 o                         
  -9   6   2       2089.01       2161.57        15.22 o                         
  -8   6   2        662.80        721.99         7.48 o                         
  -7   6   2       4181.37       4462.38        22.30 o                         
  -6   6   2        420.59        382.29         4.67 o                         
  -5   6   2      12061.10      12884.52        51.66 o                         
  -4   6   2        291.07        240.55         3.69 o                         
  -3   6   2       1625.64       1566.34         8.93 o                         
  -2   6   2       5318.91       4765.53        20.74 o                         
  -1   6   2       2852.49       2472.25        11.86 o                         
   0   6   2       2688.02       2538.11        11.91 o                         
   1   6   2       8870.41       8829.50        32.97 o                         
   2   6   2       1422.65       1273.26         7.85 o                         
   3   6   2       3102.87       2706.59        13.61 o                         
   4   6   2       3418.21       3112.67        17.54 o                         
   5   6   2        868.37        760.58         7.54 o                         
   6   6   2        420.14        376.74         4.91 o                         
   7   6   2       1910.63       1832.82        12.92 o                         
   8   6   2        851.01        889.52         9.21 o                         
   9   6   2      12434.21      12924.11        66.66 o                         
  10   6   2       2390.39       2222.08        18.00 o                         
  11   6   2       2763.38       2847.38        19.73 o                         
  12   6   2        518.36        445.38         6.65 o                         
  13   6   2        147.54        162.85         5.22 o                         
  14   6   2       1987.16       1877.48        15.27 o                         
  15   6   2        263.29        277.52         6.76 o                         
  16   6   2       1225.04       1127.21        12.91 o                         
  17   6   2       1232.66       1104.53        13.34 o                         
  18   6   2        717.60        702.92        12.40 o                         
  19   6   2        618.02        620.02        13.41 o                         
  20   6   2        248.60        251.28         9.75 o                         
  21   6   2        844.26        755.35        14.66 o                         
  22   6   2        172.32        179.38         9.15 o                         
  23   6   2       1184.81       1138.44        18.93 o                         
  24   6   2        332.87        338.90        11.16 o                         
  25   6   2        973.12        948.17        17.70 o                         
  26   6   2        246.99        249.10        12.08 o                         
  27   6   2        230.17        257.40        13.36 o                         
  28   6   2        115.05        108.45        11.23 o                         
  29   6   2        404.45        397.71        19.33 o                         
  30   6   2        237.24        215.54        15.66 o                         
  31   6   2        666.09        655.76        26.85 o                         
  32   6   2        107.39         98.22        14.04 o                         
  33   6   2        504.17        501.13        28.09 o                         
  34   6   2         71.82         72.58        19.27 o                         
 -34   7   2        801.48        770.38        34.07 o                         
 -33   7   2        433.65        437.91        22.24 o                         
 -32   7   2        187.36        206.89        16.71 o                         
 -31   7   2        365.38        348.35        18.50 o                         
 -30   7   2         75.02         92.08        11.42 o                         
 -29   7   2        980.03        990.32        23.96 o                         
 -28   7   2        227.14        217.23        13.39 o                         
 -27   7   2        866.90        937.22        20.89 o                         
 -26   7   2        166.06        195.16        11.36 o                         
 -25   7   2       1145.72       1151.88        20.21 o                         
 -24   7   2        565.40        581.24        14.68 o                         
 -23   7   2       1104.36       1164.82        20.12 o                         
 -22   7   2       1227.07       1321.89        21.21 o                         
 -21   7   2       1827.64       1813.97        22.57 o                         
 -20   7   2        895.73        850.17        14.80 o                         
 -19   7   2       1920.23       1950.21        22.01 o                         
 -18   7   2        527.77        455.14        10.54 o                         
 -17   7   2       1532.20       1565.82        18.62 o                         
 -16   7   2       1070.36       1018.70        12.32 o                         
 -15   7   2       4622.43       4653.73        34.18 o                         
 -14   7   2       4925.02       4744.16        30.30 o                         
 -13   7   2       3045.14       3065.45        21.02 o                         
 -12   7   2       1342.19       1460.17        12.90 o                         
 -11   7   2       3146.50       3265.60        20.38 o                         
 -10   7   2       5569.41       5691.72        29.59 o                         
  -9   7   2       3212.75       3163.46        19.49 o                         
  -8   7   2       1016.27        885.01         8.50 o                         
  -7   7   2       1235.06       1178.70         9.91 o                         
  -6   7   2       1909.46       1820.24        12.47 o                         
  -5   7   2       1199.83       1076.72         7.58 o                         
  -4   7   2       1802.66       1749.62        10.06 o                         
  -3   7   2       2724.60       2634.29        13.57 o                         
  -2   7   2       4972.70       5312.29        23.06 o                         
  -1   7   2      12844.89      13213.77        51.26 o                         
   0   7   2      15063.32      15852.69        57.96 o                         
   1   7   2      10653.00      10913.57        42.40 o                         
   2   7   2       4517.28       4554.33        20.60 o                         
   3   7   2       9348.93       9455.35        39.17 o                         
   4   7   2       2770.97       2804.40        16.46 o                         
   5   7   2       3444.39       3389.80        18.59 o                         
   6   7   2       4179.54       4445.78        23.67 o                         
   7   7   2       1235.80       1194.47        10.41 o                         
   8   7   2       1782.92       2035.84        16.62 o                         
   9   7   2       7694.51       7886.29        46.13 o                         
  10   7   2       1391.29       1276.20        13.47 o                         
  11   7   2       4279.78       4392.81        30.26 o                         
  12   7   2       2234.47       2111.90        17.80 o                         
  13   7   2       5586.05       5717.39        36.24 o                         
  14   7   2       6206.13       6052.67        36.46 o                         
  15   7   2       6263.58       6249.72        36.59 o                         
  16   7   2       1212.05       1324.59        12.98 o                         
  17   7   2        809.44        814.28        10.11 o                         
  18   7   2        533.03        544.98         9.51 o                         
  19   7   2       1442.64       1453.35        18.29 o                         
  20   7   2       1374.83       1323.92        22.66 o                         
  21   7   2        892.18        901.76        15.50 o                         
  22   7   2        300.78        301.61        10.54 o                         
  23   7   2        834.16        815.14        15.43 o                         
  24   7   2        600.73        589.11        15.31 o                         
  25   7   2       1885.23       1835.43        25.40 o                         
  26   7   2         51.30         52.63         7.25 o                         
  27   7   2        252.93        286.21        15.20 o                         
  28   7   2        549.93        577.73        22.01 o                         
  29   7   2        516.11        533.27        21.95 o                         
  30   7   2        615.32        596.02        24.97 o                         
  31   7   2        627.12        609.71        25.46 o                         
  32   7   2        174.10        166.82        16.12 o                         
  33   7   2        566.67        556.77        27.88 o                         
  34   7   2         95.09         93.75        19.46 o                         
 -33   8   2        121.71        103.33        18.56 o                         
 -32   8   2         54.51         62.95        12.85 o                         
 -31   8   2        292.56        279.74        16.95 o                         
 -30   8   2        160.29        154.71        13.86 o                         
 -29   8   2        547.46        542.62        20.59 o                         
 -28   8   2        278.29        297.04        14.70 o                         
 -27   8   2        412.92        406.01        15.96 o                         
 -26   8   2        352.09        327.39        14.42 o                         
 -25   8   2       1112.25       1147.35        21.41 o                         
 -24   8   2        156.98        167.26         9.70 o                         
 -23   8   2        169.73        174.97         9.32 o                         
 -22   8   2        280.88        265.52        11.37 o                         
 -21   8   2        626.31        613.51        12.21 o                         
 -20   8   2        195.60        227.85         8.79 o                         
 -19   8   2        584.39        651.08        13.22 o                         
 -18   8   2        993.52        917.96        15.71 o                         
 -17   8   2       2038.88       1972.12        22.53 o                         
 -16   8   2       2510.43       2288.59        20.50 o                         
 -15   8   2       2434.04       2388.46        19.98 o                         
 -14   8   2        749.91        665.10         8.87 o                         
 -13   8   2       1968.71       1701.83        15.27 o                         
 -12   8   2       1061.49       1023.12        10.77 o                         
 -11   8   2        513.66        439.12         7.41 o                         
 -10   8   2        968.05        925.89         9.59 o                         
  -9   8   2       1040.61        979.65         9.77 o                         
  -8   8   2       1037.53       1071.07        10.17 o                         
  -7   8   2       1784.92       2046.05        14.32 o                         
  -6   8   2        850.37        895.60         7.91 o                         
  -5   8   2       2371.21       2472.36        14.49 o                         
  -4   8   2        223.78        219.21         3.31 o                         
  -3   8   2       4201.81       4845.34        22.58 o                         
  -2   8   2       2489.78       2465.71        12.77 o                         
  -1   8   2       1871.99       1621.09        10.56 o                         
   0   8   2       1584.61       1562.67         9.55 o                         
   1   8   2       6714.49       6760.85        27.72 o                         
   2   8   2       2016.90       1880.84        12.26 o                         
   3   8   2       4647.28       4478.01        21.58 o                         
   4   8   2       1046.24        946.62         7.49 o                         
   5   8   2       1339.52       1203.24         8.81 o                         
   6   8   2        663.87        723.37         8.51 o                         
   7   8   2       1015.06        890.64         9.76 o                         
   8   8   2       1038.41       1050.01        10.46 o                         
   9   8   2       2225.15       2276.97        18.17 o                         
  10   8   2        694.26        702.90         9.17 o                         
  11   8   2       3331.05       3510.37        27.25 o                         
  12   8   2       3478.34       3363.63        26.13 o                         
  13   8   2       7619.22       7964.05        49.33 o                         
  14   8   2       2744.10       2530.12        21.93 o                         
  15   8   2       2653.47       2552.39        21.08 o                         
  16   8   2       1796.95       1774.26        15.52 o                         
  17   8   2        948.77        871.44        10.30 o                         
  18   8   2        192.09        173.44         5.54 o                         
  19   8   2        650.04        648.00        13.50 o                         
  20   8   2        302.89        303.67         9.39 o                         
  21   8   2        287.32        259.56         9.63 o                         
  22   8   2        259.54        293.39        10.50 o                         
  23   8   2       1591.15       1625.85        21.63 o                         
  24   8   2        274.75        255.00        11.05 o                         
  25   8   2        565.93        565.43        14.39 o                         
  26   8   2        356.34        343.70        13.64 o                         
  27   8   2        543.03        622.11        19.50 o                         
  28   8   2        545.54        528.80        19.96 o                         
  29   8   2        370.24        360.73        19.15 o                         
  30   8   2        121.86         94.89        12.90 o                         
  31   8   2        196.62        192.10        16.11 o                         
  32   8   2        219.45        253.61        18.38 o                         
  33   8   2        302.05        272.31        19.85 o                         
 -33   9   2        214.82        182.91        19.79 o                         
 -32   9   2        614.65        620.45        32.23 o                         
 -31   9   2        360.61        326.44        18.76 o                         
 -30   9   2        208.44        204.40        14.06 o                         
 -29   9   2        822.46        787.17        31.27 o                         
 -28   9   2        415.55        446.55        18.27 o                         
 -27   9   2       1392.57       1319.68        24.07 o                         
 -26   9   2        553.56        590.23        18.23 o                         
 -25   9   2       1140.79       1097.44        20.76 o                         
 -24   9   2        986.68        925.34        17.65 o                         
 -23   9   2        523.14        529.64        14.19 o                         
 -22   9   2        446.28        453.62        12.67 o                         
 -21   9   2       1797.94       1746.88        22.46 o                         
 -20   9   2       1470.71       1555.03        21.19 o                         
 -19   9   2       1371.96       1470.65        19.79 o                         
 -18   9   2        808.99        741.14        13.41 o                         
 -17   9   2       2221.17       2289.17        24.64 o                         
 -16   9   2       3246.00       2779.52        22.04 o                         
 -15   9   2       3810.75       3769.95        26.33 o                         
 -14   9   2        908.25        884.33        10.28 o                         
 -13   9   2       2623.11       2500.13        18.96 o                         
 -12   9   2       1377.98       1514.67        13.59 o                         
 -11   9   2       2860.51       2923.59        20.76 o                         
 -10   9   2       2431.96       2345.64        18.29 o                         
  -9   9   2       2998.74       2967.25        19.53 o                         
  -8   9   2       2224.98       2269.61        16.71 o                         
  -7   9   2       7694.50       7903.76        41.44 o                         
  -6   9   2      12431.59      12917.72        59.27 o                         
  -5   9   2       7436.93       7520.38        37.07 o                         
  -4   9   2       4346.94       4687.38        23.05 o                         
  -3   9   2        567.81        450.29         4.90 o                         
  -2   9   2       1143.64       1093.37         7.52 o                         
  -1   9   2       1079.90       1046.29         7.39 o                         
   0   9   2       3996.42       4583.01        20.95 o                         
   1   9   2       7369.42       7722.98        33.21 o                         
   2   9   2       4033.82       4113.12        21.04 o                         
   3   9   2      10769.46      11346.54        49.50 o                         
   4   9   2       5395.47       5994.94        28.71 o                         
   5   9   2       3848.94       3958.55        21.72 o                         
   6   9   2       2087.78       2152.45        14.32 o                         
   7   9   2       3214.75       3166.40        22.36 o                         
   8   9   2       1040.88        987.34        10.78 o                         
   9   9   2       2999.02       2957.27        24.29 o                         
  10   9   2       1489.97       1397.61        13.98 o                         
  11   9   2        944.28        854.43        10.79 o                         
  12   9   2       1651.66       1589.05        16.91 o                         
  13   9   2       5501.95       5602.40        40.17 o                         
  14   9   2       2188.00       2146.46        19.97 o                         
  15   9   2       5702.98       5867.62        39.81 o                         
  16   9   2       1856.79       1972.45        20.01 o                         
  17   9   2       1326.42       1341.95        14.73 o                         
  18   9   2        835.50        770.83         9.87 o                         
  19   9   2       2255.30       2128.81        18.60 o                         
  20   9   2        927.32        909.03        13.15 o                         
  21   9   2        709.27        680.73        12.46 o                         
  22   9   2        709.83        688.23        13.74 o                         
  23   9   2       1978.62       2007.22        26.21 o                         
  24   9   2        465.89        493.76        12.93 o                         
  25   9   2       1106.23       1139.67        20.04 o                         
  26   9   2        524.44        482.63        15.47 o                         
  27   9   2        462.53        445.04        17.75 o                         
  28   9   2        701.14        636.38        21.67 o                         
  29   9   2        849.63        856.10        25.10 o                         
  30   9   2        226.58        237.81        16.11 o                         
  31   9   2        273.96        271.97        18.59 o                         
  32   9   2         50.48         30.30        12.25 o                         
  33   9   2        302.31        310.97        22.51 o                         
 -33  10   2        136.58        135.39        17.52 o                         
 -32  10   2         61.27         38.87        12.60 o                         
 -31  10   2        138.73        136.91        16.27 o                         
 -30  10   2         79.52         83.73        12.74 o                         
 -29  10   2        486.25        455.73        19.35 o                         
 -28  10   2        450.44        449.69        17.85 o                         
 -27  10   2       2749.52       2768.35        35.66 o                         
 -26  10   2        330.19        372.91        14.05 o                         
 -25  10   2        454.76        449.94        14.89 o                         
 -24  10   2         81.38         88.47         7.63 o                         
 -23  10   2        215.23        232.71        10.17 o                         
 -22  10   2        477.41        432.31        11.86 o                         
 -21  10   2       1871.75       1863.30        22.74 o                         
 -20  10   2        329.83        327.40        10.99 o                         
 -19  10   2        779.66        848.21        14.52 o                         
 -18  10   2        696.00        660.03        12.07 o                         
 -17  10   2       2300.77       2481.56        21.22 o                         
 -16  10   2       2244.89       2083.57        16.55 o                         
 -15  10   2       1309.36       1387.45        12.92 o                         
 -14  10   2        584.48        553.37         8.40 o                         
 -13  10   2       2297.13       2175.85        17.42 o                         
 -12  10   2       2208.97       2082.18        16.92 o                         
 -11  10   2        813.67        750.38         9.42 o                         
 -10  10   2        138.19        113.87         4.36 o                         
  -9  10   2       1490.83       1370.59        12.67 o                         
  -8  10   2        694.84        702.28         8.48 o                         
  -7  10   2       1390.41       1287.13        11.19 o                         
  -6  10   2       2391.30       2190.46        15.27 o                         
  -5  10   2       8571.63       8799.73        44.82 o                         
  -4  10   2       2692.73       2710.25        14.39 o                         
  -3  10   2        671.81        713.68         6.33 o                         
  -2  10   2        916.16        892.05         6.86 o                         
  -1  10   2        128.94        171.04         4.11 o                         
   0  10   2       1089.77        994.57         7.51 o                         
   1  10   2        893.15        819.21         6.64 o                         
   2  10   2       1679.75       1633.71        11.79 o                         
   3  10   2       3133.53       3120.09        18.66 o                         
   4  10   2       1277.71       1232.47         9.61 o                         
   5  10   2       1486.29       1543.27        11.20 o                         
   6  10   2        898.94        848.84         8.03 o                         
   7  10   2       5570.69       5695.51        33.03 o                         
   8  10   2        968.42        925.52        10.54 o                         
   9  10   2       2432.36       2380.66        20.36 o                         
  10  10   2        138.43        118.53         5.49 o                         
  11  10   2        999.72       1005.24        12.23 o                         
  12  10   2       2067.05       2079.51        21.36 o                         
  13  10   2       4235.75       4465.07        32.40 o                         
  14  10   2       1023.88        972.01        14.44 o                         
  15  10   2       1734.22       1572.91        16.63 o                         
  16  10   2        844.20        828.00        12.31 o                         
  17  10   2       1059.92       1015.55        14.51 o                         
  18  10   2        714.92        620.20        10.23 o                         
  19  10   2       1174.82       1166.32        15.11 o                         
  20  10   2        293.27        269.13         7.42 o                         
  21  10   2        187.26        175.60         8.09 o                         
  22  10   2        168.15        176.08         8.56 o                         
  23  10   2       1319.62       1314.76        20.93 o                         
  24  10   2        249.23        266.21        11.53 o                         
  25  10   2        584.29        609.04        16.42 o                         
  26  10   2        200.84        205.74        11.75 o                         
  27  10   2        155.23        165.83        11.39 o                         
  28  10   2        253.57        262.20        14.21 o                         
  29  10   2        385.00        385.27        19.41 o                         
  30  10   2        193.93        214.66        15.27 o                         
  31  10   2        375.08        372.90        21.04 o                         
  32  10   2        196.08        214.08        17.34 o                         
  33  10   2        237.27        187.99        19.23 o                         
 -33  11   2        279.07        303.80        24.05 o                         
 -32  11   2          7.80         -3.45        11.89 o                         
 -31  11   2        331.86        314.61        20.00 o                         
 -30  11   2        147.32        128.58        14.78 o                         
 -29  11   2        321.48        357.49        17.57 o                         
 -28  11   2        507.35        523.86        20.09 o                         
 -27  11   2       1166.90       1208.47        26.27 o                         
 -26  11   2        736.21        802.44        20.37 o                         
 -25  11   2       1038.45       1041.18        21.21 o                         
 -24  11   2        931.09        924.37        19.84 o                         
 -23  11   2       1027.20        987.41        17.86 o                         
 -22  11   2        787.57        763.01        15.58 o                         
 -21  11   2       1913.54       1883.77        22.43 o                         
 -20  11   2       1872.63       1921.43        23.34 o                         
 -19  11   2       1278.94       1328.24        18.00 o                         
 -18  11   2       1408.28       1451.57        16.76 o                         
 -17  11   2       2626.64       2642.69        21.64 o                         
 -16  11   2       1340.23       1265.67        12.94 o                         
 -15  11   2       2646.21       2596.33        20.60 o                         
 -14  11   2        267.78        266.73         6.67 o                         
 -13  11   2       2427.44       2412.66        18.80 o                         
 -12  11   2       4896.14       5027.01        30.00 o                         
 -11  11   2       2427.09       2434.65        18.68 o                         
 -10  11   2        999.36       1002.27        10.66 o                         
  -9  11   2        945.86        854.69        10.53 o                         
  -8  11   2       3329.33       3518.14        24.84 o                         
  -7  11   2       4278.97       4363.26        28.66 o                         
  -6  11   2       2762.61       2861.71        19.64 o                         
  -5  11   2       8076.48       8124.98        41.14 o                         
  -4  11   2       1871.72       1742.30        11.20 o                         
  -3  11   2       3670.68       3556.74        19.61 o                         
  -2  11   2       1165.77       1011.34         8.45 o                         
  -1  11   2       2162.93       2136.80        12.77 o                         
   0  11   2       1616.73       1537.21        11.54 o                         
   1  11   2       4379.92       4330.12        22.61 o                         
   2  11   2       2734.94       2702.48        16.14 o                         
   3  11   2       6378.40       6484.80        32.96 o                         
   4  11   2       2081.82       2037.77        13.55 o                         
   5  11   2       2397.00       2427.20        16.38 o                         
   6  11   2       1051.70        882.15         8.97 o                         
   7  11   2       3147.11       3263.55        21.76 o                         
   8  11   2        514.67        436.48         7.67 o                         
   9  11   2       2861.15       2943.32        22.78 o                         
  10  11   2        815.13        728.69        10.35 o                         
  11  11   2       2428.05       2501.20        23.11 o                         
  12  11   2        797.47        720.54        10.24 o                         
  13  11   2       3843.71       3784.78        28.90 o                         
  14  11   2       3754.32       3609.56        28.50 o                         
  15  11   2       1078.72       1066.85        13.86 o                         
  16  11   2        534.63        517.11        10.00 o                         
  17  11   2       1897.49       1886.70        21.04 o                         
  18  11   2       1013.78       1007.62        14.17 o                         
  19  11   2       1583.96       1536.26        16.87 o                         
  20  11   2        413.06        390.71         9.01 o                         
  21  11   2        577.51        540.69        11.04 o                         
  22  11   2       1503.99       1423.92        18.63 o                         
  23  11   2       2210.58       2172.04        27.65 o                         
  24  11   2       1799.95       1801.29        26.84 o                         
  25  11   2        938.67        978.99        20.83 o                         
  26  11   2        603.46        582.86        20.56 o                         
  27  11   2        960.24        967.30        26.38 o                         
  28  11   2        558.36        543.30        22.47 o                         
  29  11   2        810.43        812.09        26.52 o                         
  30  11   2        473.45        426.33        20.41 o                         
  31  11   2        383.12        361.42        20.87 o                         
  32  11   2         21.40          5.30        12.18 o                         
  33  11   2        177.39        161.99        21.05 o                         
 -32  12   2        109.38        137.53        17.60 o                         
 -31  12   2         70.48         61.67        12.99 o                         
 -30  12   2         95.09         97.30        12.58 o                         
 -29  12   2        165.68        123.81        14.57 o                         
 -28  12   2        206.53        215.14        13.92 o                         
 -27  12   2       1180.11       1248.73        34.15 o                         
 -26  12   2         84.41         97.66         9.90 o                         
 -25  12   2        334.24        353.62        14.94 o                         
 -24  12   2        232.50        237.46        11.78 o                         
 -23  12   2        725.21        700.80        17.52 o                         
 -22  12   2        230.83        220.51        10.01 o                         
 -21  12   2        778.39        779.10        14.34 o                         
 -20  12   2        154.61        145.76         7.63 o                         
 -19  12   2        660.28        626.39        11.79 o                         
 -18  12   2        748.80        655.17        11.14 o                         
 -17  12   2       2965.09       2886.97        23.59 o                         
 -16  12   2        299.97        292.11         7.25 o                         
 -15  12   2       4681.90       4509.88        31.24 o                         
 -14  12   2        293.33        314.61         6.65 o                         
 -13  12   2        724.18        775.69         9.63 o                         
 -12  12   2       1105.87       1011.51        11.36 o                         
 -11  12   2        796.05        710.09        10.20 o                         
 -10  12   2       2068.80       2120.04        19.39 o                         
  -9  12   2       1649.02       1622.43        16.43 o                         
  -8  12   2       3480.56       3376.89        26.47 o                         
  -7  12   2       2233.07       2102.52        17.65 o                         
  -6  12   2        518.93        436.55         6.51 o                         
  -5  12   2       2148.96       2060.15        14.43 o                         
  -4  12   2        465.67        416.81         5.09 o                         
  -3  12   2       1210.51       1186.94        11.06 o                         
  -2  12   2       1377.15       1293.01         9.72 o                         
  -1  12   2       6807.95       7556.71        34.64 o                         
   0  12   2       1104.42       1133.03         9.98 o                         
   1  12   2       3889.69       4014.65        23.89 o                         
   2  12   2        616.49        586.16         6.29 o                         
   3  12   2       2607.87       2253.17        15.08 o                         
   4  12   2       1003.53        854.52         7.90 o                         
   5  12   2        627.25        622.01         7.13 o                         
   6  12   2       1259.65       1110.42        10.61 o                         
   7  12   2       1343.13       1445.97        12.65 o                         
   8  12   2       1060.75        991.83        11.13 o                         
   9  12   2       1378.88       1547.02        15.48 o                         
  10  12   2       2207.46       2075.68        20.88 o                         
  11  12   2       4898.18       5043.35        40.53 o                         
  12  12   2       1106.29       1054.84        17.19 o                         
  13  12   2       2576.02       2647.61        27.67 o                         
  14  12   2       1613.37       1465.72        17.42 o                         
  15  12   2        669.15        620.06        11.32 o                         
  16  12   2        199.22        197.73         8.87 o                         
  17  12   2        858.33        867.90        13.23 o                         
  18  12   2        315.28        280.43         8.84 o                         
  19  12   2        691.27        618.77        10.90 o                         
  20  12   2        132.55        126.75         7.09 o                         
  21  12   2        481.55        455.49        11.12 o                         
  22  12   2       1133.85       1089.70        18.83 o                         
  23  12   2        662.82        675.66        16.07 o                         
  24  12   2        433.95        419.66        15.63 o                         
  25  12   2        104.91        133.65        10.67 o                         
  26  12   2        154.83        146.35        11.45 o                         
  27  12   2        642.64        620.23        21.67 o                         
  28  12   2        163.49        164.06        13.02 o                         
  29  12   2        230.69        233.42        15.25 o                         
  30  12   2        102.60         82.49        13.22 o                         
  31  12   2        298.50        268.37        18.04 o                         
  32  12   2         21.46         25.56        15.99 o                         
 -32  13   2        150.28        175.28        20.66 o                         
 -31  13   2        434.85        426.65        23.50 o                         
 -30  13   2         85.73         82.18        12.79 o                         
 -29  13   2        350.78        331.42        18.46 o                         
 -28  13   2         35.78         34.15        10.06 o                         
 -27  13   2        407.51        413.36        18.87 o                         
 -26  13   2        413.61        406.10        16.65 o                         
 -25  13   2        214.10        211.67        12.81 o                         
 -24  13   2        212.86        202.60        11.75 o                         
 -23  13   2       1167.88       1163.99        21.99 o                         
 -22  13   2        616.68        650.65        15.22 o                         
 -21  13   2       1221.21       1214.35        17.98 o                         
 -20  13   2        786.26        804.28        13.88 o                         
 -19  13   2       1152.77       1132.16        13.75 o                         
 -18  13   2        671.58        682.60        10.73 o                         
 -17  13   2       2973.43       2975.26        25.59 o                         
 -16  13   2        629.43        664.21        12.30 o                         
 -15  13   2       2783.45       2603.17        23.43 o                         
 -14  13   2        488.59        464.84         8.12 o                         
 -13  13   2       2084.24       2129.47        18.01 o                         
 -12  13   2       2575.90       2611.93        20.94 o                         
 -11  13   2       3842.60       3831.18        29.67 o                         
 -10  13   2       4233.71       4500.40        32.70 o                         
  -9  13   2       5503.45       5556.03        39.23 o                         
  -8  13   2       7615.48       8065.56        51.72 o                         
  -7  13   2       5587.21       5662.41        35.43 o                         
  -6  13   2        147.48        157.97         4.87 o                         
  -5  13   2       1283.51       1166.62         9.49 o                         
  -4  13   2       1608.05       1496.73        11.75 o                         
  -3  13   2       2014.98       1925.52        12.97 o                         
  -2  13   2        818.75        653.67         6.57 o                         
  -1  13   2       4219.92       4354.36        25.33 o                         
   0  13   2       1100.26        930.27        10.69 o                         
   1  13   2       4600.19       4643.74        30.96 o                         
   2  13   2       5747.58       6150.88        32.85 o                         
   3  13   2       4507.75       4468.38        26.67 o                         
   4  13   2       5443.68       5432.50        27.58 o                         
   5  13   2       2721.28       2694.03        17.24 o                         
   6  13   2        622.67        567.06         7.69 o                         
   7  13   2       3045.37       3002.35        20.93 o                         
   8  13   2       1971.33       1695.53        14.70 o                         
   9  13   2       2621.11       2492.96        19.82 o                         
  10  13   2       2300.18       2186.97        20.14 o                         
  11  13   2       2427.32       2427.97        22.07 o                         
  12  13   2        723.86        768.69        12.49 o                         
  13  13   2       2085.29       2160.90        23.93 o                         
  14  13   2       1165.28       1154.15        17.15 o                         
  15  13   2       1124.85       1210.84        18.60 o                         
  16  13   2        359.61        365.72         9.19 o                         
  17  13   2       1985.41       1999.74        21.14 o                         
  18  13   2        418.67        435.13         9.77 o                         
  19  13   2        681.38        700.40        12.61 o                         
  20  13   2        255.71        246.39         8.78 o                         
  21  13   2       1294.64       1268.27        17.09 o                         
  22  13   2        451.82        464.79        12.46 o                         
  23  13   2       1192.21       1178.01        19.17 o                         
  24  13   2       1073.79       1041.88        19.88 o                         
  25  13   2        516.81        534.24        17.10 o                         
  26  13   2        991.41        937.81        21.45 o                         
  27  13   2        678.14        668.42        21.46 o                         
  28  13   2        432.71        446.83        19.20 o                         
  29  13   2        431.67        450.14        20.10 o                         
  30  13   2        226.42        188.83        16.49 o                         
  31  13   2        611.58        606.13        26.86 o                         
  32  13   2        236.03        177.33        19.98 o                         
 -31  14   2        127.72        101.84        16.91 o                         
 -30  14   2        231.36        240.55        17.41 o                         
 -29  14   2        525.84        474.02        22.76 o                         
 -28  14   2        190.66        215.86        14.92 o                         
 -27  14   2        253.00        248.95        15.18 o                         
 -26  14   2         15.42          9.59         8.35 o                         
 -25  14   2        198.30        219.78        13.56 o                         
 -24  14   2        258.47        269.31        14.40 o                         
 -23  14   2        263.57        281.48        13.25 o                         
 -22  14   2        633.45        624.29        16.77 o                         
 -21  14   2        620.95        613.85        13.89 o                         
 -20  14   2        155.10        148.44         7.99 o                         
 -19  14   2        321.07        327.17         9.06 o                         
 -18  14   2        474.22        473.18        11.09 o                         
 -17  14   2       1944.21       1908.18        18.99 o                         
 -16  14   2        625.29        579.34         9.59 o                         
 -15  14   2       1556.96       1420.77        15.78 o                         
 -14  14   2        447.07        436.90         8.10 o                         
 -13  14   2       1166.14       1087.69        12.61 o                         
 -12  14   2       1611.80       1433.81        15.19 o                         
 -11  14   2       3756.73       3620.40        29.97 o                         
 -10  14   2       1023.10        969.91        12.39 o                         
  -9  14   2       2187.26       2139.49        19.39 o                         
  -8  14   2       2745.23       2570.93        23.76 o                         
  -7  14   2       6204.51       5973.85        40.04 o                         
  -6  14   2       1988.92       1913.80        16.26 o                         
  -5  14   2       1547.50       1406.62        10.96 o                         
  -4  14   2        198.52        196.47         4.37 o                         
  -3  14   2       1075.00       1071.87         9.54 o                         
  -2  14   2        861.84        838.20         7.75 o                         
  -1  14   2       3185.12       3326.33        22.17 o                         
   0  14   2        432.21        416.38         7.31 o                         
   1  14   2       4667.44       4550.35        30.93 o                         
   2  14   2        525.05        495.47         7.32 o                         
   3  14   2        355.81        300.52         5.51 o                         
   4  14   2        656.71        646.65         6.90 o                         
   5  14   2       1127.47        996.88        10.28 o                         
   6  14   2        789.15        784.25         8.52 o                         
   7  14   2       4925.27       4708.25        30.40 o                         
   8  14   2        749.59        666.21         9.17 o                         
   9  14   2        907.38        870.88        11.08 o                         
  10  14   2        583.83        544.07         9.45 o                         
  11  14   2        267.43        267.03         7.72 o                         
  12  14   2        293.41        310.42         9.26 o                         
  13  14   2        488.83        480.92        10.18 o                         
  14  14   2        446.54        438.42        12.27 o                         
  15  14   2        799.44        853.62        15.27 o                         
  16  14   2        517.15        511.86        12.87 o                         
  17  14   2        655.02        714.83        13.77 o                         
  18  14   2        100.92         99.27         5.99 o                         
  19  14   2        328.74        319.99         9.71 o                         
  20  14   2        213.31        212.87         8.17 o                         
  21  14   2        704.98        704.68        13.10 o                         
  22  14   2        423.12        422.47        11.22 o                         
  23  14   2        932.19        940.43        19.54 o                         
  24  14   2        321.77        302.05        13.12 o                         
  25  14   2        434.40        456.08        17.69 o                         
  26  14   2        260.77        257.40        13.31 o                         
  27  14   2         68.37         58.91        10.32 o                         
  28  14   2         99.27        102.73        12.02 o                         
  29  14   2        299.37        293.50        17.95 o                         
  30  14   2        252.17        284.17        21.09 o                         
  31  14   2        597.55        576.89        28.62 o                         
 -31  15   2        268.87        274.16        20.36 o                         
 -30  15   2         63.89         64.73        17.59 o                         
 -29  15   2        935.09        884.71        30.08 o                         
 -28  15   2        184.84        186.67        15.22 o                         
 -27  15   2        474.37        422.78        19.34 o                         
 -26  15   2        358.85        342.69        17.68 o                         
 -25  15   2        171.47        173.09        13.44 o                         
 -24  15   2        688.79        647.90        21.54 o                         
 -23  15   2        967.48        965.94        23.03 o                         
 -22  15   2       1215.48       1237.48        21.83 o                         
 -21  15   2        778.87        797.80        15.42 o                         
 -20  15   2         61.31         64.41         5.95 o                         
 -19  15   2        725.21        728.47        13.58 o                         
 -18  15   2        255.46        241.38         8.59 o                         
 -17  15   2       1197.85       1153.51        17.86 o                         
 -16  15   2        147.06        137.33         5.66 o                         
 -15  15   2       1240.74       1157.98        15.49 o                         
 -14  15   2        799.06        823.84        11.35 o                         
 -13  15   2       1124.09       1168.23        13.66 o                         
 -12  15   2        670.01        603.23         9.16 o                         
 -11  15   2       1078.17       1069.46        13.30 o                         
 -10  15   2       1735.34       1556.14        16.19 o                         
  -9  15   2       5700.95       5800.09        38.44 o                         
  -8  15   2       2654.80       2534.39        21.08 o                         
  -7  15   2       6264.73       6233.52        40.33 o                         
  -6  15   2        263.55        274.16         5.73 o                         
  -5  15   2       2510.40       2467.07        16.21 o                         
  -4  15   2        115.73        150.67         4.10 o                         
  -3  15   2       3221.21       3236.79        20.47 o                         
  -2  15   2       1018.47        919.87         8.71 o                         
  -1  15   2       3744.23       3653.13        24.25 o                         
   0  15   2       1911.78       1914.43        15.98 o                         
   1  15   2       3537.71       3555.02        29.49 o                         
   2  15   2       1333.12       1243.10        18.08 o                         
   3  15   2       1385.10       1471.08        15.20 o                         
   4  15   2       2638.75       2666.64        17.96 o                         
   5  15   2       1534.00       1640.19        13.81 o                         
   6  15   2       4593.44       4768.75        30.33 o                         
   7  15   2       4623.23       4571.82        28.24 o                         
   8  15   2       2433.35       2345.21        19.37 o                         
   9  15   2       3811.77       3745.08        27.28 o                         
  10  15   2       1308.73       1392.96        17.05 o                         
  11  15   2       2646.54       2602.28        23.09 o                         
  12  15   2       4680.50       4587.49        39.15 o                         
  13  15   2       2780.52       2563.30        27.02 o                         
  14  15   2       1558.14       1398.46        20.80 o                         
  15  15   2       1239.84       1213.91        18.62 o                         
  16  15   2        446.07        438.96        12.44 o                         
  17  15   2        582.01        566.07        12.84 o                         
  18  15   2        197.40        185.44         8.56 o                         
  19  15   2        940.45        970.38        16.23 o                         
  20  15   2       1093.80       1092.18        17.90 o                         
  21  15   2       2234.93       2316.80        25.42 o                         
  22  15   2        288.98        314.31        11.53 o                         
  23  15   2        968.29        980.88        20.21 o                         
  24  15   2        456.46        455.64        18.58 o                         
  25  15   2        514.41        494.41        18.83 o                         
  26  15   2         44.14         43.03         9.16 o                         
  27  15   2        132.36        121.68        11.47 o                         
  28  15   2        229.46        213.09        15.17 o                         
  29  15   2        296.81        254.65        18.33 o                         
  30  15   2        288.96        302.25        20.71 o                         
  31  15   2        671.23        603.78        40.37 o                         
 -30  16   2        156.02        132.39        19.59 o                         
 -29  16   2        814.10        789.40        31.41 o                         
 -28  16   2        124.51        138.02        14.17 o                         
 -27  16   2        398.80        372.51        19.46 o                         
 -26  16   2         47.85         35.67         9.26 o                         
 -25  16   2         13.06         15.51         8.83 o                         
 -24  16   2        314.08        285.76        17.06 o                         
 -23  16   2        144.70        134.96        11.28 o                         
 -22  16   2        923.62        889.76        19.58 o                         
 -21  16   2        872.21        892.55        18.62 o                         
 -20  16   2        429.06        412.28        11.19 o                         
 -19  16   2        343.27        322.30        12.16 o                         
 -18  16   2        240.10        241.84         9.05 o                         
 -17  16   2        910.92        845.93        13.67 o                         
 -16  16   2         53.31         61.96         5.20 o                         
 -15  16   2        446.16        442.41        10.69 o                         
 -14  16   2        517.04        488.24         9.82 o                         
 -13  16   2        359.16        378.12         8.77 o                         
 -12  16   2        199.38        173.37         6.77 o                         
 -11  16   2        535.12        500.06         8.36 o                         
 -10  16   2        843.21        824.02        11.87 o                         
  -9  16   2       1858.44       1981.63        19.78 o                         
  -8  16   2       1795.49       1756.53        21.53 o                         
  -7  16   2       1212.55       1353.64        15.10 o                         
  -6  16   2       1224.12       1114.17        10.29 o                         
  -5  16   2       2371.87       2355.97        17.23 o                         
  -4  16   2       1602.85       1514.85        14.36 o                         
  -3  16   2       6569.29       6414.05        35.04 o                         
  -2  16   2        784.34        789.51         9.56 o                         
  -1  16   2       3588.60       3468.76        23.73 o                         
   0  16   2        592.58        527.69         7.09 o                         
   1  16   2       3512.72       3344.31        26.23 o                         
   2  16   2       1447.16       1376.69        15.42 o                         
   3  16   2         33.57         70.91         4.23 o                         
   4  16   2        258.57        243.81         7.07 o                         
   5  16   2        243.39        234.62         5.14 o                         
   6  16   2       1499.11       1567.16        13.34 o                         
   7  16   2       1068.83       1013.92        10.72 o                         
   8  16   2       2511.95       2234.48        18.40 o                         
   9  16   2       3243.14       2811.31        23.15 o                         
  10  16   2       2246.39       2112.34        20.93 o                         
  11  16   2       1339.90       1263.13        15.53 o                         
  12  16   2        299.71        299.53         9.25 o                         
  13  16   2        629.65        630.15        12.51 o                         
  14  16   2        624.40        562.67        13.27 o                         
  15  16   2        146.49        141.15         7.98 o                         
  16  16   2         53.27         48.63         5.86 o                         
  17  16   2         72.90         76.33         6.34 o                         
  18  16   2        351.33        390.69        11.67 o                         
  19  16   2        259.69        252.66        10.58 o                         
  20  16   2        531.19        520.22        13.54 o                         
  21  16   2       1042.50       1043.32        17.66 o                         
  22  16   2         79.04         89.28         9.68 o                         
  23  16   2       1093.77       1048.29        19.26 o                         
  24  16   2        173.14        181.09        11.05 o                         
  25  16   2        175.93        169.90        11.95 o                         
  26  16   2         36.57         27.75         9.32 o                         
  27  16   2        148.78        166.83        13.23 o                         
  28  16   2        297.65        296.23        16.97 o                         
  29  16   2        680.44        661.33        24.64 o                         
  30  16   2        488.27        450.79        26.22 o                         
 -30  17   2          1.62         -0.69        13.15 o                         
 -29  17   2        771.13        748.04        28.17 o                         
 -28  17   2        165.10        143.04        16.43 o                         
 -27  17   2        613.18        606.71        22.49 o                         
 -26  17   2        385.04        371.68        19.25 o                         
 -25  17   2        569.15        537.10        20.59 o                         
 -24  17   2       1154.80       1160.24        27.86 o                         
 -23  17   2        849.39        821.89        23.87 o                         
 -22  17   2       1641.18       1770.01        30.27 o                         
 -21  17   2       1100.43       1062.91        19.55 o                         
 -20  17   2        365.18        393.42        13.60 o                         
 -19  17   2       1364.81       1386.10        21.28 o                         
 -18  17   2        166.50        151.63         7.30 o                         
 -17  17   2        574.13        552.83        12.94 o                         
 -16  17   2         72.96         76.83         6.02 o                         
 -15  17   2        582.56        563.80        10.33 o                         
 -14  17   2        655.04        709.87        13.74 o                         
 -13  17   2       1984.86       1950.56        20.63 o                         
 -12  17   2        858.05        855.03        12.71 o                         
 -11  17   2       1897.57       1925.05        20.26 o                         
 -10  17   2       1059.89       1004.18        14.70 o                         
  -9  17   2       1325.61       1322.67        14.40 o                         
  -8  17   2        950.11        887.93        12.05 o                         
  -7  17   2        808.56        803.34        10.87 o                         
  -6  17   2       1234.61       1109.98        12.87 o                         
  -5  17   2       2398.03       2327.08        17.95 o                         
  -4  17   2       2770.86       2402.53        18.44 o                         
  -3  17   2       2775.19       2777.03        19.15 o                         
  -2  17   2       1728.03       1720.38        14.69 o                         
  -1  17   2       3582.27       3593.52        24.49 o                         
   0  17   2       3637.59       3678.79        28.77 o                         
   1  17   2       5264.82       5173.69        37.75 o                         
   2  17   2       2982.50       2789.91        26.10 o                         
   3  17   2       1998.33       1958.29        19.56 o                         
   4  17   2        547.97        497.57         9.38 o                         
   5  17   2       1011.57       1018.73        12.07 o                         
   6  17   2        364.40        326.28         6.39 o                         
   7  17   2       1533.05       1566.55        15.02 o                         
   8  17   2       2037.20       1955.10        18.47 o                         
   9  17   2       2222.99       2196.44        18.79 o                         
  10  17   2       2298.55       2472.22        22.33 o                         
  11  17   2       2626.94       2636.94        26.71 o                         
  12  17   2       2964.38       2899.92        28.32 o                         
  13  17   2       2973.19       2933.05        29.11 o                         
  14  17   2       1943.66       1908.48        23.70 o                         
  15  17   2       1197.30       1162.21        17.86 o                         
  16  17   2        910.50        872.60        16.65 o                         
  17  17   2        573.20        555.06        13.34 o                         
  18  17   2        698.23        649.79        14.31 o                         
  19  17   2       1553.28       1545.83        21.52 o                         
  20  17   2       2306.26       2222.26        26.27 o                         
  21  17   2       1465.71       1443.55        21.36 o                         
  22  17   2        681.06        656.26        15.94 o                         
  23  17   2        943.66        900.00        18.44 o                         
  24  17   2        603.92        555.72        18.67 o                         
  25  17   2        592.86        611.24        21.32 o                         
  26  17   2         73.65         58.08         9.98 o                         
  27  17   2        229.13        228.19        16.16 o                         
  28  17   2        174.62        185.07        14.59 o                         
  29  17   2        681.49        675.03        25.35 o                         
  30  17   2        233.55        217.11        19.93 o                         
 -29  18   2        975.94        953.12        33.59 o                         
 -28  18   2         46.06         36.51        10.81 o                         
 -27  18   2        196.24        190.67        16.40 o                         
 -26  18   2        195.73        185.53        13.63 o                         
 -25  18   2         60.45         58.21        10.65 o                         
 -24  18   2        357.80        341.53        22.72 o                         
 -23  18   2        652.78        621.38        20.00 o                         
 -22  18   2         28.28         57.66         8.70 o                         
 -21  18   2        570.80        538.37        15.82 o                         
 -20  18   2        212.24        218.33        10.96 o                         
 -19  18   2        837.37        841.60        15.70 o                         
 -18  18   2        672.18        639.48        14.52 o                         
 -17  18   2        697.46        634.50        13.31 o                         
 -16  18   2        351.72        372.54        11.20 o                         
 -15  18   2        197.18        178.49         8.78 o                         
 -14  18   2        101.03        107.37         5.87 o                         
 -13  18   2        418.80        428.91        10.04 o                         
 -12  18   2        315.01        285.66         8.50 o                         
 -11  18   2       1013.72       1006.57        18.68 o                         
 -10  18   2        714.88        633.66        13.00 o                         
  -9  18   2        835.39        776.97        11.68 o                         
  -8  18   2        192.30        169.98         5.71 o                         
  -7  18   2        533.28        524.81         8.76 o                         
  -6  18   2        716.74        668.81         9.21 o                         
  -5  18   2        417.01        458.46         7.97 o                         
  -4  18   2        870.25        796.70         8.45 o                         
  -3  18   2         77.36         73.74         4.29 o                         
  -2  18   2        484.49        459.20         8.26 o                         
  -1  18   2       1756.54       1677.99        16.03 o                         
   0  18   2       1654.10       1624.12        22.20 o                         
   1  18   2       2576.36       2804.45        28.21 o                         
   2  18   2       1206.29       1086.30        15.15 o                         
   3  18   2       1145.26       1265.63        13.91 o                         
   4  18   2        410.78        383.34         8.68 o                         
   5  18   2       2731.28       2642.97        25.57 o                         
   6  18   2        585.75        534.43         8.68 o                         
   7  18   2        526.44        455.72         8.51 o                         
   8  18   2        994.72        886.18        12.54 o                         
   9  18   2        807.54        703.13        12.23 o                         
  10  18   2        696.65        638.57        11.65 o                         
  11  18   2       1408.97       1435.26        16.21 o                         
  12  18   2        748.72        686.48        15.56 o                         
  13  18   2        671.54        681.55        13.97 o                         
  14  18   2        474.78        506.11        12.26 o                         
  15  18   2        254.58        236.00         9.92 o                         
  16  18   2        239.83        265.64        10.57 o                         
  17  18   2        166.25        185.80         9.06 o                         
  18  18   2        671.75        638.62        14.76 o                         
  19  18   2        361.42        383.07        12.85 o                         
  20  18   2        159.55        161.65         9.21 o                         
  21  18   2       1243.70       1224.13        22.22 o                         
  22  18   2        120.65        135.67         9.41 o                         
  23  18   2        541.39        514.78        16.35 o                         
  24  18   2        222.18        197.13        11.91 o                         
  25  18   2        132.27        126.62        12.12 o                         
  26  18   2         59.31         49.31         9.70 o                         
  27  18   2        302.71        320.98        18.27 o                         
  28  18   2        376.57        385.28        19.95 o                         
  29  18   2        477.71        460.85        26.82 o                         
 -29  19   2        468.27        474.85        30.22 o                         
 -28  19   2        319.39        299.64        19.50 o                         
 -27  19   2        295.56        311.97        18.85 o                         
 -26  19   2        507.91        518.07        20.69 o                         
 -25  19   2        873.03        932.46        25.76 o                         
 -24  19   2        455.57        470.43        20.87 o                         
 -23  19   2        956.82        910.27        23.78 o                         
 -22  19   2        310.82        288.49        13.66 o                         
 -21  19   2        624.48        606.58        22.15 o                         
 -20  19   2        589.81        589.93        17.60 o                         
 -19  19   2       1156.87       1129.23        19.20 o                         
 -18  19   2        361.22        381.86        12.33 o                         
 -17  19   2       1553.32       1513.80        19.73 o                         
 -16  19   2        259.71        277.78        10.01 o                         
 -15  19   2        940.66        935.45        15.35 o                         
 -14  19   2        328.62        344.65        10.65 o                         
 -13  19   2        681.13        683.30        14.73 o                         
 -12  19   2        691.17        635.63        11.75 o                         
 -11  19   2       1583.89       1545.77        19.18 o                         
 -10  19   2       1175.10       1148.13        15.12 o                         
  -9  19   2       2255.11       2167.39        22.76 o                         
  -8  19   2        649.81        637.21        10.82 o                         
  -7  19   2       1442.91       1425.18        20.59 o                         
  -6  19   2        617.82        596.10        10.52 o                         
  -5  19   2       1475.69       1433.66        12.06 o                         
  -4  19   2       1517.56       1419.94        18.47 o                         
  -3  19   2       1179.15       1165.02        13.14 o                         
  -2  19   2       1122.42       1167.38        12.57 o                         
  -1  19   2       2472.35       2487.03        22.30 o                         
   0  19   2       1623.96       1501.84        19.48 o                         
   1  19   2       2630.71       2565.58        26.67 o                         
   2  19   2       3101.83       2878.43        27.72 o                         
   3  19   2       2164.15       2116.66        22.17 o                         
   4  19   2       1460.91       1396.56        16.23 o                         
   5  19   2       3085.11       2928.29        25.59 o                         
   6  19   2       1863.15       1736.51        22.90 o                         
   7  19   2       1920.25       1937.00        18.26 o                         
   8  19   2        583.93        636.35         9.61 o                         
   9  19   2       1372.98       1385.61        14.13 o                         
  10  19   2        779.34        809.68        11.95 o                         
  11  19   2       1278.04       1291.43        15.33 o                         
  12  19   2        661.51        620.85        11.48 o                         
  13  19   2       1153.50       1153.06        19.52 o                         
  14  19   2        321.24        323.28        11.11 o                         
  15  19   2        724.83        744.80        15.62 o                         
  16  19   2        343.49        332.57        12.50 o                         
  17  19   2       1364.30       1317.91        21.08 o                         
  18  19   2        837.65        832.82        17.44 o                         
  19  19   2       1156.96       1109.90        19.76 o                         
  20  19   2        427.58        435.22        14.80 o                         
  21  19   2        699.75        646.82        16.34 o                         
  22  19   2        223.54        247.35        11.75 o                         
  23  19   2        841.57        811.97        21.22 o                         
  24  19   2        332.15        329.04        16.42 o                         
  25  19   2        451.69        432.42        18.18 o                         
  26  19   2        295.31        274.73        16.10 o                         
  27  19   2        524.37        458.91        22.87 o                         
  28  19   2        635.22        620.47        25.67 o                         
  29  19   2        760.03        679.95        28.51 o                         
 -28  20   2         49.96        -10.14        19.05 o                         
 -27  20   2        246.50        245.52        18.27 o                         
 -26  20   2        106.96         82.00        13.53 o                         
 -25  20   2        362.15        347.53        18.09 o                         
 -24  20   2        219.00        220.09        15.57 o                         
 -23  20   2        376.17        352.70        17.14 o                         
 -22  20   2        254.37        266.51        15.06 o                         
 -21  20   2         81.40         49.72         8.31 o                         
 -20  20   2        108.26        108.37         9.15 o                         
 -19  20   2        428.13        431.96        14.00 o                         
 -18  20   2        159.26        170.54         9.18 o                         
 -17  20   2       2307.46       2219.15        24.84 o                         
 -16  20   2        531.09        504.69        12.69 o                         
 -15  20   2       1093.64       1129.99        16.88 o                         
 -14  20   2        213.41        221.23         9.19 o                         
 -13  20   2        254.81        245.08         9.27 o                         
 -12  20   2        132.63        124.71         6.08 o                         
 -11  20   2        412.97        397.96         9.70 o                         
 -10  20   2        293.12        257.08         8.28 o                         
  -9  20   2        927.64        884.91        14.61 o                         
  -8  20   2        302.73        284.58         8.62 o                         
  -7  20   2       1375.14       1291.69        15.20 o                         
  -6  20   2        248.53        224.33         7.31 o                         
  -5  20   2        548.75        504.30         9.52 o                         
  -4  20   2       2268.98       2136.18        22.69 o                         
  -3  20   2       2808.48       2406.94        24.44 o                         
  -2  20   2       1218.85       1084.66        12.75 o                         
  -1  20   2       1143.68       1067.26        14.62 o                         
   0  20   2       1718.99       1579.39        19.63 o                         
   1  20   2       1187.36       1135.10        16.39 o                         
   2  20   2       1312.03       1216.16        16.93 o                         
   3  20   2        856.93        825.06        13.03 o                         
   4  20   2        381.33        383.58         8.56 o                         
   5  20   2        377.55        388.37         9.61 o                         
   6  20   2        529.20        469.79         9.67 o                         
   7  20   2        894.95        848.68        17.00 o                         
   8  20   2        195.34        210.10         7.77 o                         
   9  20   2       1471.78       1486.76        15.03 o                         
  10  20   2        329.41        317.91         7.15 o                         
  11  20   2       1873.40       1874.45        19.55 o                         
  12  20   2        154.28        137.95         6.81 o                         
  13  20   2        786.32        815.84        13.40 o                         
  14  20   2        155.11        150.37         8.11 o                         
  15  20   2         61.17         67.88         6.25 o                         
  16  20   2        428.91        426.39        13.08 o                         
  17  20   2        365.36        369.71        12.76 o                         
  18  20   2        212.01        206.99        10.56 o                         
  19  20   2        590.18        572.73        15.18 o                         
  20  20   2        108.54        114.27         8.49 o                         
  21  20   2        345.34        350.97        13.46 o                         
  22  20   2        308.24        304.73        13.45 o                         
  23  20   2        268.17        265.00        13.24 o                         
  24  20   2        125.44        108.58        11.94 o                         
  25  20   2        312.32        297.68        16.49 o                         
  26  20   2        215.63        197.94        15.74 o                         
  27  20   2        282.64        311.86        19.27 o                         
  28  20   2        211.06        234.62        19.34 o                         
 -27  21   2        304.28        298.86        26.41 o                         
 -26  21   2        209.36        216.27        16.67 o                         
 -25  21   2        709.48        713.36        29.99 o                         
 -24  21   2        349.33        326.49        18.71 o                         
 -23  21   2        864.57        815.69        25.52 o                         
 -22  21   2        429.85        416.73        18.41 o                         
 -21  21   2        499.50        466.88        17.39 o                         
 -20  21   2        345.54        353.49        15.16 o                         
 -19  21   2        698.71        658.27        17.86 o                         
 -18  21   2       1243.24       1240.38        20.47 o                         
 -17  21   2       1466.19       1434.14        21.00 o                         
 -16  21   2       1042.61       1025.53        17.01 o                         
 -15  21   2       2234.48       2263.31        25.20 o                         
 -14  21   2        705.64        684.36        13.33 o                         
 -13  21   2       1294.08       1281.50        18.44 o                         
 -12  21   2        481.22        444.01        11.73 o                         
 -11  21   2        577.33        533.41        11.75 o                         
 -10  21   2        187.11        200.99         9.31 o                         
  -9  21   2        709.36        696.70        12.63 o                         
  -8  21   2        287.71        261.23         8.65 o                         
  -7  21   2        892.41        865.67        13.35 o                         
  -6  21   2        844.28        771.68        12.56 o                         
  -5  21   2       1271.06       1185.13        23.74 o                         
  -4  21   2       2456.02       2288.04        22.98 o                         
  -3  21   2       2199.84       2117.32        21.52 o                         
  -2  21   2       1784.40       1755.15        20.22 o                         
  -1  21   2       2302.70       2246.75        25.43 o                         
   0  21   2        747.09        673.99        12.57 o                         
   1  21   2       1141.43       1098.19        17.15 o                         
   2  21   2        445.39        427.88        11.63 o                         
   3  21   2       1053.12       1105.44        17.65 o                         
   4  21   2        766.85        697.67        14.09 o                         
   5  21   2       1371.80       1382.25        18.21 o                         
   6  21   2        920.82        832.99        15.12 o                         
   7  21   2       1827.52       1848.88        25.50 o                         
   8  21   2        626.41        600.85        10.58 o                         
   9  21   2       1797.67       1700.42        17.75 o                         
  10  21   2       1871.27       1858.44        22.42 o                         
  11  21   2       1913.12       1855.10        20.07 o                         
  12  21   2        778.22        764.35        13.38 o                         
  13  21   2       1221.02       1196.69        19.72 o                         
  14  21   2        621.67        599.26        13.91 o                         
  15  21   2        778.35        807.38        15.63 o                         
  16  21   2        873.62        867.06        16.78 o                         
  17  21   2       1100.64       1079.59        23.51 o                         
  18  21   2        570.72        536.40        15.84 o                         
  19  21   2        624.23        578.38        15.93 o                         
  20  21   2         81.21         58.07         7.78 o                         
  21  21   2        499.89        508.66        17.42 o                         
  22  21   2        299.97        302.55        15.03 o                         
  23  21   2        512.48        489.23        18.72 o                         
  24  21   2        150.30        144.88        13.02 o                         
  25  21   2        273.70        271.27        19.99 o                         
  26  21   2        480.52        460.24        21.62 o                         
  27  21   2        460.25        417.71        38.82 o                         
 -26  22   2         85.30         75.71        14.58 o                         
 -25  22   2        421.79        389.97        22.02 o                         
 -24  22   2         35.15         19.37        11.20 o                         
 -23  22   2        287.79        279.36        17.03 o                         
 -22  22   2        141.70        129.93        13.15 o                         
 -21  22   2        299.91        287.13        14.41 o                         
 -20  22   2        307.87        306.22        16.46 o                         
 -19  22   2        224.06        255.49        14.18 o                         
 -18  22   2        120.53        102.15         9.29 o                         
 -17  22   2        681.31        657.82        16.99 o                         
 -16  22   2         79.22         82.83         7.34 o                         
 -15  22   2        288.84        299.34        10.68 o                         
 -14  22   2        422.62        426.31        12.00 o                         
 -13  22   2        452.15        467.12        17.14 o                         
 -12  22   2       1133.13       1091.07        17.74 o                         
 -11  22   2       1504.90       1433.18        22.81 o                         
 -10  22   2        168.21        182.87         7.32 o                         
  -9  22   2        710.16        649.63        12.76 o                         
  -8  22   2        260.05        283.50        11.43 o                         
  -7  22   2        300.24        278.56        10.64 o                         
  -6  22   2        172.65        177.47         8.34 o                         
  -5  22   2        220.50        214.94         9.04 o                         
  -4  22   2        375.62        354.01         8.74 o                         
  -3  22   2        574.18        522.59        11.51 o                         
  -2  22   2        471.54        424.03        12.07 o                         
  -1  22   2       1728.95       1724.52        24.23 o                         
   0  22   2        315.68        299.32        11.34 o                         
   1  22   2        625.33        602.40        16.50 o                         
   2  22   2        387.41        359.17        10.82 o                         
   3  22   2        344.94        316.29        10.81 o                         
   4  22   2        719.70        729.83        14.85 o                         
   5  22   2       1111.87       1122.40        19.59 o                         
   6  22   2         70.15         90.87         6.75 o                         
   7  22   2       1227.55       1325.44        21.61 o                         
   8  22   2        280.61        258.74        10.66 o                         
   9  22   2        446.86        461.99        14.44 o                         
  10  22   2        477.23        442.33        12.63 o                         
  11  22   2        788.24        747.41        17.78 o                         
  12  22   2        230.79        241.75         9.77 o                         
  13  22   2        616.56        604.69        12.81 o                         
  14  22   2        632.99        629.90        14.45 o                         
  15  22   2       1215.77       1263.86        23.76 o                         
  16  22   2        922.82        901.95        17.94 o                         
  17  22   2       1642.52       1671.45        26.95 o                         
  18  22   2         28.11         31.10         6.75 o                         
  19  22   2        310.85        294.86        12.81 o                         
  20  22   2        254.83        251.28        12.20 o                         
  21  22   2        429.22        432.29        16.18 o                         
  22  22   2        141.72        115.20        11.30 o                         
  23  22   2         89.60         97.70        12.31 o                         
  24  22   2        310.63        270.34        24.45 o                         
  25  22   2         73.79         83.22        16.65 o                         
  26  22   2        134.84         70.48        17.17 o                         
 -26  23   2         44.06          8.13        19.14 o                         
 -25  23   2        383.19        368.33        22.29 o                         
 -24  23   2         85.03         82.30        14.46 o                         
 -23  23   2        338.63        334.28        19.31 o                         
 -22  23   2         89.65         83.11        11.18 o                         
 -21  23   2        512.29        477.69        18.15 o                         
 -20  23   2        268.63        242.00        17.22 o                         
 -19  23   2        841.16        844.65        28.19 o                         
 -18  23   2        541.68        550.37        18.18 o                         
 -17  23   2        943.96        872.22        18.33 o                         
 -16  23   2       1093.37       1094.83        20.61 o                         
 -15  23   2        968.06        965.69        17.34 o                         
 -14  23   2        931.95        908.87        16.91 o                         
 -13  23   2       1191.74       1185.19        19.54 o                         
 -12  23   2        663.42        642.67        15.88 o                         
 -11  23   2       2210.04       2159.72        28.82 o                         
 -10  23   2       1320.03       1287.38        20.93 o                         
  -9  23   2       1979.11       1968.72        25.81 o                         
  -8  23   2       1590.16       1583.21        23.77 o                         
  -7  23   2        834.65        786.03        14.97 o                         
  -6  23   2       1183.67       1139.96        18.27 o                         
  -5  23   2        700.40        696.90        14.39 o                         
  -4  23   2       1292.45       1255.33        19.38 o                         
  -3  23   2       1137.88       1136.68        21.07 o                         
  -2  23   2        849.12        801.03        14.98 o                         
  -1  23   2       1094.02       1084.06        18.26 o                         
   0  23   2        417.19        369.46        16.30 o                         
   1  23   2       1390.36       1382.99        22.42 o                         
   2  23   2        518.06        526.21        14.14 o                         
   3  23   2       1281.81       1231.58        20.81 o                         
   4  23   2        603.86        595.87        15.31 o                         
   5  23   2       1118.83       1069.34        23.12 o                         
   6  23   2        126.68        116.35         7.55 o                         
   7  23   2       1105.41       1141.57        18.82 o                         
   8  23   2        170.36        168.70         9.09 o                         
   9  23   2        522.99        547.49        14.85 o                         
  10  23   2        216.04        232.22        10.86 o                         
  11  23   2       1027.55        969.25        16.70 o                         
  12  23   2        725.42        690.26        14.91 o                         
  13  23   2       1167.68       1142.79        19.53 o                         
  14  23   2        263.49        258.74        13.52 o                         
  15  23   2        967.02        937.70        20.62 o                         
  16  23   2        145.17        121.39        10.27 o                         
  17  23   2        849.46        865.67        28.24 o                         
  18  23   2        653.04        615.19        20.00 o                         
  19  23   2        957.35        923.74        23.49 o                         
  20  23   2        376.35        353.54        16.28 o                         
  21  23   2        864.64        857.52        24.98 o                         
  22  23   2        287.90        271.94        15.65 o                         
  23  23   2        338.69        314.19        20.74 o                         
  24  23   2        447.45        394.51        21.39 o                         
  25  23   2        164.41        146.92        28.60 o                         
  26  23   2        798.02        843.59        37.93 o                         
 -25  24   2        207.82        189.89        20.22 o                         
 -24  24   2        394.82        324.49        21.46 o                         
 -23  24   2        447.80        383.96        21.61 o                         
 -22  24   2        310.20        261.84        17.61 o                         
 -21  24   2        150.59        149.50        12.97 o                         
 -20  24   2        125.26        119.03        13.02 o                         
 -19  24   2        332.42        348.17        17.59 o                         
 -18  24   2        222.21        220.69        14.70 o                         
 -17  24   2        603.44        604.84        19.06 o                         
 -16  24   2        173.51        196.08        11.10 o                         
 -15  24   2        455.38        485.90        16.79 o                         
 -14  24   2        322.15        326.95        13.04 o                         
 -13  24   2       1073.77        974.29        29.09 o                         
 -12  24   2        433.51        431.34        15.62 o                         
 -11  24   2       1801.16       1784.90        27.41 o                         
 -10  24   2        249.23        256.12        13.20 o                         
  -9  24   2        465.51        460.38        14.78 o                         
  -8  24   2        274.82        260.84        11.48 o                         
  -7  24   2        600.37        570.35        15.46 o                         
  -6  24   2        333.39        327.87        10.93 o                         
  -5  24   2        408.19        387.68        11.38 o                         
  -4  24   2        459.90        469.27        15.69 o                         
  -3  24   2        339.25        345.16        12.67 o                         
  -2  24   2        152.14        157.52         8.38 o                         
  -1  24   2       1099.57       1114.25        18.87 o                         
   0  24   2        149.54        153.42         9.72 o                         
   1  24   2        305.83        338.36        12.41 o                         
   2  24   2        408.97        391.96        14.53 o                         
   3  24   2        339.78        334.35        14.53 o                         
   4  24   2        278.21        283.98        12.40 o                         
   5  24   2       1250.26       1260.40        21.78 o                         
   6  24   2        112.48        120.75         8.92 o                         
   7  24   2        565.32        592.95        16.53 o                         
   8  24   2        157.10        163.41         9.98 o                         
   9  24   2        986.64        898.84        18.48 o                         
  10  24   2         81.28         79.63         7.80 o                         
  11  24   2        931.61        957.28        18.79 o                         
  12  24   2        232.67        224.05        11.44 o                         
  13  24   2        212.32        206.92        15.09 o                         
  14  24   2        258.59        246.62        15.81 o                         
  15  24   2        689.20        658.42        21.17 o                         
  16  24   2        313.73        292.05        17.05 o                         
  17  24   2       1155.59       1170.77        27.71 o                         
  18  24   2        357.54        344.31        16.21 o                         
  19  24   2        455.82        445.72        19.20 o                         
  20  24   2        218.86        240.10        16.23 o                         
  21  24   2        349.35        365.20        20.00 o                         
  22  24   2         35.12         44.56        11.30 o                         
  23  24   2         84.71         83.75        14.57 o                         
  24  24   2        395.26        385.36        25.56 o                         
  25  24   2         37.55         55.56        18.38 o                         
 -24  25   2         37.80         27.77        23.70 o                         
 -23  25   2        164.36        127.65        18.93 o                         
 -22  25   2         74.15         54.05        11.77 o                         
 -21  25   2        273.31        239.09        16.34 o                         
 -20  25   2        312.36        309.50        17.88 o                         
 -19  25   2        451.79        431.09        21.42 o                         
 -18  25   2        132.51        113.37        12.34 o                         
 -17  25   2        593.06        627.81        22.77 o                         
 -16  25   2        176.17        169.61        13.05 o                         
 -15  25   2        514.41        535.65        17.07 o                         
 -14  25   2        433.65        477.73        15.83 o                         
 -13  25   2        517.00        464.31        17.93 o                         
 -12  25   2        105.05        105.36         9.33 o                         
 -11  25   2        939.16        957.65        24.35 o                         
 -10  25   2        585.25        631.23        20.39 o                         
  -9  25   2       1106.18       1100.90        23.48 o                         
  -8  25   2        566.20        601.63        19.78 o                         
  -7  25   2       1885.02       1795.68        30.66 o                         
  -6  25   2        972.74       1006.34        21.54 o                         
  -5  25   2       2047.02       2003.30        31.04 o                         
  -4  25   2       2272.53       2268.27        33.41 o                         
  -3  25   2       1392.37       1361.69        22.38 o                         
  -2  25   2       1698.92       1695.16        25.96 o                         
  -1  25   2       1518.39       1581.65        25.36 o                         
   0  25   2        747.49        764.33        20.31 o                         
   1  25   2       1379.40       1413.44        22.18 o                         
   2  25   2        381.09        388.37        14.14 o                         
   3  25   2        531.93        556.05        16.19 o                         
   4  25   2         82.83         64.67         7.98 o                         
   5  25   2        944.97        921.61        20.29 o                         
   6  25   2        699.37        720.72        17.67 o                         
   7  25   2       1145.97       1177.88        23.00 o                         
   8  25   2       1111.43       1088.51        21.15 o                         
   9  25   2       1140.57       1137.85        22.31 o                         
  10  25   2        454.46        466.28        16.41 o                         
  11  25   2       1038.77       1048.01        22.04 o                         
  12  25   2        334.36        326.43        16.79 o                         
  13  25   2        213.94        237.92        19.27 o                         
  14  25   2        198.90        229.57        15.27 o                         
  15  25   2        172.06        189.79        14.33 o                         
  16  25   2         13.23         28.09         9.51 o                         
  17  25   2        569.12        576.06        22.75 o                         
  18  25   2         60.68         66.67        11.13 o                         
  19  25   2        872.89        880.83        27.41 o                         
  20  25   2        362.28        311.74        18.04 o                         
  21  25   2        709.52        717.43        28.10 o                         
  22  25   2        421.68        433.71        23.55 o                         
  23  25   2        383.42        365.40        24.01 o                         
  24  25   2        207.77        201.23        19.52 o                         
 -23  26   2        798.58        785.78        32.60 o                         
 -22  26   2        134.59        128.50        19.95 o                         
 -21  26   2        481.18        510.75        23.25 o                         
 -20  26   2        215.48        198.35        16.63 o                         
 -19  26   2        295.14        297.48        20.40 o                         
 -18  26   2         59.36         65.90        13.05 o                         
 -17  26   2         73.25         62.71        12.37 o                         
 -16  26   2         36.52         19.18        11.73 o                         
 -15  26   2         43.97         47.92        11.75 o                         
 -14  26   2        260.65        236.17        14.19 o                         
 -13  26   2        991.88        968.24        25.13 o                         
 -12  26   2        155.02        152.41        12.95 o                         
 -11  26   2        603.60        568.08        23.10 o                         
 -10  26   2        201.04        218.93        14.53 o                         
  -9  26   2        523.72        528.69        21.61 o                         
  -8  26   2        355.87        353.03        19.07 o                         
  -7  26   2         51.23         53.63         9.19 o                         
  -6  26   2        247.19        243.27        15.36 o                         
  -5  26   2        525.62        527.74        20.02 o                         
  -4  26   2        213.64        233.75        13.18 o                         
  -3  26   2       1745.40       1753.19        28.88 o                         
  -2  26   2        304.26        302.13        13.12 o                         
  -1  26   2       1117.09       1179.21        22.36 o                         
   0  26   2        234.68        229.77        12.39 o                         
   1  26   2        350.77        344.63        13.44 o                         
   2  26   2        195.09        200.27        10.33 o                         
   3  26   2       1149.63       1174.25        21.91 o                         
   4  26   2        160.92        156.73        10.76 o                         
   5  26   2        492.06        512.05        17.14 o                         
   6  26   2        265.82        265.23        14.50 o                         
   7  26   2        165.82        174.60        11.39 o                         
   8  26   2        352.27        323.64        16.30 o                         
   9  26   2        553.81        566.81        18.02 o                         
  10  26   2        330.66        386.74        16.35 o                         
  11  26   2        735.44        732.73        20.71 o                         
  12  26   2         84.67         64.39        11.01 o                         
  13  26   2        412.95        383.90        19.90 o                         
  14  26   2         15.30         12.77         9.10 o                         
  15  26   2        359.21        364.80        19.60 o                         
  16  26   2         47.82         39.10        10.23 o                         
  17  26   2        384.88        382.43        21.38 o                         
  18  26   2        195.82        227.36        16.46 o                         
  19  26   2        508.02        497.35        23.12 o                         
  20  26   2        106.99        105.31        14.37 o                         
  21  26   2        209.33        223.88        19.91 o                         
  22  26   2         85.42         57.74        17.72 o                         
  23  26   2         43.83         44.00        18.30 o                         
 -21  27   2        460.32        462.25        28.26 o                         
 -20  27   2        282.78        315.91        23.15 o                         
 -19  27   2        524.84        500.84        26.65 o                         
 -18  27   2        302.42        248.16        19.39 o                         
 -17  27   2        229.40        243.81        19.58 o                         
 -16  27   2        148.56        154.33        21.23 o                         
 -15  27   2        132.18        124.67        14.02 o                         
 -14  27   2         68.33         71.79        11.08 o                         
 -13  27   2        678.49        621.96        21.77 o                         
 -12  27   2        642.42        605.54        23.12 o                         
 -11  27   2        960.35        975.13        28.07 o                         
 -10  27   2        155.22        158.56        13.77 o                         
  -9  27   2        461.79        452.52        20.29 o                         
  -8  27   2        544.19        605.25        24.70 o                         
  -7  27   2        253.14        311.72        18.58 o                         
  -6  27   2        230.96        233.07        15.97 o                         
  -5  27   2        420.65        440.97        22.16 o                         
  -4  27   2         93.89         93.80        11.59 o                         
  -3  27   2        989.47       1001.87        24.72 o                         
  -2  27   2         80.52        103.70        11.40 o                         
  -1  27   2       1717.83       1747.06        30.85 o                         
   0  27   2       1297.78       1272.59        24.36 o                         
   1  27   2       1366.65       1342.21        24.88 o                         
   2  27   2        853.96        857.68        20.91 o                         
   3  27   2        951.14        921.87        20.80 o                         
   4  27   2        375.70        373.40        17.24 o                         
   5  27   2        993.70        990.08        26.31 o                         
   6  27   2        415.24        377.86        16.80 o                         
   7  27   2        866.71        894.38        26.27 o                         
   8  27   2        412.78        392.30        24.85 o                         
   9  27   2       1393.10       1338.37        26.21 o                         
  10  27   2       2748.50       2713.42        39.78 o                         
  11  27   2       1167.26       1152.83        26.24 o                         
  12  27   2       1179.23       1206.39        30.90 o                         
  13  27   2        407.30        413.53        20.78 o                         
  14  27   2        252.46        223.70        16.38 o                         
  15  27   2        474.42        442.48        21.39 o                         
  16  27   2        398.65        439.35        20.79 o                         
  17  27   2        613.04        634.43        25.92 o                         
  18  27   2        196.40        176.88        15.09 o                         
  19  27   2        295.76        282.54        18.26 o                         
  20  27   2        246.16        224.78        18.09 o                         
  21  27   2        304.49        285.16        22.01 o                         
 -20  28   2        211.30        196.77        21.02 o                         
 -19  28   2        635.16        585.55        32.32 o                         
 -18  28   2        377.08        365.82        26.23 o                         
 -17  28   2        174.18        189.99        17.39 o                         
 -16  28   2        298.08        288.46        21.02 o                         
 -15  28   2        229.20        235.56        16.91 o                         
 -14  28   2         99.17         85.36        12.00 o                         
 -13  28   2        433.26        432.34        21.00 o                         
 -12  28   2        163.62        166.53        14.10 o                         
 -11  28   2        558.19        585.32        20.99 o                         
 -10  28   2        253.23        226.97        14.98 o                         
  -9  28   2        701.54        674.76        23.75 o                         
  -8  28   2        544.87        524.25        23.81 o                         
  -7  28   2        550.81        583.39        24.83 o                         
  -6  28   2        114.97        100.67        12.45 o                         
  -5  28   2         58.92         51.92        10.66 o                         
  -4  28   2        166.45        187.03        16.76 o                         
  -3  28   2        470.51        474.08        21.35 o                         
  -2  28   2        267.85        258.14        14.79 o                         
  -1  28   2       1202.53       1182.71        33.75 o                         
   0  28   2        209.82        206.30        12.94 o                         
   1  28   2        954.05        988.93        25.71 o                         
   2  28   2         74.60         76.81         9.43 o                         
   3  28   2        445.60        502.30        19.79 o                         
   4  28   2        238.76        231.93        15.04 o                         
   5  28   2        254.15        241.43        13.77 o                         
   6  28   2        431.86        443.92        17.58 o                         
   7  28   2        227.23        212.40        14.29 o                         
   8  28   2        278.35        280.68        14.57 o                         
   9  28   2        415.85        464.34        20.69 o                         
  10  28   2        450.89        422.61        18.84 o                         
  11  28   2        506.73        505.63        24.04 o                         
  12  28   2        206.92        216.79        19.29 o                         
  13  28   2         35.52         35.28        11.60 o                         
  14  28   2        191.01        180.70        14.92 o                         
  15  28   2        184.47        200.91        14.38 o                         
  16  28   2        124.46        153.54        15.07 o                         
  17  28   2        165.02        122.91        15.46 o                         
  18  28   2         46.12         58.46        11.93 o                         
  19  28   2        319.20        336.73        20.19 o                         
  20  28   2         50.11         30.42        14.59 o                         
 -19  29   2        760.57        750.82        31.88 o                         
 -18  29   2        477.37        423.56        32.70 o                         
 -17  29   2        682.17        595.99        27.72 o                         
 -16  29   2        679.85        671.68        29.91 o                         
 -15  29   2        297.13        249.69        19.60 o                         
 -14  29   2        299.09        284.19        18.43 o                         
 -13  29   2        431.73        426.80        21.85 o                         
 -12  29   2        230.75        229.59        16.75 o                         
 -11  29   2        810.09        807.57        27.74 o                         
 -10  29   2        385.14        336.00        19.35 o                         
  -9  29   2        849.53        851.73        27.29 o                         
  -8  29   2        370.37        360.11        20.62 o                         
  -7  29   2        515.81        505.46        22.61 o                         
  -6  29   2        404.57        398.42        20.91 o                         
  -5  29   2        586.31        547.82        24.12 o                         
  -4  29   2        208.82        187.15        14.80 o                         
  -3  29   2        656.88        718.08        27.10 o                         
  -2  29   2         68.98         75.21        12.11 o                         
  -1  29   2        223.17        213.57        13.79 o                         
   0  29   2        237.08        243.33        14.03 o                         
   1  29   2         32.36         11.73         7.94 o                         
   2  29   2         36.08         46.20         9.67 o                         
   3  29   2        454.54        437.37        17.85 o                         
   4  29   2        525.88        518.80        20.63 o                         
   5  29   2       1228.98       1282.38        25.73 o                         
   6  29   2        578.63        573.51        19.31 o                         
   7  29   2        979.74       1037.38        25.19 o                         
   8  29   2        547.55        507.45        19.93 o                         
   9  29   2        822.55        832.02        23.99 o                         
  10  29   2        485.95        497.99        22.44 o                         
  11  29   2        321.38        342.29        22.31 o                         
  12  29   2        165.92        161.34        14.89 o                         
  13  29   2        351.24        322.28        19.22 o                         
  14  29   2        525.67        494.21        21.52 o                         
  15  29   2        935.09        907.67        28.01 o                         
  16  29   2        813.78        792.74        27.48 o                         
  17  29   2        770.80        822.76        30.68 o                         
  18  29   2        975.31        971.66        30.80 o                         
  19  29   2        468.31        425.91        24.27 o                         
 -17  30   2        233.10        244.43        20.16 o                         
 -16  30   2        488.82        524.13        38.57 o                         
 -15  30   2        288.42        302.19        21.79 o                         
 -14  30   2        252.54        242.24        19.16 o                         
 -13  30   2        226.24        224.48        18.72 o                         
 -12  30   2        102.54         94.80        14.03 o                         
 -11  30   2        473.49        442.16        24.94 o                         
 -10  30   2        193.57        171.04        17.30 o                         
  -9  30   2        226.87        205.79        16.78 o                         
  -8  30   2        121.85         99.28        12.86 o                         
  -7  30   2        615.65        590.55        25.38 o                         
  -6  30   2        237.02        231.05        16.36 o                         
  -5  30   2        705.29        682.39        25.47 o                         
  -4  30   2        240.43        206.81        15.30 o                         
  -3  30   2        734.43        753.37        28.12 o                         
  -2  30   2         68.45         76.25        12.50 o                         
  -1  30   2        351.80        307.64        17.96 o                         
   0  30   2        166.13        156.67        14.25 o                         
   1  30   2        167.47        175.99        12.58 o                         
   2  30   2        111.44        110.54        11.29 o                         
   3  30   2        147.59        145.48        12.51 o                         
   4  30   2        164.72        150.53        11.75 o                         
   5  30   2        333.53        354.05        16.70 o                         
   6  30   2        156.32        130.96        11.38 o                         
   7  30   2         74.94         93.93        11.04 o                         
   8  30   2        160.40        131.33        12.88 o                         
   9  30   2        208.20        213.21        15.97 o                         
  10  30   2         79.35         63.46        12.48 o                         
  11  30   2        147.32        134.33        14.33 o                         
  12  30   2         94.91         96.34        14.00 o                         
  13  30   2         85.76         82.06        12.93 o                         
  14  30   2        231.42        255.95        17.62 o                         
  15  30   2         63.77         55.26        15.14 o                         
  16  30   2        156.08        164.27        19.14 o                         
  17  30   2          1.67        -12.21        13.15 o                         
 -15  31   2        671.69        569.99        29.86 o                         
 -14  31   2        596.96        559.98        32.12 o                         
 -13  31   2        611.42        616.54        27.94 o                         
 -12  31   2        298.57        282.99        20.07 o                         
 -11  31   2        382.60        359.94        21.86 o                         
 -10  31   2        375.77        383.19        24.04 o                         
  -9  31   2        273.92        280.05        19.54 o                         
  -8  31   2        196.62        139.52        14.82 o                         
  -7  31   2        626.99        607.87        25.38 o                         
  -6  31   2        665.90        630.01        25.21 o                         
  -5  31   2       1160.34       1153.20        30.63 o                         
  -4  31   2        551.92        541.66        24.18 o                         
  -3  31   2       1178.25       1185.06        30.73 o                         
  -2  31   2        664.85        680.09        24.80 o                         
  -1  31   2        760.71        778.63        27.57 o                         
   0  31   2        368.67        328.19        19.24 o                         
   1  31   2        272.51        281.70        17.83 o                         
   2  31   2        101.76         97.67        12.58 o                         
   3  31   2        366.91        380.49        18.38 o                         
   4  31   2        264.21        258.12        14.70 o                         
   5  31   2        321.97        311.50        17.74 o                         
   6  31   2        178.04        203.33        14.32 o                         
   7  31   2        365.53        350.79        17.37 o                         
   8  31   2        292.20        255.94        18.85 o                         
   9  31   2        360.58        377.93        23.97 o                         
  10  31   2        139.03        127.85        14.87 o                         
  11  31   2        331.64        338.03        20.72 o                         
  12  31   2         70.65         84.41        13.31 o                         
  13  31   2        434.79        407.83        22.07 o                         
  14  31   2        127.77        129.21        15.86 o                         
  15  31   2        268.71        261.70        20.50 o                         
 -13  32   2        235.77        213.90        25.17 o                         
 -12  32   2         21.49         15.29        13.79 o                         
 -11  32   2         21.30          9.93        12.97 o                         
 -10  32   2        195.74        210.11        24.05 o                         
  -9  32   2         50.75         73.82        16.70 o                         
  -8  32   2        219.21        208.51        17.89 o                         
  -7  32   2        174.31        178.90        16.67 o                         
  -6  32   2        107.46         99.97        13.93 o                         
  -5  32   2        342.88        337.56        21.01 o                         
  -4  32   2        127.71        140.05        15.25 o                         
  -3  32   2        556.30        530.42        24.30 o                         
  -2  32   2         90.18         82.04        12.71 o                         
  -1  32   2        269.09        274.68        18.60 o                         
   0  32   2        212.89        235.86        16.66 o                         
   1  32   2        248.71        254.38        17.60 o                         
   2  32   2        155.61        131.79        13.73 o                         
   3  32   2        307.98        307.03        18.30 o                         
   4  32   2        105.73         95.37        12.55 o                         
   5  32   2        158.66        144.95        13.99 o                         
   6  32   2         64.61         51.08        12.45 o                         
   7  32   2        187.25        197.77        16.34 o                         
   8  32   2         54.64         69.56        14.68 o                         
   9  32   2        614.64        611.03        28.25 o                         
  10  32   2         61.21         40.03        13.63 o                         
  11  32   2          7.77         14.36        12.46 o                         
  12  32   2        109.53        101.11        17.01 o                         
  13  32   2        149.90        126.23        17.34 o                         
 -11  33   2        177.48        156.02        21.98 o                         
 -10  33   2        237.15        221.55        28.17 o                         
  -9  33   2        301.74        276.94        23.73 o                         
  -8  33   2        302.02        320.97        22.68 o                         
  -7  33   2        566.46        572.60        27.20 o                         
  -6  33   2        504.33        477.30        26.88 o                         
  -5  33   2        362.35        323.93        21.29 o                         
  -4  33   2         65.37         65.70        12.97 o                         
  -3  33   2        240.44        216.01        16.53 o                         
  -2  33   2        236.97        215.85        16.25 o                         
  -1  33   2        433.38        457.26        22.15 o                         
   0  33   2        476.98        482.84        22.54 o                         
   1  33   2        923.57        864.23        28.54 o                         
   2  33   2        797.69        747.66        31.67 o                         
   3  33   2        933.37        931.41        33.34 o                         
   4  33   2        699.92        706.61        26.66 o                         
   5  33   2        455.73        441.08        22.62 o                         
   6  33   2        529.49        512.27        27.64 o                         
   7  33   2        433.59        414.17        25.09 o                         
   8  33   2        121.54        132.53        17.77 o                         
   9  33   2        214.83        189.56        20.48 o                         
  10  33   2        137.09        118.63        17.01 o                         
  11  33   2        279.29        288.56        24.14 o                         
  -7  34   2         95.18        112.53        21.56 o                         
  -6  34   2         71.87         41.22        15.59 o                         
  -5  34   2        229.70        235.09        26.47 o                         
  -4  34   2         38.03         50.43        16.50 o                         
  -3  34   2        110.74         88.67        15.99 o                         
  -2  34   2        120.42         89.73        15.61 o                         
  -1  34   2         19.04         16.64        13.56 o                         
   0  34   2        153.53        136.85        17.90 o                         
   1  34   2        103.80        136.04        17.90 o                         
   2  34   2        177.89        167.54        19.24 o                         
   3  34   2        282.67        261.34        24.71 o                         
   4  34   2        122.97         83.54        21.96 o                         
   5  34   2        291.90        251.21        21.64 o                         
   6  34   2        203.01        198.44        21.45 o                         
   7  34   2        802.17        778.94        34.58 o                         
   0   0   3      31695.04      35354.77       178.99 o                         
   1   0   3        449.34        499.74         5.52 o                         
   2   0   3      11072.13      11858.59        45.68 o                         
   3   0   3        116.64        139.75         2.93 o                         
   4   0   3      19148.91      21163.06        77.90 o                         
   5   0   3        874.58        791.34         6.61 o                         
   6   0   3      14971.03      16737.79        81.05 o                         
   7   0   3        264.58        289.68         4.81 o                         
   8   0   3       5893.58       6018.69        36.18 o                         
   9   0   3        569.79        609.94         8.04 o                         
  10   0   3       7087.14       7859.55        45.29 o                         
  11   0   3        397.03        414.93         6.96 o                         
  12   0   3       5948.70       6825.59        42.31 o                         
  13   0   3        686.52        677.91        11.27 o                         
  14   0   3       9863.63      10162.87        58.02 o                         
  15   0   3        840.42        773.25        11.32 o                         
  16   0   3       8947.62       9271.60        55.79 o                         
  17   0   3        104.94        115.15         5.42 o                         
  18   0   3       6208.99       6544.34        47.16 o                         
  19   0   3        157.26        146.79         6.13 o                         
  20   0   3       5963.29       6423.74        55.72 o                         
  21   0   3        297.50        309.77        12.17 o                         
  22   0   3       3325.11       3481.85        36.41 o                         
  23   0   3         31.15         38.22         5.99 o                         
  24   0   3       4361.81       4407.73        46.33 o                         
  25   0   3        101.81        110.44         8.71 o                         
  26   0   3       3425.27       3420.89        38.09 o                         
  27   0   3        209.42        246.06        12.45 o                         
  28   0   3        819.12        784.86        23.29 o                         
  29   0   3         26.88         28.89        10.09 o                         
  30   0   3        150.04        149.38        12.42 o                         
  31   0   3         66.31         50.20         9.84 o                         
  32   0   3       1472.59       1629.00        36.15 o                         
  33   0   3         25.47         43.81        12.81 o                         
  34   0   3        968.21        973.44        47.93 o                         
 -34   1   3         32.49         49.30        17.47 o                         
 -33   1   3         34.69         29.71        12.29 o                         
 -32   1   3         27.61         49.20        12.80 o                         
 -31   1   3         72.55         53.41        11.02 o                         
 -30   1   3         50.43         35.88        11.78 o                         
 -29   1   3          8.95          1.38         8.35 o                         
 -28   1   3         51.92         39.60         8.11 o                         
 -27   1   3        172.92        156.03        11.27 o                         
 -26   1   3        228.40        227.75        12.01 o                         
 -25   1   3         67.41         75.81         8.15 o                         
 -24   1   3        322.61        319.19        12.65 o                         
 -23   1   3         74.00         91.38         7.71 o                         
 -22   1   3        110.85        121.38         8.29 o                         
 -21   1   3         16.23         21.19         4.61 o                         
 -20   1   3        264.61        281.97        10.03 o                         
 -19   1   3         41.66         35.73         4.10 o                         
 -18   1   3         45.10         68.88         5.64 o                         
 -17   1   3        334.75        347.77         8.12 o                         
 -16   1   3          2.70          6.67         2.82 o                         
 -15   1   3        433.37        440.23         7.50 o                         
 -14   1   3        299.93        275.10         6.84 o                         
 -13   1   3        609.44        553.45         9.02 o                         
 -12   1   3         42.15         47.23         3.26 o                         
 -11   1   3        112.83        125.70         4.43 o                         
 -10   1   3        956.70       1059.51        12.25 o                         
  -9   1   3       1114.13       1010.88        11.67 o                         
  -8   1   3       3307.12       3481.01        24.54 o                         
  -7   1   3        902.43       1062.76        10.47 o                         
  -6   1   3        241.88        236.23         4.11 o                         
  -5   1   3        743.84        762.81         6.22 o                         
  -4   1   3          5.85         12.60         1.45 o                         
  -3   1   3        249.21        321.98         3.69 o                         
  -2   1   3       2294.29       2366.21        12.19 o                         
  -1   1   3        443.67        457.87         4.38 o                         
   0   1   3        449.27        506.64         4.94 o                         
   1   1   3        443.70        456.23         4.76 o                         
   2   1   3        221.46        233.07         3.32 o                         
   3   1   3       7763.71       8641.52        33.22 o                         
   4   1   3       1067.29       1075.80         7.82 o                         
   5   1   3       1776.26       1381.28         9.11 o                         
   6   1   3       2084.98       2113.17        14.62 o                         
   7   1   3       1790.47       2325.55        15.36 o                         
   8   1   3       1258.58       1179.82        10.10 o                         
   9   1   3        446.82        401.32         6.86 o                         
  10   1   3        120.05        111.59         4.19 o                         
  11   1   3        202.93        179.46         5.34 o                         
  12   1   3        221.95        206.17         5.78 o                         
  13   1   3        445.71        492.14         7.80 o                         
  14   1   3        175.82        185.17         6.71 o                         
  15   1   3       1624.38       1608.48        15.75 o                         
  16   1   3        327.56        308.57         8.08 o                         
  17   1   3        668.25        645.49        10.71 o                         
  18   1   3        460.30        410.64         9.52 o                         
  19   1   3        245.55        200.40         7.12 o                         
  20   1   3        112.18         98.80         6.10 o                         
  21   1   3        855.17        901.92        14.50 o                         
  22   1   3          9.22         20.48         5.07 o                         
  23   1   3        675.09        681.14        15.06 o                         
  24   1   3        405.60        404.59        13.60 o                         
  25   1   3        153.09        163.21         9.57 o                         
  26   1   3         34.82         40.72         6.97 o                         
  27   1   3        115.80        124.92        10.22 o                         
  28   1   3          8.68         22.95        11.15 o                         
  29   1   3         54.35         50.36         9.87 o                         
  30   1   3         39.70         28.51         9.22 o                         
  31   1   3        228.04        212.95        15.33 o                         
  32   1   3        127.72        180.98        17.62 o                         
  33   1   3        195.85        217.35        16.84 o                         
  34   1   3         62.08         52.15        19.88 o                         
 -34   2   3       1008.53       1085.71        51.73 o                         
 -33   2   3         28.99         44.89        12.16 o                         
 -32   2   3       1125.02       1149.71        34.54 o                         
 -31   2   3          6.19         11.55         9.55 o                         
 -30   2   3        240.95        248.25        15.42 o                         
 -29   2   3         21.05         10.21         7.76 o                         
 -28   2   3        998.36       1042.68        22.10 o                         
 -27   2   3        234.48        220.99        12.43 o                         
 -26   2   3       3180.35       3217.79        39.07 o                         
 -25   2   3        387.24        387.75        14.23 o                         
 -24   2   3       2507.53       2511.26        30.90 o                         
 -23   2   3         19.23         12.23         5.19 o                         
 -22   2   3       1093.60       1080.63        16.01 o                         
 -21   2   3         89.64         84.12         5.83 o                         
 -20   2   3       4063.18       4321.01        38.08 o                         
 -19   2   3         46.07         35.13         4.53 o                         
 -18   2   3       5052.33       5478.86        38.11 o
[truncated: 1,379,512 more chars]
